# Supplementary material for: MicroRNAs regulate alveolar macrophage homeostasis and its function in lung fibrosis
Source: Front Immunol. 2025 Jun 23;16:1598306. doi: 10.3389/fimmu.2025.1598306 (PMC12231002; doi:10.3389/fimmu.2025.1598306)
Supplement: Supplementary file 2 [file Table1.xlsx]

## Sheet: PF RNAseq FDR BH 0.05
Supplemental Table 1: DEGs (DicerKO vs WT) in TR-AMs and Mo-AMs during BLM-PF
Name	GO biological process	Identifier	Due to Group - Max group means	Due to Group - Fold change	Due to Group - Log fold change	Due to Group - P-value	Due to Group - FDR p-value	Due to Group - Bonferroni	DicerTRAMWT1 (GE) - RPKM	DicerTRAMWT2 (GE) - RPKM	DicerTRAMWT3 (GE) - RPKM	DicerTRAMKO1 (GE) - RPKM	DicerTRAMKO2 (GE) - RPKM	DicerTRAMKO3 (GE) - RPKM	DicerMOAMWT1 (GE) - RPKM	DicerMOAMWT2 (GE) - RPKM	DicerMOAMWT3 (GE) - RPKM	DicerMOAMKO1 (GE) - RPKM	DicerMOAMKO2 (GE) - RPKM	DicerMOAMKO3 (GE) - RPKM
0610012G03Rik		ENSMUSG00000107002	45.056	-1.62966	-0.704573	2.73448e-13	1.1572e-11	1.33194e-08	32.8794	30.9214	29.4292	29.7927	32.9512	28.9001	32.1079	37.6583	35.4719	48.4124	47.3025	39.453
0610040J01Rik		ENSMUSG00000060512	3.5948	-4.63261	-2.21183	0	0	0	1.14617	0.633662	1.01212	1.55363	1.34182	1.43511	3.44855	3.09928	2.6663	4.02961	3.71382	3.04096
1110034G24Rik	0008150 // biological_process (GO_REF:0000015 [ND])	ENSMUSG00000044991	6.53971	2.13819	1.09639	2.01955e-08	4.69101e-07	0.000983705	5.25051	4.06836	4.03839	6.99898	6.59514	6.02501	2.69273	3.90317	2.86887	3.71054	3.61675	3.53397
1110037F02Rik	0034641 // cellular nitrogen compound metabolic process (GO_REF:0000096 [ISO] UniProtKB:Q69YN4)	ENSMUSG00000040720	3.91097	-2.05792	-1.04119	4.88531e-12	1.80957e-10	2.37959e-07	3.70698	3.20649	3.83061	2.30459	2.44719	1.78691	4.5107	3.47282	3.74937	1.48115	1.74041	1.78748
1190005I06Rik	0008150 // biological_process (GO_REF:0000015 [ND])	ENSMUSG00000043687	9.83962	2.90992	1.54098	6.66134e-16	3.7381e-14	3.24467e-11	6.90286	8.52382	8.57459	9.64154	9.45213	10.4252	3.21667	4.06585	3.14292	4.74423	4.07336	4.23051
1600014C10Rik	0008150 // biological_process (GO_REF:0000015 [ND])	ENSMUSG00000054676	56.8916	1.46756	0.553415	9.11445e-08	1.93276e-06	0.00443956	64.5144	50.8615	55.2988	54.907	54.2225	52.9587	40.6863	37.3746	39.6659	44.6624	43.9908	42.0317
1700017B05Rik		ENSMUSG00000032300	16.376	-1.5142	-0.598559	3.89726e-09	1.00653e-07	0.000189832	12.221	13.8489	13.8319	11.3145	12.5308	11.6139	12.1847	13.1332	13.5538	15.9807	16.5972	16.55
1700025G04Rik	0008150 // biological_process (GO_REF:0000015 [ND])	ENSMUSG00000032666	0.27392	-6.36538	-2.67025	1.72681e-10	5.30334e-09	8.4111e-06	0.058412	0.0363299	0.037513	0.0940233	0.0663911	0.0200375	0.308958	0.308979	0.203823	0.20117	0.129046	0.127917
1700037H04Rik	0008150 // biological_process (GO_REF:0000015 [ND])	ENSMUSG00000027327	39.8991	1.74512	0.803325	2.38247e-07	4.75215e-06	0.0116048	41.5666	41.5059	36.6246	35.9548	35.1528	34.9448	21.0345	27.0858	21.4878	32.9792	40.3698	27.8308
1810011H11Rik	0008150 // biological_process (GO_REF:0000015 [ND])	ENSMUSG00000041707	37.5643	1.50559	0.590331	6.6843e-08	1.44384e-06	0.00325586	35.0591	36.956	40.6779	31.4045	28.8182	31.5257	23.5784	28.7125	28.0465	23.8802	22.9951	19.8437
1810011O10Rik		ENSMUSG00000056313	2.72059	7.06971	2.82165	0	0	0	0.490466	0.263623	0.489976	1.93908	2.4801	3.7426	0.701818	0.331291	0.591608	2.18965	2.21928	2.3134
2010111I01Rik	0044281 // small molecule metabolic process (GO_REF:0000002 [IEA] InterPro:IPR015211) /// 0009058 // biosynthetic process (GO_REF:0000002 [IEA] InterPro:IPR015211) /// 0008150 // biological_process (GO_REF:0000002 [IEA] InterPro:IPR001930) /// 0008150 // biological_process (GO_REF:0000019 [IEA] Ensembl:ENSP00000364464) /// 0006629 // lipid metabolic process (GO_REF:0000002 [IEA] InterPro:IPR01521…	ENSMUSG00000021458	12.7846	-1.71229	-0.77593	9.40359e-14	4.18683e-12	4.58039e-09	9.20291	8.13178	7.94003	11.8616	11.4589	11.0865	9.74345	9.85517	8.92469	12.6836	13.6489	12.0211
2410004P03Rik	0008150 // biological_process (GO_REF:0000015 [ND])	ENSMUSG00000071398	2.02799	3.97005	1.98916	8.24429e-12	2.94839e-10	4.01571e-07	0.778694	1.35878	1.20855	2.04507	2.0622	1.9767	0.373074	0.660888	0.566079	0.796161	0.989181	0.819841
2510009E07Rik		ENSMUSG00000043391	10.6993	-3.09033	-1.62776	0	0	0	7.63839	5.38131	6.00851	3.45666	3.54027	2.99141	10.8754	10.7797	10.4428	4.21904	4.21243	3.89707
2610507B11Rik	0008150 // biological_process (GO_REF:0000015 [ND])	ENSMUSG00000010277	9.15871	-2.87768	-1.52491	0	0	0	6.09336	4.08342	5.10995	3.32845	3.01021	2.87803	8.99907	9.23744	9.23962	3.60506	3.39464	3.36846
2900026A02Rik		ENSMUSG00000051339	0.246884	-12.4232	-3.63497	4.86278e-14	2.243e-12	2.36861e-09	0.0272884	0.00880045	0.0272612	0.0269715	0.0260535	0.0393161	0.214762	0.211134	0.314757	0.100507	0.0422005	0.042904
3110002H16Rik		ENSMUSG00000024410	24.1734	1.69799	0.763825	1.13309e-12	4.4835e-11	5.51919e-08	17.9575	20.0632	19.5624	24.1306	23.5491	24.8406	14.4127	15.2869	14.6024	18.7492	19.7797	20.2401
3110043O21Rik	0016192 // vesicle-mediated transport (GO_REF:0000096 [ISO] UniProtKB:Q96LT7) /// 0016192 // vesicle-mediated transport (GO_REF:0000019 [IEA] Ensembl:ENSP00000482753) /// 0006914 // autophagy (GO_REF:0000096 [ISO] UniProtKB:Q96LT7) /// 0006914 // autophagy (GO_REF:0000019 [IEA] Ensembl:ENSP00000482753)	ENSMUSG00000028300	19.4369	1.68236	0.750484	1.61845e-10	4.97685e-09	7.88332e-06	15.4718	14.4727	13.1774	18.9969	17.0432	17.6934	11.8798	13.7942	13.8034	18.1495	19.7626	20.3986
4930486L24Rik		ENSMUSG00000050345	0.905768	-47.4071	-5.56703	8.66819e-11	2.74525e-09	4.22219e-06	0	0	0.0540327	0.171068	0.137704	0	0.309575	0.358693	0.0978603	0.905497	0.706319	1.10549
4930556M19Rik_1		ENSMUSG00000097058	0.106732	-13.7505	-3.78141	2.22657e-07	4.46496e-06	0.0108454	0.0302804	0.014648	0	0.00897861	0.00963668	0	0.129986	0.0669378	0.123271	0.12927	0.054632	0.0981916
4931406P16Rik	0008150 // biological_process (GO_REF:0000015 [ND])	ENSMUSG00000066571	3.99397	-2.09541	-1.06723	9.59175e-10	2.68817e-08	4.67205e-05	3.31905	2.03874	2.9788	1.85502	1.69081	1.96668	4.44606	3.58278	3.95309	2.24263	2.19097	1.79498
5031439G07Rik	0008150 // biological_process (GO_REF:0000015 [ND])	ENSMUSG00000036046	20.4788	-1.75433	-0.810921	8.74205e-07	1.60262e-05	0.0425817	19.4806	15.3147	14.8644	11.1274	11.4606	11.151	20.2139	21.9451	19.2773	15.7101	15.8814	10.7791
5430427O19Rik	0008150 // biological_process (GO_REF:0000015 [ND])	ENSMUSG00000025058	3.27342	-2.09806	-1.06906	2.57558e-07	5.11431e-06	0.0125454	1.62458	1.78725	1.78656	2.68828	3.05209	3.37252	2.62929	2.79484	2.82679	3.8823	2.75548	3.18249
5730507C01Rik	0008150 // biological_process (GO_REF:0000015 [ND]) /// 0008150 // biological_process (GO_REF:0000002 [IEA] InterPro:IPR001909)	ENSMUSG00000073197	6.48605	9.11748	3.18864	0	0	0	6.36901	6.31411	6.77504	5.4557	5.0548	6.04195	0.801654	0.869094	0.586849	0.355424	0.243196	1.39078
5830417I10Rik	0008150 // biological_process (GO_REF:0000002 [IEA] InterPro:IPR003822)	ENSMUSG00000078684	2.27736	-2.4741	-1.30691	5.85185e-07	1.10096e-05	0.0285038	2.6697	1.23765	1.38114	1.20626	1.40088	0.885283	2.80541	1.73009	2.29657	0.997655	0.64714	0.777646
6430548M08Rik	0008150 // biological_process (GO_REF:0000015 [ND])	ENSMUSG00000031824	17.4439	1.93924	0.955491	8.43769e-15	4.2414e-13	4.10992e-10	15.8104	18.0684	18.453	9.62256	10.2003	9.58214	11.3674	13.7094	14.8872	8.2315	8.3031	7.5536
6530402F18Rik		ENSMUSG00000079499	1.03809	-11.5638	-3.53155	1.3794e-10	4.2714e-09	6.71892e-06	0.642563	0.164053	0.12036	0.010585	0.0852062	0.154297	1.32172	0.690497	1.10205	0.21515	0.358836	0.178901
6720489N17Rik	0008150 // biological_process (GO_REF:0000015 [ND]) /// 0008150 // biological_process (GO_REF:0000002 [IEA] InterPro:IPR001909)	ENSMUSG00000072066	5.02048	2.05261	1.03746	2.13299e-11	7.24519e-10	1.03896e-06	4.13583	4.65026	5.24838	5.23681	4.81429	5.01036	2.53916	2.28567	2.78086	2.45148	2.228	2.78994
9030624G23Rik	0008150 // biological_process (GO_REF:0000015 [ND]) /// 0008150 // biological_process (GO_REF:0000002 [IEA] InterPro:IPR001909)	ENSMUSG00000073158	2.28471	16.0158	4.00142	2.22046e-07	4.45454e-06	0.0108156	3.99348	0.813402	2.04724	1.24645	0.802686	1.51412	0	0.116158	0.285217	0	0	0.371766
9430020K01Rik	0008150 // biological_process (GO_REF:0000015 [ND])	ENSMUSG00000033960	0.637901	-3.96128	-1.98597	3.30649e-08	7.47358e-07	0.00161056	0.628489	0.551494	0.733721	0.0866776	0.12094	0.259718	0.619587	0.420032	0.485928	0.227566	0.263703	0.10341
9930111J21Rik1		ENSMUSG00000069893	5.72362	1.98532	0.989371	3.86902e-12	1.44855e-10	1.88456e-07	5.06398	5.91034	6.02252	2.84818	3.12728	2.92418	6.25411	5.40842	5.50833	2.80578	1.69884	3.19894
9930111J21Rik2		ENSMUSG00000069892	3.18334	-2.20509	-1.14084	1.8005e-07	3.65572e-06	0.00877007	1.87844	2.56331	3.0039	2.3859	1.94511	1.95237	4.35529	2.54107	2.65365	1.22506	1.15619	1.42158
A4galt	0007009 // plasma membrane organization (GO_REF:0000008 [ISO] UniProtKB:Q9NPC4) /// 0006464 // cellular protein modification process (GO_REF:0000041 [IEA] UniPathway:UPA00378) /// 0009058 // biosynthetic process (PMID:16476743 [IMP] MGI:MGI:3624807) /// 0008150 // biological_process (GO_REF:0000038 [IEA] UniProtKB-KW:KW-0808) /// 0009058 // biosynthetic process (GO_REF:0000041 [IEA] UniPathway:UP…	ENSMUSG00000047878	0.64532	-10.6378	-3.41113	3.21799e-07	6.29687e-06	0.0156745	1.04211	0.350688	0.543164	0.080609	0.028839	0.0652794	0.705064	0.32552	0.79929	0.432369	0.233562	0.21371
A530064D06Rik	0008150 // biological_process (GO_REF:0000015 [ND])	ENSMUSG00000043939	3.53895	-5.88492	-2.55702	3.33067e-16	1.94059e-14	1.62234e-11	0.617036	0.671599	0.500841	2.25652	1.81643	1.65453	4.80092	3.72264	2.09328	2.84079	4.05544	2.60722
A730085K08Rik		ENSMUSG00000093598	1.96417	4.3495	2.12085	8.30802e-12	2.96901e-10	4.04675e-07	1.56369	1.98562	2.34319	1.44893	1.77285	1.40806	0.393313	0.567113	0.431013	0.294509	0.327462	0.720262
A930007I19Rik		ENSMUSG00000097855	3.17078	1.7823	0.833741	1.4854e-07	3.05027e-06	0.00723525	2.9231	3.24461	3.34463	3.06385	3.11533	2.91648	2.12784	2.10385	2.06018	1.7185	1.42506	1.66999
A930011G23Rik	0008150 // biological_process (GO_REF:0000015 [ND])	ENSMUSG00000089809	18.6949	-1.45565	-0.541668	3.62553e-07	7.05537e-06	0.0176596	12.1416	12.9499	12.7968	13.4077	13.1478	14.1944	19.056	18.5945	18.4341	12.572	14.5012	15.6657
A930017K11Rik	0008150 // biological_process (GO_REF:0000015 [ND])	ENSMUSG00000025727	0.827135	49.1469	5.61903	4.3876e-13	1.81886e-11	2.13716e-08	0.116226	0.431049	0.667631	0.482479	0.715114	1.28381	0	0.0428215	0	0.175122	0.0399419	0.0685256
AA467197	0008150 // biological_process (GO_REF:0000015 [ND])	ENSMUSG00000033213	12.5652	-5.43902	-2.44335	8.88178e-16	4.91617e-14	4.32623e-11	3.59775	1.50307	1.89918	9.31017	10.565	10.367	20.3584	8.40508	8.93205	8.09025	9.10437	7.56883
Aar2	0008150 // biological_process (GO_REF:0000015 [ND])	ENSMUSG00000027628	9.70585	1.56424	0.64546	2.51931e-07	5.01279e-06	0.0122713	8.46245	8.8455	8.72583	8.45561	9.23122	9.70946	6.87706	6.90238	7.5141	10.8921	9.48201	8.74345
Abca1	0008150 // biological_process (PMID:15269218 [IMP] MGI:MGI:1935192) /// 0006629 // lipid metabolic process (GO_REF:0000096 [ISO] UniProtKB:O95477) /// 0006810 // transport (PMID:10878804 [IMP] MGI:MGI:1935192) /// 0006810 // transport (GO_REF:0000037 [IEA] UniProtKB-KW:KW-0813) /// 0006810 // transport (PMID:17657311 [IMP]) /// 0044281 // small molecule metabolic process (PMID:11559713 [IDA]) ///…	ENSMUSG00000015243	8.65734	-4.37757	-2.13013	0	0	0	2.07875	1.67598	2.0909	3.75459	3.66123	3.16365	12.275	7.50144	6.19556	3.89491	4.45753	5.17108
Abca2	0055085 // transmembrane transport (GO_REF:0000033 [IBA] PANTHER:PTN000442469) /// 0006810 // transport (GO_REF:0000002 [IEA] InterPro:IPR026082) /// 0008150 // biological_process (GO_REF:0000096 [ISO] UniProtKB:Q9BZC7) /// 0042592 // homeostatic process (GO_REF:0000024 [ISS] UniProtKB:Q9BZC7) /// 0006810 // transport (GO_REF:0000033 [IBA] PANTHER:PTN000442469) /// 0006810 // transport (GO_REF:00…	ENSMUSG00000026944	4.60166	-2.86866	-1.52038	0	0	0	6.11692	3.48357	3.62057	1.48177	1.48159	1.66978	4.26257	4.34452	5.19788	1.6101	1.72545	1.40368
Abca3	0055085 // transmembrane transport (GO_REF:0000033 [IBA] PANTHER:PTN000442469) /// 0006810 // transport (GO_REF:0000002 [IEA] InterPro:IPR026082) /// 0006810 // transport (GO_REF:0000033 [IBA] PANTHER:PTN000442469) /// 0006810 // transport (GO_REF:0000037 [IEA] UniProtKB-KW:KW-0813) /// 0008150 // biological_process (GO_REF:0000002 [IEA] InterPro:IPR003439) /// 0008150 // biological_process (GO_R…	ENSMUSG00000024130	7.30748	-1.96488	-0.974445	2.32577e-11	7.85073e-10	1.13286e-06	8.66585	5.01966	5.52105	3.82616	3.39488	3.53351	7.12808	7.32899	7.46537	4.18392	3.77545	2.97328
Abca7	0006810 // transport (GO_REF:0000033 [IBA] PANTHER:PTN000442579) /// 0006464 // cellular protein modification process (PMID:12917409 [IDA]) /// 0008150 // biological_process (GO_REF:0000019 [IEA] Ensembl:ENSP00000263094) /// 0006810 // transport (GO_REF:0000037 [IEA] UniProtKB-KW:KW-0813) /// 0008150 // biological_process (GO_REF:0000002 [IEA] InterPro:IPR003439|InterPro:IPR017871) /// 0007009 //…	ENSMUSG00000035722	5.54408	-2.77415	-1.47205	0	0	0	5.72538	3.2418	3.3401	1.83158	1.82673	2.11295	6.14442	5.33796	5.14987	2.09264	2.2154	2.04427
Abca9	0055085 // transmembrane transport (GO_REF:0000033 [IBA] PANTHER:PTN000442469) /// 0006810 // transport (GO_REF:0000002 [IEA] InterPro:IPR026082|InterPro:IPR030370) /// 0006810 // transport (GO_REF:0000033 [IBA] PANTHER:PTN000442469) /// 0006810 // transport (GO_REF:0000037 [IEA] UniProtKB-KW:KW-0813) /// 0008150 // biological_process (GO_REF:0000002 [IEA] InterPro:IPR003439|InterPro:IPR017871)	ENSMUSG00000041797	4.02998	-14.4871	-3.8567	0	0	0	0.378894	0.224676	0.247256	0.318924	0.408424	0.270013	4.6434	3.78939	3.65714	1.41803	0.812762	1.24667
Abcb1b	0006810 // transport (GO_REF:0000002 [IEA] InterPro:IPR011527) /// 0055085 // transmembrane transport (GO_REF:0000002 [IEA] InterPro:IPR011527) /// 0006810 // transport (GO_REF:0000003 [IEA] EC:3.6.3.44) /// 0055085 // transmembrane transport (GO_REF:0000033 [IBA] PANTHER:PTN000657188) /// 0006810 // transport (GO_REF:0000037 [IEA] UniProtKB-KW:KW-0813) /// 0008150 // biological_process (GO_REF:0…	ENSMUSG00000028970	2.82168	-7.45355	-2.89793	0	0	0	0.516506	0.305382	0.358327	0.61261	0.846239	0.698226	2.56625	3.1082	2.7906	2.03688	1.88349	2.18808
Abcc1	0006810 // transport (GO_REF:0000002 [IEA] InterPro:IPR011527) /// 0055085 // transmembrane transport (GO_REF:0000002 [IEA] InterPro:IPR011527|InterPro:IPR030241) /// 0006810 // transport (GO_REF:0000002 [IEA] InterPro:IPR005292|InterPro:IPR011527) /// 0055085 // transmembrane transport (GO_REF:0000002 [IEA] InterPro:IPR030242) /// 0055085 // transmembrane transport (GO_REF:0000002 [IEA] InterPro…	ENSMUSG00000023088	4.57583	-2.0152	-1.01092	5.55112e-16	3.14041e-14	2.70389e-11	3.32499	2.61662	3.05745	2.33034	2.32647	2.50605	5.4635	4.4752	3.78878	1.90968	2.09944	1.96977
Abcc3	0055085 // transmembrane transport (GO_REF:0000002 [IEA] InterPro:IPR011527|InterPro:IPR030242) /// 0006810 // transport (GO_REF:0000002 [IEA] InterPro:IPR005292|InterPro:IPR011527) /// 0055085 // transmembrane transport (GO_REF:0000002 [IEA] InterPro:IPR030242) /// 0006810 // transport (GO_REF:0000008 [ISO] UniProtKB:O88563) /// 0006810 // transport (GO_REF:0000037 [IEA] UniProtKB-KW:KW-0813) //…	ENSMUSG00000020865	7.74317	-10.2566	-3.35848	0	0	0	1.08758	0.843452	0.646724	1.54588	1.6482	1.77421	4.57609	5.92466	5.97364	7.80335	8.38282	7.04333
Abcc4	0006810 // transport (GO_REF:0000002 [IEA] InterPro:IPR011527) /// 0055085 // transmembrane transport (PMID:12499391 [TAS]) /// 0055085 // transmembrane transport (GO_REF:0000002 [IEA] InterPro:IPR011527|InterPro:IPR030240) /// 0008150 // biological_process (GO_REF:0000002 [IEA] InterPro:IPR003439|InterPro:IPR017871)	ENSMUSG00000032849	5.06175	-1.57123	-0.651895	1.19861e-08	2.89169e-07	0.000583832	4.87622	4.4187	5.23584	3.2685	3.46434	3.21588	5.13177	5.21889	4.8346	2.9751	2.7703	2.74337
Abcc5	0006810 // transport (GO_REF:0000002 [IEA] InterPro:IPR011527) /// 0055085 // transmembrane transport (GO_REF:0000002 [IEA] InterPro:IPR011527) /// 0006810 // transport (GO_REF:0000002 [IEA] InterPro:IPR030238) /// 0008150 // biological_process (GO_REF:0000002 [IEA] InterPro:IPR003439) /// 0006810 // transport (GO_REF:0000037 [IEA] UniProtKB-KW:KW-0813) /// 0008150 // biological_process (GO_REF:0…	ENSMUSG00000022822	16.9254	1.69399	0.760429	4.99312e-12	1.8481e-10	2.4321e-07	17.3385	16.1189	17.3188	12.5843	12.6762	12.4881	14.8102	14.0575	14.0513	8.42833	8.92339	9.34105
Abcg1	0042592 // homeostatic process (GO_REF:0000096 [ISO] UniProtKB:P45844) /// 0006810 // transport (GO_REF:0000037 [IEA] UniProtKB-KW:KW-0445) /// 0042592 // homeostatic process (GO_REF:0000019 [IEA] Ensembl:ENSP00000354995) /// 0006629 // lipid metabolic process (GO_REF:0000019 [IEA] Ensembl:ENSP00000354995) /// 0006810 // transport (GO_REF:0000096 [ISO] UniProtKB:P45844) /// 0008150 // biological_…	ENSMUSG00000024030	108.532	1.99447	0.996005	0	0	0	109.905	89.9135	125.777	87.2428	86.7848	84.1058	84.1587	67.1568	73.8153	49.1001	46.0796	50.1649
Abcg3	0008150 // biological_process (GO_REF:0000015 [ND]) /// 0008150 // biological_process (GO_REF:0000002 [IEA] InterPro:IPR003439) /// 0006810 // transport (GO_REF:0000037 [IEA] UniProtKB-KW:KW-0813)	ENSMUSG00000029299	0.942782	-20.3809	-4.34914	0	0	0	0.0554173	0.0402119	0.0415215	0.164321	0.211638	0.0399216	1.07052	0.949418	0.808409	0.333998	0.499921	0.424756
Abhd17c	0008150 // biological_process (GO_REF:0000015 [ND]) /// 0008150 // biological_process (GO_REF:0000037 [IEA] UniProtKB-KW:KW-0378)	ENSMUSG00000038459	52.1239	1.7175	0.780313	0	0	0	48.3886	52.0764	48.8591	52.247	55.1041	49.0206	31.8662	31.8743	30.8417	28.1899	30.2768	26.8004
Abhd3	0008150 // biological_process (GO_REF:0000024 [ISS] UniProtKB:Q8WU67) /// 0008150 // biological_process (GO_REF:0000019 [IEA] Ensembl:ENSP00000289119) /// 0008150 // biological_process (GO_REF:0000003 [IEA] EC:3.1.1.4) /// 0006629 // lipid metabolic process (GO_REF:0000019 [IEA] Ensembl:ENSP00000289119) /// 0044281 // small molecule metabolic process (GO_REF:0000096 [ISO] UniProtKB:Q8WU67) /// 00…	ENSMUSG00000002475	14.72	2.55155	1.35137	0	0	0	11.8821	12.3447	14.8378	15.0444	15.0301	14.0855	5.97234	5.40294	6.87137	4.73391	4.31598	6.82822
Abhd6	0006629 // lipid metabolic process (GO_REF:0000096 [ISO] UniProtKB:Q9BV23) /// 0008150 // biological_process (PMID:18096503 [IDA]) /// 0006629 // lipid metabolic process (PMID:24095738 [IDA]) /// 0008150 // biological_process (GO_REF:0000037 [IEA] UniProtKB-KW:KW-0378) /// 0008150 // biological_process (PMID:24095738 [IDA]) /// 0009056 // catabolic process (GO_REF:0000019 [IEA] Ensembl:ENSP000004…	ENSMUSG00000025277	2.9952	2.62246	1.39092	4.61063e-07	8.83823e-06	0.0224579	3.10101	2.91196	2.97263	1.94717	1.94476	2.212	0.734111	1.41134	1.36142	1.09939	1.41047	0.860388
Abi2	0030154 // cell differentiation (PMID:15572692 [IMP] MGI:MGI:3526871) /// 0050877 // neurological system process (PMID:15572692 [IMP] MGI:MGI:3526871) /// 0006464 // cellular protein modification process (PMID:17101133 [ISA] UniProtKB:Q9NYB9) /// 0007010 // cytoskeleton organization (GO_REF:0000002 [IEA] InterPro:IPR028454) /// 0008150 // biological_process (GO_REF:0000096 [ISO] UniProtKB:Q9NYB9)…	ENSMUSG00000026782	1.74178	-3.11263	-1.63813	3.61156e-13	1.51913e-11	1.75915e-08	1.11688	0.829922	0.629772	0.587233	0.608286	0.41473	2.1501	1.41902	1.65621	0.780701	0.563865	0.86216
Abi3	0008150 // biological_process (GO_REF:0000008 [ISO] UniProtKB:Q9P2A4) /// 0008150 // biological_process (GO_REF:0000019 [IEA] Ensembl:ENSP00000225941)	ENSMUSG00000018381	12.68	-1.72823	-0.789299	1.79551e-07	3.6471e-06	0.00874574	11.8191	9.09745	11.5351	7.29	7.81677	7.99665	10.1041	14.726	13.2099	6.49519	7.44783	5.36246
Abl1	0006464 // cellular protein modification process (PMID:20823226 [IMP] MGI:MGI:2176222|MGI:MGI:3525886) /// 0008283 // cell proliferation (PMID:18025176 [IMP] MGI:MGI:3525886) /// 0048870 // cell motility (GO_REF:0000033 [IBA] PANTHER:PTN001231165) /// 0007155 // cell adhesion (PMID:18025176 [IMP] MGI:MGI:3525886) /// 0030154 // cell differentiation (PMID:11864995 [IDA]) /// 0008150 // biological_…	ENSMUSG00000026842	2.19696	-2.21611	-1.14803	3.33067e-16	1.94059e-14	1.62234e-11	2.54482	1.65371	1.94484	1.03629	0.971862	0.859585	2.31231	2.06271	2.21587	0.954335	0.852684	1.03028
Ablim1	0007010 // cytoskeleton organization (GO_REF:0000002 [IEA] InterPro:IPR003128) /// 0040011 // locomotion (PMID:11163266 [IDA]) /// 0022607 // cellular component assembly (PMID:22684256 [ISO] UniProtKB:O14639) /// 0000902 // cell morphogenesis (PMID:22684256 [ISO] UniProtKB:O14639) /// 0048646 // anatomical structure formation involved in morphogenesis (GO_REF:0000019 [IEA] Ensembl:ENSP00000277895…	ENSMUSG00000025085	0.557565	-11.7834	-3.55868	7.77156e-16	4.32623e-14	3.78545e-11	0.773821	0.230971	0.240549	0.0732288	0.120514	0.0790702	0.967393	0.336662	0.368641	0.0413456	0.0466792	0.0339751
Abr	0003013 // circulatory system process (PMID:23152932 [IMP]) /// 0008150 // biological_process (GO_REF:0000002 [IEA] InterPro:IPR000219) /// 0008150 // biological_process (PMID:23152932 [IMP]) /// 0008150 // biological_process (PMID:11684658 [TAS]) /// 0048856 // anatomical structure development (PMID:11684658 [IGI] MGI:MGI:88141) /// 0007010 // cytoskeleton organization (PMID:17116687 [IGI] MGI:M…	ENSMUSG00000017631	17.4593	1.63727	0.711291	2.53464e-13	1.08014e-11	1.2346e-08	19.0059	15.7912	17.5806	11.9606	11.3894	12.3758	16.7081	15.5878	16.1742	10.1245	9.58365	8.69039
Abtb2	0008150 // biological_process (GO_REF:0000015 [ND]) /// 0008150 // biological_process (PMID:24076025 [IMP])	ENSMUSG00000032724	3.6065	-2.48014	-1.31042	9.73002e-07	1.76909e-05	0.0473939	2.95163	0.993964	1.23405	1.4893	1.56212	1.13559	5.0665	2.5775	3.1755	2.46528	3.25321	2.35559
Acaa1b	0008150 // biological_process (GO_REF:0000002 [IEA] InterPro:IPR016038|InterPro:IPR016039) /// 0006629 // lipid metabolic process (GO_REF:0000037 [IEA] UniProtKB-KW:KW-0443) /// 0008150 // biological_process (GO_REF:0000037 [IEA] UniProtKB-KW:KW-0808) /// 0008150 // biological_process (GO_REF:0000038 [IEA] UniProtKB-KW:KW-0808) /// 0006629 // lipid metabolic process (GO_REF:0000041 [IEA] UniPathw…	ENSMUSG00000010651	74.7372	8.53234	3.09294	0	0	0	19.3523	24.5924	27.8725	71.3864	75.1506	77.6748	6.24136	10.6673	10.3411	20.8745	13.439	16.435
Acadm	0009056 // catabolic process (GO_REF:0000096 [ISO] UniProtKB:P11310) /// 0009056 // catabolic process (PMID:18459129 [IMP]) /// 0006091 // generation of precursor metabolites and energy (PMID:18459129 [IMP]) /// 0006950 // response to stress (PMID:16121256 [IMP] MGI:MGI:3692446) /// 0044281 // small molecule metabolic process (PMID:16121256 [IMP] MGI:MGI:3692446) /// 0005975 // carbohydrate metab…	ENSMUSG00000062908	19.7855	1.63207	0.706703	3.69926e-13	1.55468e-11	1.80187e-08	13.097	12.7199	12.2238	19.3204	20.2005	19.8355	13.3137	12.42	12.0246	15.5168	12.1161	16.0662
Acadvl	0009056 // catabolic process (GO_REF:0000033 [IBA] PANTHER:PTN000856295) /// 0006629 // lipid metabolic process (GO_REF:0000033 [IBA] PANTHER:PTN000856295) /// 0006629 // lipid metabolic process (PMID:15639194 [IMP]) /// 0042592 // homeostatic process (PMID:15639194 [IMP]) /// 0048856 // anatomical structure development (GO_REF:0000019 [IEA] Ensembl:ENSP00000438689) /// 0044281 // small molecule …	ENSMUSG00000018574	57.1701	1.68059	0.748967	2.54241e-14	1.20583e-12	1.23838e-09	42.7008	44.0409	43.271	52.4051	57.0735	62.0318	32.9351	36.1468	36.9981	52.0341	50.2343	47.3292
Acap1	0009056 // catabolic process (GO_REF:0000037 [IEA] UniProtKB-KW:KW-0442) /// 0006629 // lipid metabolic process (GO_REF:0000037 [IEA] UniProtKB-KW:KW-0443) /// 0007165 // signal transduction (GO_REF:0000037 [IEA] UniProtKB-KW:KW-0807) /// 0008150 // biological_process (GO_REF:0000015 [ND]) /// 0006629 // lipid metabolic process (GO_REF:0000037 [IEA] UniProtKB-KW:KW-0442) /// 0008150 // biological…	ENSMUSG00000001588	3.80545	3.82329	1.93481	0	0	0	2.64164	2.65331	3.64122	3.76696	3.95962	3.68976	1.22272	1.49334	1.80602	0.952023	1.03949	0.713352
Acap2	0008150 // biological_process (GO_REF:0000008 [ISO] EMBL:AJ238248) /// 0008150 // biological_process (GO_REF:0000002 [IEA] InterPro:IPR001164) /// 0008150 // biological_process (GO_REF:0000024 [ISS] UniProtKB:Q5FVC7) /// 0008150 // biological_process (GO_REF:0000037 [IEA] UniProtKB-KW:KW-0343)	ENSMUSG00000049076	7.38285	-1.48534	-0.570789	1.64222e-08	3.86803e-07	0.000799909	7.7414	6.42711	7.25315	4.9862	4.94666	4.69277	7.81211	7.23374	7.1027	4.17723	3.68603	5.28775
Acat1	0006950 // response to stress (GO_REF:0000019 [IEA] Ensembl:ENSRNOP00000010573) /// 0008150 // biological_process (GO_REF:0000002 [IEA] InterPro:IPR016038|InterPro:IPR016039) /// 0008150 // biological_process (GO_REF:0000037 [IEA] UniProtKB-KW:KW-0808) /// 0008150 // biological_process (GO_REF:0000038 [IEA] UniProtKB-KW:KW-0808) /// 0008150 // biological_process (GO_REF:0000019 [IEA] Ensembl:ENSR…	ENSMUSG00000032047	28.9556	1.63344	0.707911	2.08907e-11	7.11088e-10	1.01757e-06	24.3951	30.3256	27.6721	28.7479	29.0556	29.0634	17.5989	19.0368	18.5766	22.2962	21.1299	18.7351
Acat2	0008150 // biological_process (GO_REF:0000002 [IEA] InterPro:IPR016038|InterPro:IPR016039) /// 0008150 // biological_process (GO_REF:0000037 [IEA] UniProtKB-KW:KW-0808) /// 0008150 // biological_process (PMID:22045928 [IDA]) /// 0008150 // biological_process (GO_REF:0000002 [IEA] InterPro:IPR002155|InterPro:IPR016038|InterPro:IPR016039|InterPro:IPR020610|InterPro:IPR020613|InterPro:IPR020616|Inte…	ENSMUSG00000023832	32.4681	2.06086	1.04325	1.65479e-12	6.42767e-11	8.0603e-08	29.2313	25.3071	28.4489	31.7352	32.5599	33.1092	14.2745	16.6034	18.2068	24.6631	30.4357	21.11
Ace	0034641 // cellular nitrogen compound metabolic process (GO_REF:0000096 [ISO] UniProtKB:P12821) /// 0008150 // biological_process (GO_REF:0000037 [IEA] UniProtKB-KW:KW-0645) /// 0003013 // circulatory system process (PMID:16585392 [IMP]) /// 0008150 // biological_process (GO_REF:0000096 [ISO] UniProtKB:P12821) /// 0008150 // biological_process (PMID:9231832 [IMP] MGI:MGI:1857115) /// 0003013 // c…	ENSMUSG00000020681	8.13995	-4.75847	-2.2505	0	0	0	9.41424	5.94913	6.18935	1.64399	2.26777	2.07297	8.11655	8.56505	7.73824	1.44838	1.84142	1.19567
Acer3	0044281 // small molecule metabolic process (GO_REF:0000096 [ISO] UniProtKB:Q9NUN7) /// 0034641 // cellular nitrogen compound metabolic process (GO_REF:0000019 [IEA] Ensembl:ENSP00000434480) /// 0006629 // lipid metabolic process (GO_REF:0000096 [ISO] UniProtKB:Q9NUN7) /// 0034641 // cellular nitrogen compound metabolic process (GO_REF:0000096 [ISO] UniProtKB:Q9NUN7) /// 0008150 // biological_pro…	ENSMUSG00000030760	5.04753	-3.32931	-1.73522	0	0	0	1.55341	1.63432	1.88894	2.99523	3.38766	3.02082	4.92844	4.44728	4.04891	4.95403	3.90755	6.28101
Acod1		ENSMUSG00000022126	4.92016	-8.35532	-3.0627	0	0	0	0.862529	0.453527	0.730544	3.22472	3.60428	3.27784	3.92398	2.63208	2.519	3.97416	8.02254	2.7638
Acot1	0008150 // biological_process (GO_REF:0000002 [IEA] InterPro:IPR016662) /// 0006790 // sulfur compound metabolic process (GO_REF:0000002 [IEA] InterPro:IPR016662) /// 0008150 // biological_process (PMID:10567408 [TAS]) /// 0008150 // biological_process (PMID:11694534 [IDA]) /// 0051186 // cofactor metabolic process (GO_REF:0000002 [IEA] InterPro:IPR016662) /// 0051186 // cofactor metabolic proces…	ENSMUSG00000072949	32.6476	11.0458	3.46543	0	0	0	4.79525	6.7454	9.36031	32.5533	33.7545	31.6351	2.77625	2.6501	3.81009	16.8588	8.94434	12.053
Acot11	0008150 // biological_process (PMID:11696000 [IEP]) /// 0008150 // biological_process (PMID:11696000 [TAS]) /// 0006629 // lipid metabolic process (PMID:11696000 [NAS]) /// 0006950 // response to stress (PMID:11696000 [IEP]) /// 0008150 // biological_process (GO_REF:0000037 [IEA] UniProtKB-KW:KW-0719) /// 0044281 // small molecule metabolic process (PMID:11696000 [NAS]) /// 0008150 // biological_…	ENSMUSG00000034853	1.76476	-2.18196	-1.12562	2.34025e-08	5.37441e-07	0.00113991	1.98161	1.1786	1.54557	0.732065	0.806397	0.787862	1.8826	1.71452	1.69717	0.791311	0.8959	1.09173
Acot4	0044281 // small molecule metabolic process (PMID:16940157 [IDA]) /// 0008150 // biological_process (GO_REF:0000002 [IEA] InterPro:IPR016662) /// 0044281 // small molecule metabolic process (GO_REF:0000096 [ISO] UniProtKB:Q8N9L9) /// 0008150 // biological_process (PMID:10567408 [TAS]) /// 0051186 // cofactor metabolic process (GO_REF:0000096 [ISO] UniProtKB:Q8N9L9) /// 0051186 // cofactor metabol…	ENSMUSG00000052392	2.66674	4.88805	2.28926	1.33227e-15	7.25066e-14	6.48934e-11	1.01974	1.36605	1.4987	2.67481	2.93326	2.39216	0.589279	0.671937	0.425778	0.906132	1.05133	1.06371
Acox1	0006629 // lipid metabolic process (GO_REF:0000033 [IBA] PANTHER:PTN000097533) /// 0044281 // small molecule metabolic process (GO_REF:0000002 [IEA] InterPro:IPR012258) /// 0006629 // lipid metabolic process (GO_REF:0000041 [IEA] UniPathway:UPA00661) /// 0042592 // homeostatic process (GO_REF:0000096 [ISO] UniProtKB:Q15067) /// 0006629 // lipid metabolic process (GO_REF:0000037 [IEA] UniProtKB-KW…	ENSMUSG00000020777	68.3518	1.57033	0.651063	6.16895e-12	2.26098e-10	3.00484e-07	66.603	62.7338	74.3097	67.7694	68.0056	69.2805	44.3594	43.804	47.4881	47.6832	47.284	45.5565
Acpp	0034641 // cellular nitrogen compound metabolic process (GO_REF:0000019 [IEA] Ensembl:ENSP00000323036) /// 0008150 // biological_process (PMID:18940592 [IMP]) /// 0008150 // biological_process (GO_REF:0000024 [ISS] UniProtKB:P15309) /// 0044281 // small molecule metabolic process (PMID:18940592 [IMP]) /// 0006790 // sulfur compound metabolic process (PMID:18940592 [IMP]) /// 0008150 // biological…	ENSMUSG00000032561	1.62652	-9.35833	-3.22625	0	0	0	0.339426	0.085382	0.152589	0.233497	0.289499	0.234735	1.98891	1.54569	1.34495	0.770551	0.727875	0.632387
Acsf2	0008150 // biological_process (GO_REF:0000002 [IEA] InterPro:IPR000873) /// 0006629 // lipid metabolic process (GO_REF:0000037 [IEA] UniProtKB-KW:KW-0443) /// 0044281 // small molecule metabolic process (GO_REF:0000037 [IEA] UniProtKB-KW:KW-0276) /// 0006629 // lipid metabolic process (GO_REF:0000037 [IEA] UniProtKB-KW:KW-0276) /// 0008150 // biological_process (GO_REF:0000015 [ND])	ENSMUSG00000076435	2.42549	2.93576	1.55374	4.13712e-09	1.06333e-07	0.000201515	3.38204	1.74697	2.14745	1.27478	1.24051	0.96353	1.96858	1.85325	1.92521	0.575803	0.67963	0.912517
Acss1	0008150 // biological_process (GO_REF:0000002 [IEA] InterPro:IPR000873) /// 0009058 // biosynthetic process (PMID:11150295 [IDA]) /// 0051186 // cofactor metabolic process (GO_REF:0000096 [ISO] UniProtKB:Q9NUB1) /// 0006790 // sulfur compound metabolic process (GO_REF:0000002 [IEA] InterPro:IPR011904) /// 0009058 // biosynthetic process (GO_REF:0000002 [IEA] InterPro:IPR011904) /// 0044281 // sma…	ENSMUSG00000027452	32.9099	2.69425	1.42988	0	0	0	17.2521	15.8268	23.3885	32.1346	31.737	34.8582	10.063	12.4052	15.5696	25.3003	21.5084	23.6028
Actb	0007155 // cell adhesion (GO_REF:0000096 [ISO] UniProtKB:P60709) /// 0006950 // response to stress (GO_REF:0000019 [IEA] Ensembl:ENSP00000349960) /// 0006950 // response to stress (GO_REF:0000096 [ISO] UniProtKB:P60709) /// 0048856 // anatomical structure development (GO_REF:0000019 [IEA] Ensembl:ENSP00000349960) /// 0007155 // cell adhesion (GO_REF:0000019 [IEA] Ensembl:ENSP00000349960) /// 0051…	ENSMUSG00000029580	4843.96	-1.59272	-0.671489	3.35911e-09	8.74968e-08	0.000163619	4973.29	5015.52	4543.06	3045.43	2840.88	3040.18	4252.18	4421.9	4319.61	2951.42	3181.81	2622.77
Actn1	0008150 // biological_process (GO_REF:0000096 [ISO] UniProtKB:P12814) /// 0007010 // cytoskeleton organization (PMID:16043482 [IDA]) /// 0030154 // cell differentiation (GO_REF:0000096 [ISO] UniProtKB:P12814) /// 0002376 // immune system process (GO_REF:0000096 [ISO] UniProtKB:P12814) /// 0022607 // cellular component assembly (GO_REF:0000096 [ISO] UniProtKB:P12814) /// 0000902 // cell morphogene…	ENSMUSG00000015143	8.58431	2.26199	1.17759	0	0	0	8.91884	7.86606	8.96804	4.92122	4.85409	4.46954	7.89311	7.37207	7.12135	3.75236	3.11834	3.15508
Actr2	0051301 // cell division (PMID:21494665 [IGI] MGI:MGI:1921367) /// 0007010 // cytoskeleton organization (GO_REF:0000019 [IEA] Ensembl:ENSP00000367220) /// 0007049 // cell cycle (PMID:21494665 [IGI] MGI:MGI:1921367) /// 0048646 // anatomical structure formation involved in morphogenesis (PMID:22684256 [ISO] UniProtKB:P61160) /// 0000003 // reproduction (PMID:21494665 [IGI] MGI:MGI:1921367) /// 000…	ENSMUSG00000020152	15.799	-1.58604	-0.665429	7.14912e-07	1.32456e-05	0.0348226	14.7624	12.3349	13.5958	11.1534	12.1874	11.2201	18.8958	14.3426	14.1587	8.41119	7.93138	9.92967
Acvrl1	0006464 // cellular protein modification process (GO_REF:0000038 [IEA] UniProtKB-KW:KW-0723) /// 0006464 // cellular protein modification process (GO_REF:0000002 [IEA] InterPro:IPR000472|InterPro:IPR003605) /// 0007165 // signal transduction (GO_REF:0000096 [ISO] UniProtKB:P37023) /// 0009790 // embryo development (PMID:17911384 [IMP] MGI:MGI:2680088) /// 0006464 // cellular protein modification …	ENSMUSG00000000530	16.7855	-1.69801	-0.763848	4.67495e-08	1.03789e-06	0.00227712	13.6305	10.9226	11.958	9.20488	8.87396	10.4893	15.4078	16.4679	18.4808	14.2014	13.6128	10.5929
Adam15	0006950 // response to stress (GO_REF:0000019 [IEA] Ensembl:ENSP00000349436) /// 0008150 // biological_process (GO_REF:0000037 [IEA] UniProtKB-KW:KW-0645) /// 0040007 // growth (GO_REF:0000019 [IEA] Ensembl:ENSRNOP00000039351) /// 0000902 // cell morphogenesis (PMID:19156209 [IMP]) /// 0008150 // biological_process (GO_REF:0000002 [IEA] InterPro:IPR001590|InterPro:IPR002870|InterPro:IPR006586) //…	ENSMUSG00000028041	51.4143	-1.74923	-0.806721	3.43726e-09	8.94368e-08	0.000167426	42.8039	30.6179	29.852	26.3619	28.2227	30.297	52.5936	49.169	52.4803	40.4638	48.041	36.751
Adam19	0008150 // biological_process (GO_REF:0000037 [IEA] UniProtKB-KW:KW-0645) /// 0008150 // biological_process (PMID:11116142 [IDA]) /// 0008150 // biological_process (PMID:11116142 [IMP]) /// 0048856 // anatomical structure development (PMID:14673146 [IMP] MGI:MGI:3028702) /// 0048856 // anatomical structure development (PMID:14975714 [IMP] MGI:MGI:3620562) /// 0008150 // biological_process (GO_REF…	ENSMUSG00000011256	0.342382	-14.7974	-3.88727	5.55112e-16	3.14041e-14	2.70389e-11	0.0414754	0.0334392	0	0.106584	0.0879965	0.0663957	0.348669	0.206292	0.262648	0.361069	0.356334	0.309744
Adam23	0007155 // cell adhesion (GO_REF:0000037 [IEA] UniProtKB-KW:KW-0130) /// 0008150 // biological_process (GO_REF:0000002 [IEA] InterPro:IPR001590|InterPro:IPR002870|InterPro:IPR006586)	ENSMUSG00000025964	0.14594	-21.9616	-4.45691	1.80559e-10	5.5244e-09	8.79484e-06	0	0.00427875	0.0132543	0.0419632	0.0450388	0.0722137	0.161371	0.156423	0.120027	0.0932903	0.0866307	0.0730094
Adam33	0008150 // biological_process (GO_REF:0000038 [IEA] UniProtKB-KW:KW-0645) /// 0008150 // biological_process (PMID:12110844 [NAS]) /// 0008150 // biological_process (GO_REF:0000037 [IEA] UniProtKB-KW:KW-0645) /// 0008150 // biological_process (GO_REF:0000002 [IEA] InterPro:IPR001590|InterPro:IPR006586) /// 0008150 // biological_process (PMID:11814695 [NAS]) /// 0008150 // biological_process (GO_RE…	ENSMUSG00000027318	2.5841	-2.23545	-1.16057	3.10862e-15	1.64406e-13	1.51418e-10	1.313	1.37618	1.03842	1.35183	1.1259	1.02468	2.37786	2.75135	2.62311	2.17069	2.48173	2.40842
Adam8	0048870 // cell motility (PMID:20194813 [IMP]) /// 0008150 // biological_process (PMID:20856819 [IMP]) /// 0008150 // biological_process (PMID:19397475 [IDA]) /// 0048856 // anatomical structure development (PMID:11341326 [TAS]) /// 0008150 // biological_process (GO_REF:0000024 [ISS] UniProtKB:P78325) /// 0007155 // cell adhesion (PMID:12372841 [IDA]) /// 0002376 // immune system process (PMID:12…	ENSMUSG00000025473	77.9538	-9.42121	-3.23591	0	0	0	12.6616	7.75626	6.62638	13.4201	13.7017	15.4311	92.0565	78.7766	63.0281	81.8285	76.3546	68.2742
Adamdec1	0008150 // biological_process (GO_REF:0000037 [IEA] UniProtKB-KW:KW-0645) /// 0008150 // biological_process (GO_REF:0000002 [IEA] InterPro:IPR001590|InterPro:IPR002870) /// 0008150 // biological_process (GO_REF:0000037 [IEA] UniProtKB-KW:KW-0378)	ENSMUSG00000022057	0.417266	22.3357	4.48128	9.26488e-07	1.6921e-05	0.0451283	0.162253	0.451312	0.638232	0	0.0129092	0.116884	0.065298	0.089669	0.110088	0.0203727	0	0.0239157
Adamts1	0030154 // cell differentiation (GO_REF:0000019 [IEA] Ensembl:ENSRNOP00000002187) /// 0008150 // biological_process (GO_REF:0000037 [IEA] UniProtKB-KW:KW-0645) /// 0008150 // biological_process (GO_REF:0000002 [IEA] InterPro:IPR001590|InterPro:IPR006586) /// 0048646 // anatomical structure formation involved in morphogenesis (PMID:18267097 [IMP] MGI:MGI:3609982) /// 0000003 // reproduction (GO_RE…	ENSMUSG00000022893	0.32469	-23.429	-4.55022	1.39909e-08	3.33733e-07	0.000681482	0	0.0448737	0.139005	0	0	0.0445497	0.109507	0.164049	0.163642	0.316811	0.525999	0.131261
Adamts10	0008150 // biological_process (GO_REF:0000037 [IEA] UniProtKB-KW:KW-0645) /// 0008150 // biological_process (GO_REF:0000002 [IEA] InterPro:IPR001590) /// 0008150 // biological_process (GO_REF:0000002 [IEA] InterPro:IPR001590|InterPro:IPR002870) /// 0008150 // biological_process (GO_REF:0000037 [IEA] UniProtKB-KW:KW-0378) /// 0008150 // biological_process (GO_REF:0000002 [IEA] InterPro:IPR002870)	ENSMUSG00000024299	7.35892	-2.30659	-1.20576	1.11022e-16	6.67628e-15	5.40779e-12	5.46577	5.46261	4.4196	2.86696	3.12875	3.22272	6.09811	8.73299	7.24565	2.61832	3.25458	2.5738
Adamts2	0008150 // biological_process (GO_REF:0000037 [IEA] UniProtKB-KW:KW-0645) /// 0048856 // anatomical structure development (PMID:11284712 [IMP] MGI:MGI:2388161) /// 0009056 // catabolic process (GO_REF:0000037 [IEA] UniProtKB-KW:KW-0177) /// 0008150 // biological_process (GO_REF:0000002 [IEA] InterPro:IPR001590|InterPro:IPR002870) /// 0000003 // reproduction (PMID:11284712 [IMP] MGI:MGI:2388161) /…	ENSMUSG00000036545	2.39966	3.13184	1.64701	0	0	0	2.79209	1.88073	2.52616	2.3931	2.25665	2.14546	0.848049	0.710384	1.1724	0.799056	0.619164	0.608779
Adamtsl5	0008150 // biological_process (GO_REF:0000002 [IEA] InterPro:IPR010294) /// 0008150 // biological_process (GO_REF:0000015 [ND]) /// 0008150 // biological_process (GO_REF:0000002 [IEA] InterPro:IPR013273)	ENSMUSG00000043822	3.07901	-5.92568	-2.56698	0	0	0	0.999906	0.55424	0.265335	1.07477	1.21984	1.1605	3.1522	3.25803	2.8268	3.00274	3.24297	2.83714
Adarb1	0034641 // cellular nitrogen compound metabolic process (PMID:17369310 [IDA]) /// 0008150 // biological_process (GO_REF:0000024 [ISS] UniProtKB:P78563) /// 0034641 // cellular nitrogen compound metabolic process (GO_REF:0000096 [ISO] UniProtKB:P78563) /// 0008150 // biological_process (GO_REF:0000096 [ISO] UniProtKB:P78563) /// 0008150 // biological_process (GO_REF:0000019 [IEA] Ensembl:ENSP00000…	ENSMUSG00000020262	2.07877	2.45074	1.29322	2.22045e-16	1.31257e-14	1.08156e-11	2.22527	1.78145	2.22959	1.65604	2.01903	1.9027	1.35796	1.13817	1.11906	0.666199	0.778228	0.802635
Adcy3	0009058 // biosynthetic process (PMID:7766992 [TAS]) /// 0034641 // cellular nitrogen compound metabolic process (GO_REF:0000002 [IEA] InterPro:IPR001054|InterPro:IPR018297) /// 0009058 // biosynthetic process (GO_REF:0000002 [IEA] InterPro:IPR001054|InterPro:IPR018297) /// 0008150 // biological_process (PMID:7766992 [TAS]) /// 0034641 // cellular nitrogen compound metabolic process (GO_REF:00000…	ENSMUSG00000020654	45.3241	2.47857	1.30951	0	0	0	47.1986	44.4072	44.3667	41.8593	41.043	43.5572	18.5576	17.3547	19.8107	19.616	22.252	17.057
Adcy7	0000003 // reproduction (GO_REF:0000019 [IEA] Ensembl:ENSRNOP00000020700) /// 0034641 // cellular nitrogen compound metabolic process (PMID:7961850 [TAS]) /// 0008150 // biological_process (GO_REF:0000019 [IEA] Ensembl:ENSP00000378187) /// 0034641 // cellular nitrogen compound metabolic process (GO_REF:0000002 [IEA] InterPro:IPR001054|InterPro:IPR018297) /// 0009058 // biosynthetic process (GO_RE…	ENSMUSG00000031659	39.7458	-1.77117	-0.824704	0	0	0	35.0482	30.771	31.2404	21.9543	21.2945	21.6311	36.2493	40.1759	42.812	21.2936	22.0885	18.95
Adcy9	0009058 // biosynthetic process (GO_REF:0000037 [IEA] UniProtKB-KW:KW-0115) /// 0044281 // small molecule metabolic process (GO_REF:0000037 [IEA] UniProtKB-KW:KW-0115) /// 0044281 // small molecule metabolic process (PMID:7575502 [IDA]) /// 0044281 // small molecule metabolic process (GO_REF:0000003 [IEA] EC:4.6.1.1) /// 0034641 // cellular nitrogen compound metabolic process (GO_REF:0000037 [IEA…	ENSMUSG00000005580	0.341957	-3.96676	-1.98796	9.51406e-07	1.73371e-05	0.046342	0.132492	0.100717	0.113451	0.101021	0.114449	0.0181799	0.375785	0.303347	0.346738	0.304199	0.302462	0.223188
Add3	0008150 // biological_process (GO_REF:0000019 [IEA] Ensembl:ENSRNOP00000043399)	ENSMUSG00000025026	22.1112	1.69915	0.764812	1.69442e-11	5.84102e-10	8.25336e-07	21.0755	22.1538	23.1042	17.59	19.025	17.8515	17.3376	19.1665	19.4492	11.7257	10.3199	12.9075
Adgre1	0002376 // immune system process (GO_REF:0000037 [IEA] UniProtKB-KW:KW-0391) /// 0007165 // signal transduction (GO_REF:0000002 [IEA] InterPro:IPR017981) /// 0007165 // signal transduction (GO_REF:0000002 [IEA] InterPro:IPR000832|InterPro:IPR001740) /// 0007165 // signal transduction (GO_REF:0000037 [IEA] UniProtKB-KW:KW-0297) /// 0007165 // signal transduction (GO_REF:0000037 [IEA] UniProtKB-KW:…	ENSMUSG00000004730	100.512	1.41478	0.500576	2.15682e-07	4.34117e-06	0.0105056	87.4834	83.6277	80.5597	79.2588	74.3018	85.7463	81.4104	84.7006	76.5719	97.4985	102.631	101.407
Adgre4	0007165 // signal transduction (PMID:12023293 [ISA] EMBL:AF239764) /// 0007165 // signal transduction (GO_REF:0000002 [IEA] InterPro:IPR017981) /// 0007165 // signal transduction (GO_REF:0000037 [IEA] UniProtKB-KW:KW-0297) /// 0007165 // signal transduction (GO_REF:0000037 [IEA] UniProtKB-KW:KW-0807) /// 0007165 // signal transduction (GO_REF:0000002 [IEA] InterPro:IPR000832|InterPro:IPR001740|In…	ENSMUSG00000032915	7.15634	-3.76834	-1.91393	0	0	0	6.33982	6.31092	3.86342	1.92163	1.9459	2.23279	9.48	8.05073	3.9383	1.08969	1.69941	2.20951
Adgre5	0007165 // signal transduction (GO_REF:0000002 [IEA] InterPro:IPR000832) /// 0007165 // signal transduction (GO_REF:0000002 [IEA] InterPro:IPR017981) /// 0008150 // biological_process (PMID:24613359 [IDA])	ENSMUSG00000002885	30.6476	-8.94559	-3.16118	0	0	0	5.28876	2.72307	3.68797	12.8717	12.6902	15.2145	27.9297	20.0692	23.3601	29.4425	38.0331	24.4671
Adgrg1		ENSMUSG00000031785	11.5075	3.50985	1.81141	0	0	0	8.02023	6.95196	8.11645	11.5463	11.1683	11.808	3.96283	2.78779	3.47185	6.82596	6.93108	4.79284
Adgrg3	0007165 // signal transduction (GO_REF:0000002 [IEA] InterPro:IPR017981) /// 0007165 // signal transduction (GO_REF:0000002 [IEA] InterPro:IPR000832|InterPro:IPR003910)	ENSMUSG00000060470	1.78092	-20.7233	-4.37318	0	0	0	0.0439525	0.0956783	0.131726	0.625566	0.629452	0.316625	0.20047	0.291485	0.253484	1.57836	1.57466	2.18973
Adgrg6	0007165 // signal transduction (GO_REF:0000002 [IEA] InterPro:IPR017981) /// 0007165 // signal transduction (GO_REF:0000002 [IEA] InterPro:IPR000832|InterPro:IPR003910|InterPro:IPR017983)	ENSMUSG00000039116	0.321491	-16.6376	-4.05637	0	0	0	0.0334919	0.0283528	0	0.0248272	0.0213175	0.00804231	0.372911	0.296149	0.295414	0.130364	0.0604263	0.153036
Adgrl2	0007165 // signal transduction (GO_REF:0000002 [IEA] InterPro:IPR017981) /// 0007165 // signal transduction (GO_REF:0000002 [IEA] InterPro:IPR003334) /// 0007165 // signal transduction (GO_REF:0000002 [IEA] InterPro:IPR000832|InterPro:IPR003334|InterPro:IPR017983) /// 0007165 // signal transduction (GO_REF:0000037 [IEA] UniProtKB-KW:KW-0297) /// 0007165 // signal transduction (GO_REF:0000037 [IEA…	ENSMUSG00000028184	4.14173	2.14294	1.09959	3.91021e-13	1.63207e-11	1.90462e-08	4.26198	3.37328	4.78994	3.13267	3.02795	2.53211	2.32454	2.12316	2.627	1.81396	1.53171	1.79909
Adgrl3	0007165 // signal transduction (GO_REF:0000002 [IEA] InterPro:IPR017981) /// 0007165 // signal transduction (GO_REF:0000038 [IEA] UniProtKB-KW:KW-0807) /// 0007165 // signal transduction (GO_REF:0000002 [IEA] InterPro:IPR000832|InterPro:IPR003334|InterPro:IPR017983) /// 0007165 // signal transduction (GO_REF:0000038 [IEA] UniProtKB-KW:KW-0297)	ENSMUSG00000037605	0.941598	18.4545	4.2059	0	0	0	0.821503	0.805538	1.19775	0.144837	0.171939	0.0639778	0.353446	0.298579	0.341462	0.0371709	0.0343358	0.0654528
Adipor1	0006629 // lipid metabolic process (GO_REF:0000019 [IEA] Ensembl:ENSP00000341785) /// 0044281 // small molecule metabolic process (GO_REF:0000037 [IEA] UniProtKB-KW:KW-0276) /// 0006629 // lipid metabolic process (PMID:12802337 [ISS] UniProtKB:Q96A54) /// 0006629 // lipid metabolic process (GO_REF:0000037 [IEA] UniProtKB-KW:KW-0276) /// 0007165 // signal transduction (GO_REF:0000019 [IEA] Ensembl…	ENSMUSG00000026457	63.7798	1.48999	0.575304	1.60906e-07	3.28482e-06	0.00783759	56.5138	61.3905	59.5178	63.0356	65.0329	62.5361	44.5054	51.3977	50.3245	61.4968	65.6609	64.1817
Adipor2	0048646 // anatomical structure formation involved in morphogenesis (PMID:24742672 [IMP]) /// 0007165 // signal transduction (GO_REF:0000096 [ISO] UniProtKB:Q86V24) /// 0044281 // small molecule metabolic process (GO_REF:0000037 [IEA] UniProtKB-KW:KW-0276) /// 0008150 // biological_process (GO_REF:0000019 [IEA] Ensembl:ENSRNOP00000010556) /// 0006629 // lipid metabolic process (PMID:12802337 [ISS…	ENSMUSG00000030168	15.8038	1.72326	0.785143	7.20527e-10	2.06205e-08	3.50961e-05	11.8454	13.0679	15.6671	16.8299	15.8697	14.7118	11.6441	7.92834	9.01932	8.59342	7.48849	9.52527
Adk	0034641 // cellular nitrogen compound metabolic process (PMID:7918681 [IDA]) /// 0009058 // biosynthetic process (GO_REF:0000002 [IEA] InterPro:IPR001805) /// 0008150 // biological_process (GO_REF:0000037 [IEA] UniProtKB-KW:KW-0418) /// 0009058 // biosynthetic process (GO_REF:0000041 [IEA] UniPathway:UPA00588) /// 0044281 // small molecule metabolic process (GO_REF:0000002 [IEA] InterPro:IPR00180…	ENSMUSG00000039197	24.554	1.90517	0.929923	7.66365e-12	2.7549e-10	3.73289e-07	15.8512	18.4084	17.9596	24.5651	23.5005	25.5963	11.5582	14.4375	14.1651	16.0056	15.6304	17.1284
Adora2a	0050877 // neurological system process (GO_REF:0000019 [IEA] Ensembl:ENSRNOP00000001759) /// 0007165 // signal transduction (PMID:10934242 [IDA]) /// 0007165 // signal transduction (PMID:12223546 [IDA]) /// 0008150 // biological_process (PMID:12538862 [IGI] MGI:MGI:98735) /// 0048856 // anatomical structure development (GO_REF:0000019 [IEA] Ensembl:ENSRNOP00000001759) /// 0008150 // biological_pr…	ENSMUSG00000020178	1.20052	-6.66891	-2.73745	1.92291e-13	8.24497e-12	9.36628e-09	0.194092	0.150226	0.203593	0.253226	0.234724	0.205069	1.62472	1.26573	0.711129	0.838345	0.760394	0.801043
Adra2a	0007165 // signal transduction (GO_REF:0000096 [ISO] UniProtKB:P08913) /// 0007165 // signal transduction (GO_REF:0000038 [IEA] UniProtKB-KW:KW-0807) /// 0050877 // neurological system process (GO_REF:0000019 [IEA] Ensembl:ENSRNOP00000066242) /// 0008150 // biological_process (GO_REF:0000033 [IBA] PANTHER:PTN001545576) /// 0007267 // cell-cell signaling (GO_REF:0000033 [IBA] PANTHER:PTN000664502)…	ENSMUSG00000033717	0.706556	-12.662	-3.66243	4.44089e-16	2.54185e-14	2.16311e-11	0	0.0625941	0.116339	0.0613881	0.0576515	0.0372853	0.430481	0.986837	0.702349	0.0779856	0.133403	0.0762898
Adrb1	0008150 // biological_process (PMID:12387862 [IGI] MGI:MGI:87938|MGI:MGI:87939) /// 0006950 // response to stress (PMID:12161655 [IGI] MGI:MGI:87938|MGI:MGI:87939) /// 0008150 // biological_process (GO_REF:0000024 [ISS] UniProtKB:P08588) /// 0003013 // circulatory system process (PMID:8693001 [IMP] MGI:MGI:1857120) /// 0007165 // signal transduction (GO_REF:0000038 [IEA] UniProtKB-KW:KW-0807) ///…	ENSMUSG00000035283	2.2436	6.8098	2.76761	1.11022e-16	6.67628e-15	5.40779e-12	2.29033	2.04395	2.39653	1.63925	1.62116	1.28958	1.20779	1.04752	1.0985	0.218163	0.325693	0.325948
Adrb2	0008150 // biological_process (GO_REF:0000019 [IEA] Ensembl:ENSRNOP00000026098) /// 0003013 // circulatory system process (GO_REF:0000019 [IEA] Ensembl:ENSRNOP00000026098) /// 0007165 // signal transduction (PMID:2834198 [IDA]) /// 0007165 // signal transduction (GO_REF:0000038 [IEA] UniProtKB-KW:KW-0807) /// 0042592 // homeostatic process (PMID:15724149 [IMP] MGI:MGI:1859675) /// 0007165 // sign…	ENSMUSG00000045730	127.763	1.7232	0.785092	1.70974e-14	8.2701e-13	8.32799e-10	106.49	102.296	126.698	125.596	123.729	133.962	66.6247	80.8706	83.3091	104.479	109.907	113.637
Adrbk2	0007165 // signal transduction (GO_REF:0000002 [IEA] InterPro:IPR000239) /// 0006464 // cellular protein modification process (PMID:1869533 [IDA]) /// 0008150 // biological_process (GO_REF:0000037 [IEA] UniProtKB-KW:KW-0418) /// 0006464 // cellular protein modification process (GO_REF:0000003 [IEA] EC:2.7.11.15) /// 0008150 // biological_process (GO_REF:0000038 [IEA] UniProtKB-KW:KW-0808) /// 000…	ENSMUSG00000042249	2.16712	-2.09696	-1.0683	6.10845e-13	2.48984e-11	2.97536e-08	2.17258	1.779	2.00084	1.2817	1.06594	1.09773	2.24051	2.05741	2.20345	1.07412	0.810787	0.820597
Adssl1	0034641 // cellular nitrogen compound metabolic process (GO_REF:0000002 [IEA] InterPro:IPR027509) /// 0044281 // small molecule metabolic process (GO_REF:0000019 [IEA] Ensembl:ENSRNOP00000064866) /// 0034641 // cellular nitrogen compound metabolic process (GO_REF:0000002 [IEA] InterPro:IPR001114|InterPro:IPR018220) /// 0044281 // small molecule metabolic process (GO_REF:0000038 [IEA] UniProtKB-KW…	ENSMUSG00000011148	41.7326	-3.57338	-1.83729	0	0	0	13.3727	15.0346	10.7323	14.1055	13.6927	15.383	36.6727	47.0007	36.9029	46.3775	45.039	33.7814
Aebp2	0008150 // biological_process (PMID:10329662 [IDA]) /// 0034641 // cellular nitrogen compound metabolic process (GO_REF:0000037 [IEA] UniProtKB-KW:KW-0804) /// 0008150 // biological_process (GO_REF:0000037 [IEA] UniProtKB-KW:KW-0805) /// 0008150 // biological_process (PMID:10329662 [IMP]) /// 0051276 // chromosome organization (GO_REF:0000037 [IEA] UniProtKB-KW:KW-0156) /// 0009058 // biosyntheti…	ENSMUSG00000030232	4.71709	1.77113	0.824668	6.92459e-09	1.72087e-07	0.00033729	4.7868	4.44705	4.91741	3.68008	3.83234	3.36245	5.11238	4.24543	4.17912	2.6185	1.84916	2.66584
Afap1	0008150 // biological_process (GO_REF:0000002 [IEA] InterPro:IPR029907)	ENSMUSG00000029094	8.16854	2.6245	1.39204	0	0	0	9.29959	6.87487	8.33116	5.51495	6.21405	5.7851	4.03163	3.49209	3.87067	2.84839	2.20988	3.25818
Aff1	0008150 // biological_process (PMID:9365243 [IDA]) /// 0009058 // biosynthetic process (PMID:11923441 [TAS]) /// 0034641 // cellular nitrogen compound metabolic process (PMID:11923441 [TAS])	ENSMUSG00000029313	5.52404	-1.93749	-0.954192	4.5749e-10	1.34402e-08	2.22839e-05	5.82415	3.50667	4.54298	3.02217	3.14438	3.01185	6.89778	4.18433	5.48999	2.48116	2.36429	2.65511
Aga	0006464 // cellular protein modification process (GO_REF:0000096 [ISO] UniProtKB:P20933) /// 0008150 // biological_process (GO_REF:0000037 [IEA] UniProtKB-KW:KW-0645) /// 0008150 // biological_process (GO_REF:0000002 [IEA] InterPro:IPR000246) /// 0051604 // protein maturation (PMID:8586423 [IDA]) /// 0008150 // biological_process (GO_REF:0000037 [IEA] UniProtKB-KW:KW-0378) /// 0006464 // cellular…	ENSMUSG00000031521	18.5162	1.62227	0.698015	1.94246e-11	6.64899e-10	9.46152e-07	14.5366	14.9456	13.6224	18.7996	18.4511	18.2978	13.19	12.7414	12.8248	18.6675	16.5817	20.1148
Agmo	0006629 // lipid metabolic process (GO_REF:0000096 [ISO] UniProtKB:Q6ZNB7) /// 0008150 // biological_process (GO_REF:0000096 [ISO] UniProtKB:Q6ZNB7) /// 0044281 // small molecule metabolic process (GO_REF:0000024 [ISS] UniProtKB:Q6ZNB7) /// 0044281 // small molecule metabolic process (GO_REF:0000002 [IEA] InterPro:IPR006694) /// 0008150 // biological_process (GO_REF:0000037 [IEA] UniProtKB-KW:KW-…	ENSMUSG00000050103	2.68575	2.63166	1.39597	1.39323e-11	4.83275e-10	6.78628e-07	1.29902	1.59749	1.54789	2.97935	3.01841	2.05949	1.11696	0.96009	1.10438	1.39919	0.879393	1.48565
Agpat1	0009058 // biosynthetic process (GO_REF:0000002 [IEA] InterPro:IPR004552) /// 0009058 // biosynthetic process (GO_REF:0000037 [IEA] UniProtKB-KW:KW-0594) /// 0008150 // biological_process (GO_REF:0000038 [IEA] UniProtKB-KW:KW-0808) /// 0009058 // biosynthetic process (PMID:9299423 [IDA]) /// 0006629 // lipid metabolic process (GO_REF:0000041 [IEA] UniPathway:UPA00557) /// 0009058 // biosynthetic …	ENSMUSG00000034254	8.57257	-1.61438	-0.690977	2.30793e-07	4.61671e-06	0.0112417	8.75164	7.16694	8.6201	4.76236	5.62255	5.35214	8.17857	8.04287	9.49627	4.29671	5.00135	4.6381
Agpat5	0002376 // immune system process (PMID:24029230 [IGI] MGI:MGI:1343184) /// 0008150 // biological_process (GO_REF:0000002 [IEA] InterPro:IPR002123) /// 0006629 // lipid metabolic process (GO_REF:0000037 [IEA] UniProtKB-KW:KW-0443) /// 0048856 // anatomical structure development (PMID:24029230 [IGI] MGI:MGI:1343184) /// 0006629 // lipid metabolic process (PMID:15367102 [IDA]) /// 0009058 // biosynt…	ENSMUSG00000031467	4.34989	-1.66617	-0.736535	3.04634e-12	1.15474e-10	1.48384e-07	2.82791	3.01399	2.86382	3.34868	3.76249	3.72825	2.95167	3.34248	3.15661	4.47627	4.03939	4.53401
Agpat9	0009058 // biosynthetic process (PMID:17170135 [IDA]) /// 0006629 // lipid metabolic process (GO_REF:0000041 [IEA] UniPathway:UPA00282) /// 0008150 // biological_process (GO_REF:0000096 [ISO] UniProtKB:Q53EU6) /// 0009058 // biosynthetic process (GO_REF:0000037 [IEA] UniProtKB-KW:KW-0594) /// 0008150 // biological_process (GO_REF:0000019 [IEA] Ensembl:ENSP00000482571) /// 0006629 // lipid metabol…	ENSMUSG00000029314	27.7189	1.75956	0.815213	1.58994e-10	4.90153e-09	7.74442e-06	23.0044	25.1236	28.9794	28.634	27.9347	26.588	14.2281	17.5411	17.2855	18.7628	19.3877	19.0117
Agps	0044281 // small molecule metabolic process (GO_REF:0000024 [ISS] UniProtKB:P97275) /// 0006629 // lipid metabolic process (GO_REF:0000041 [IEA] UniPathway:UPA00781) /// 0044281 // small molecule metabolic process (GO_REF:0000041 [IEA] UniPathway:UPA00781) /// 0006629 // lipid metabolic process (GO_REF:0000002 [IEA] InterPro:IPR025650) /// 0006629 // lipid metabolic process (GO_REF:0000024 [ISS] …	ENSMUSG00000042410	12.6468	-1.62508	-0.700506	3.75699e-13	1.57622e-11	1.82999e-08	11.0885	9.58651	10.389	8.08045	7.8021	7.56169	13.8497	11.5233	12.5675	7.20528	5.8559	7.47337
Agrn	0008150 // biological_process (GO_REF:0000037 [IEA] UniProtKB-KW:KW-0217) /// 0008150 // biological_process (PMID:11018052 [IMP] MGI:MGI:2136176) /// 0008150 // biological_process (PMID:14622576 [IDA]) /// 0061024 // membrane organization (PMID:11018052 [IDA]) /// 0008150 // biological_process (PMID:19376779 [IDA]) /// 0008150 // biological_process (PMID:9422725 [IDA]) /// 0030154 // cell differe…	ENSMUSG00000041936	0.979214	-3.1782	-1.66821	8.44965e-11	2.68301e-09	4.11574e-06	0.83693	0.681602	0.619133	0.471196	0.488873	0.42229	1.27906	0.702577	0.956006	0.223475	0.316744	0.268585
Agtrap	0006950 // response to stress (GO_REF:0000019 [IEA] Ensembl:ENSRNOP00000011747) /// 0003013 // circulatory system process (PMID:10425188 [IMP]) /// 0007165 // signal transduction (PMID:10425188 [IMP])	ENSMUSG00000029007	19.7813	-1.66412	-0.734758	3.77476e-14	1.76284e-12	1.83865e-09	20.0865	18.6921	17.59	11.4437	10.9818	11.9551	21.4445	19.1345	18.7649	11.243	13.7778	12.1303
Ahcyl2	0044281 // small molecule metabolic process (GO_REF:0000037 [IEA] UniProtKB-KW:KW-0554) /// 0044281 // small molecule metabolic process (GO_REF:0000038 [IEA] UniProtKB-KW:KW-0554) /// 0006520 // cellular amino acid metabolic process (GO_REF:0000033 [IBA] PANTHER:PTN000602759) /// 0034641 // cellular nitrogen compound metabolic process (GO_REF:0000033 [IBA] PANTHER:PTN000602759) /// 0006790 // sul…	ENSMUSG00000029772	4.31155	-2.12296	-1.08608	8.60423e-14	3.85205e-12	4.19103e-09	2.09201	1.984	1.92677	2.29492	2.20786	2.16823	5.1203	4.16762	3.64673	2.95277	2.01188	2.93
Ahnak	0008150 // biological_process (PMID:21940993 [IDA]) /// 0008150 // biological_process (GO_REF:0000096 [ISO] UniProtKB:Q09666) /// 0006461 // protein complex assembly (PMID:21940993 [IMP]) /// 0008150 // biological_process (GO_REF:0000019 [IEA] Ensembl:ENSP00000367263)	ENSMUSG00000069833	8.65652	-2.09488	-1.06687	6.4948e-14	2.95108e-12	3.16355e-09	3.57539	3.71834	4.90066	4.18402	4.26446	3.98703	11.0245	7.56663	7.37845	4.09235	4.2139	5.17309
Ahr	0048856 // anatomical structure development (PMID:12151645 [IMP] MGI:MGI:1857427) /// 0002376 // immune system process (PMID:16443691 [IMP]) /// 0048646 // anatomical structure formation involved in morphogenesis (PMID:10973493 [IMP]) /// 0009790 // embryo development (PMID:16443691 [IMP]) /// 0003013 // circulatory system process (PMID:16443691 [TAS]) /// 0009058 // biosynthetic process (GO_REF:…	ENSMUSG00000019256	2.96753	-3.84523	-1.94307	4.96936e-13	2.04436e-11	2.42052e-08	1.72376	0.540464	0.717514	0.776147	0.85335	0.590219	4.05954	2.31984	2.52322	1.55514	1.23413	1.35508
AI427809		ENSMUSG00000086712	3.55748	-9.24659	-3.20892	0	0	0	0.456743	0.401723	0.279994	1.30507	1.14965	1.25629	4.38926	3.83218	2.45101	3.56609	2.6327	2.35018
AI467606		ENSMUSG00000045165	29.1195	1.56472	0.645901	1.53315e-10	4.73547e-09	7.46784e-06	22.4021	21.7724	24.1473	28.2914	31.0455	28.0215	18.3318	21.7504	21.4869	25.0599	29.0275	30.4987
Aif1	0006461 // protein complex assembly (GO_REF:0000019 [IEA] Ensembl:ENSP00000365227) /// 0006461 // protein complex assembly (GO_REF:0000096 [ISO] UniProtKB:P55008) /// 0007010 // cytoskeleton organization (GO_REF:0000024 [ISS] UniProtKB:P55008) /// 0007010 // cytoskeleton organization (PMID:14756805 [IDA]) /// 0022607 // cellular component assembly (PMID:14756805 [IDA]) /// 0002376 // immune syste…	ENSMUSG00000024397	19.453	-16.7277	-4.06417	0	0	0	1.09153	1.18028	1.63565	4.18848	4.20939	3.57696	15.4351	17.7066	14.1149	20.1227	22.1095	16.1267
Aifm1	0008219 // cell death (GO_REF:0000096 [ISO] UniProtKB:O95831) /// 0008150 // biological_process (PMID:18309324 [TAS]) /// 0048856 // anatomical structure development (GO_REF:0000019 [IEA] Ensembl:ENSP00000287295) /// 0051604 // protein maturation (GO_REF:0000019 [IEA] Ensembl:ENSP00000287295) /// 0008150 // biological_process (PMID:15703386 [IGI] MGI:MGI:1306796) /// 0008219 // cell death (GO_REF…	ENSMUSG00000036932	14.7873	1.49427	0.579438	1.69645e-07	3.45597e-06	0.00826323	13.0631	12.3058	13.9453	15.2315	14.4724	14.658	10.9096	9.40409	10.4959	11.9625	14.2271	12.7544
Aifm2	0007005 // mitochondrion organization (GO_REF:0000019 [IEA] Ensembl:ENSP00000478931) /// 0008150 // biological_process (GO_REF:0000096 [ISO] UniProtKB:Q9BRQ8) /// 0008150 // biological_process (GO_REF:0000033 [IBA] PANTHER:PTN000530987) /// 0008219 // cell death (GO_REF:0000019 [IEA] Ensembl:ENSP00000478931) /// 0008219 // cell death (GO_REF:0000008 [ISO] UniProtKB:Q9BRQ8) /// 0008150 // biologic…	ENSMUSG00000020085	26.6943	1.58352	0.663131	8.30891e-07	1.52782e-05	0.0404719	26.9247	25.7954	27.3628	20.8083	20.647	23.0414	15.4211	17.3335	18.5922	17.3351	20.4991	18.9284
Aig1	0008150 // biological_process (GO_REF:0000015 [ND])	ENSMUSG00000019806	4.72979	1.70359	0.768574	3.79347e-11	1.25698e-09	1.84776e-06	3.39082	3.70489	3.87097	4.75122	4.59903	4.83912	3.18555	2.70745	2.72159	4.02387	3.21463	3.90379
Aim1	0008150 // biological_process (GO_REF:0000015 [ND])	ENSMUSG00000019866	6.11688	1.61624	0.692644	7.10776e-12	2.57407e-10	3.46212e-07	6.63787	5.22855	6.48423	4.4341	4.39638	4.19234	6.02154	5.80718	6.2033	3.11369	3.5896	3.30812
Ak1	0044281 // small molecule metabolic process (GO_REF:0000003 [IEA] EC:2.7.4.6) /// 0008150 // biological_process (GO_REF:0000037 [IEA] UniProtKB-KW:KW-0418) /// 0034641 // cellular nitrogen compound metabolic process (GO_REF:0000024 [ISS] UniProtKB:P00568) /// 0034641 // cellular nitrogen compound metabolic process (PMID:198184 [IDA]) /// 0009058 // biosynthetic process (GO_REF:0000096 [ISO] UniPr…	ENSMUSG00000026817	0.917748	-5.88951	-2.55815	2.56672e-07	5.09879e-06	0.0125022	0.189676	0.293615	0.255806	0.179974	0.21731	0.036437	1.2417	1.04824	0.463299	0.685901	0.547542	0.357859
Ak6	0044281 // small molecule metabolic process (GO_REF:0000002 [IEA] InterPro:IPR001977) /// 0034641 // cellular nitrogen compound metabolic process (GO_REF:0000002 [IEA] InterPro:IPR020618) /// 0009058 // biosynthetic process (GO_REF:0000002 [IEA] InterPro:IPR001977) /// 0044281 // small molecule metabolic process (GO_REF:0000002 [IEA] InterPro:IPR020618) /// 0034641 // cellular nitrogen compound m…	ENSMUSG00000078941	30.3718	1.51681	0.601036	5.75844e-08	1.25162e-06	0.00280488	19.7158	23.8178	24.9395	31.6634	29.835	29.617	19.9579	22.4397	19.8366	23.908	21.6816	23.3951
Akap13	0008150 // biological_process (GO_REF:0000002 [IEA] InterPro:IPR000219) /// 0008150 // biological_process (GO_REF:0000019 [IEA] Ensembl:ENSRNOP00000014802) /// 0008150 // biological_process (PMID:16469733 [IMP] MGI:MGI:5308769) /// 0008150 // biological_process (GO_REF:0000038 [IEA] UniProtKB-KW:KW-0418) /// 0008150 // biological_process (GO_REF:0000002 [IEA] InterPro:IPR000219|InterPro:IPR028852…	ENSMUSG00000066406	14.5853	-1.98211	-0.987036	0	0	0	13.1085	10.745	13.5883	8.61408	8.91186	8.86206	16.9114	12.9942	13.8504	6.29775	6.01018	7.07635
Akr1b10	0008150 // biological_process (GO_REF:0000002 [IEA] InterPro:IPR018170|InterPro:IPR020471)	ENSMUSG00000061758	19.5599	1.77146	0.824938	2.64344e-13	1.12258e-11	1.28759e-08	13.8025	14.3076	15.5262	19.5918	19.5951	19.493	12.0378	11.041	11.2833	15.9012	14.9204	15.0253
Akr1b8	0044281 // small molecule metabolic process (GO_REF:0000096 [ISO] UniProtKB:O60218) /// 0009056 // catabolic process (GO_REF:0000096 [ISO] UniProtKB:O60218) /// 0051186 // cofactor metabolic process (GO_REF:0000096 [ISO] UniProtKB:O60218) /// 0008150 // biological_process (GO_REF:0000037 [IEA] UniProtKB-KW:KW-0560) /// 0019748 // secondary metabolic process (GO_REF:0000096 [ISO] UniProtKB:O60218)…	ENSMUSG00000029762	12.7409	2.99675	1.5834	1.29896e-14	6.41044e-13	6.32711e-10	2.42797	4.34891	6.09665	12.2583	12.8226	13.1416	6.69025	4.20679	4.18521	7.44849	6.79918	5.99687
Akr1c13	0008150 // biological_process (PMID:10526179 [ISS] With:Not_supplied) /// 0008150 // biological_process (GO_REF:0000037 [IEA] UniProtKB-KW:KW-0560) /// 0008150 // biological_process (PMID:10526179 [TAS]) /// 0008150 // biological_process (GO_REF:0000002 [IEA] InterPro:IPR018170|InterPro:IPR020471)	ENSMUSG00000021213	27.0882	1.82488	0.867804	3.08332e-08	6.98863e-07	0.00150186	17.4248	19.2375	21.4258	27.5003	26.0947	27.6694	12.6678	17.4346	16.1131	18.8793	16.9866	19.3042
Akt3	0008150 // biological_process (GO_REF:0000037 [IEA] UniProtKB-KW:KW-0418) /// 0008150 // biological_process (GO_REF:0000038 [IEA] UniProtKB-KW:KW-0808) /// 0006464 // cellular protein modification process (GO_REF:0000002 [IEA] InterPro:IPR000961|InterPro:IPR017892) /// 0006464 // cellular protein modification process (GO_REF:0000038 [IEA] UniProtKB-KW:KW-0723) /// 0007165 // signal transduction (…	ENSMUSG00000019699	0.709019	-4.94016	-2.30456	2.52199e-09	6.68792e-08	0.000122844	0.211168	0.074292	0.186984	0.284612	0.3238	0.267364	0.721073	0.689602	0.716382	0.414592	0.564063	0.486692
Alcam	0007155 // cell adhesion (GO_REF:0000037 [IEA] UniProtKB-KW:KW-0130) /// 0030154 // cell differentiation (PMID:15345243 [IMP] MGI:MGI:3056579) /// 0000902 // cell morphogenesis (PMID:15345243 [IMP] MGI:MGI:3056579) /// 0040011 // locomotion (PMID:15345243 [IMP] MGI:MGI:3056579)	ENSMUSG00000022636	7.5611	-2.65124	-1.40667	0	0	0	3.30142	2.81989	2.3287	4.2106	4.25984	3.8477	8.14605	7.81724	6.72	5.82773	4.41482	6.98781
Aldh1a2	0009790 // embryo development (PMID:16806149 [IMP] MGI:MGI:1857891) /// 0009790 // embryo development (PMID:20034106 [IMP] MGI:MGI:2180721) /// 0048856 // anatomical structure development (PMID:15652703 [IMP] MGI:MGI:2180721) /// 0007165 // signal transduction (PMID:17067568 [IGI] MGI:MGI:1096359|MGI:MGI:2679699) /// 0048856 // anatomical structure development (PMID:14627725 [IMP] MGI:MGI:1857891…	ENSMUSG00000013584	5.11092	-6.62272	-2.72742	0	0	0	1.43378	1.09292	0.781279	0.721446	0.732841	0.77204	6.66776	5.18647	3.47854	1.00379	1.09744	0.691643
Aldh1b1	0044281 // small molecule metabolic process (GO_REF:0000041 [IEA] UniPathway:UPA00780) /// 0008150 // biological_process (GO_REF:0000037 [IEA] UniProtKB-KW:KW-0560) /// 0008150 // biological_process (GO_REF:0000002 [IEA] InterPro:IPR015590|InterPro:IPR016161|InterPro:IPR016162) /// 0008150 // biological_process (GO_REF:0000002 [IEA] InterPro:IPR015590|InterPro:IPR016160|InterPro:IPR016161|InterPr…	ENSMUSG00000035561	12.7055	-1.84755	-0.88561	7.32038e-08	1.57217e-06	0.00356568	10.1876	7.18523	6.79919	5.86387	6.57972	7.70896	14.5393	13.0345	10.5426	6.3636	6.00179	5.75413
Aldh1l1	0044281 // small molecule metabolic process (GO_REF:0000037 [IEA] UniProtKB-KW:KW-0554) /// 0008150 // biological_process (GO_REF:0000037 [IEA] UniProtKB-KW:KW-0560) /// 0009058 // biosynthetic process (GO_REF:0000002 [IEA] InterPro:IPR002376|InterPro:IPR005793) /// 0008150 // biological_process (GO_REF:0000002 [IEA] InterPro:IPR015590|InterPro:IPR016160|InterPro:IPR016161|InterPro:IPR016162|Inte…	ENSMUSG00000030088	7.76693	-2.23129	-1.15788	1.24614e-09	3.43705e-08	6.06983e-05	8.86512	7.74452	6.69115	3.28097	3.22336	3.70309	5.80889	4.3215	4.52229	3.88361	4.71582	2.37581
Aldoc	0008150 // biological_process (GO_REF:0000096 [ISO] UniProtKB:P09972) /// 0051186 // cofactor metabolic process (GO_REF:0000002 [IEA] InterPro:IPR000741|InterPro:IPR029769) /// 0044281 // small molecule metabolic process (GO_REF:0000037 [IEA] UniProtKB-KW:KW-0324) /// 0006091 // generation of precursor metabolites and energy (GO_REF:0000037 [IEA] UniProtKB-KW:KW-0324) /// 0006091 // generation of…	ENSMUSG00000017390	60.8398	2.02413	1.0173	0	0	0	58.1211	67.7959	56.6024	46.3383	47.0675	49.1226	27.7096	31.5042	32.5215	34.5661	36.5962	29.6643
Alkbh4	0007010 // cytoskeleton organization (GO_REF:0000096 [ISO] UniProtKB:Q9NXW9) /// 0007010 // cytoskeleton organization (GO_REF:0000019 [IEA] Ensembl:ENSP00000292566) /// 0051301 // cell division (GO_REF:0000096 [ISO] UniProtKB:Q9NXW9) /// 0008150 // biological_process (GO_REF:0000002 [IEA] InterPro:IPR005123) /// 0008150 // biological_process (GO_REF:0000037 [IEA] UniProtKB-KW:KW-0805) /// 0051301…	ENSMUSG00000039754	5.58756	2.11466	1.08043	4.93027e-08	1.08985e-06	0.00240148	4.22829	4.69772	4.94355	5.29057	5.78184	5.69028	2.54314	2.9017	2.83735	5.29744	5.00596	3.67095
Alox15	0008150 // biological_process (GO_REF:0000019 [IEA] Ensembl:ENSP00000458832) /// 0008150 // biological_process (GO_REF:0000096 [ISO] UniProtKB:P16050) /// 0044281 // small molecule metabolic process (GO_REF:0000019 [IEA] Ensembl:ENSRNOP00000026038) /// 0009058 // biosynthetic process (GO_REF:0000024 [ISS] UniProtKB:Q02759) /// 0008150 // biological_process (PMID:10432118 [IMP]) /// 0006629 // lip…	ENSMUSG00000018924	0.488825	-43.5883	-5.44587	6.31652e-08	1.36925e-06	0.00307671	0.240503	0.0193904	0	0.023771	0.0255132	0.0192504	1.03242	0.243676	0.190377	0	0.0206627	0
Alox5	0006950 // response to stress (PMID:11867678 [IMP] MGI:MGI:1857125) /// 0050877 // neurological system process (GO_REF:0000019 [IEA] Ensembl:ENSRNOP00000017633) /// 0006629 // lipid metabolic process (GO_REF:0000019 [IEA] Ensembl:ENSP00000363512) /// 0006950 // response to stress (PMID:9091580 [IMP] MGI:MGI:1933120) /// 0006629 // lipid metabolic process (PMID:9088981 [IMP] MGI:MGI:1933120) /// 0…	ENSMUSG00000025701	88.1227	2.24672	1.16782	2.22045e-16	1.31257e-14	1.08156e-11	74.0738	85.584	85.0806	86.3077	84.9254	93.1349	32.4588	43.0685	46.4877	53.194	54.2135	39.0827
Aloxe3	0006629 // lipid metabolic process (GO_REF:0000024 [ISS] UniProtKB:Q9BYJ1) /// 0009058 // biosynthetic process (PMID:17045234 [IDA]) /// 0044281 // small molecule metabolic process (PMID:22832496 [IMP]) /// 0048856 // anatomical structure development (PMID:22832496 [IMP]) /// 0042592 // homeostatic process (PMID:22832496 [IMP]) /// 0008150 // biological_process (GO_REF:0000002 [IEA] InterPro:IPR0…	ENSMUSG00000020892	4.2212	3.92837	1.97393	0	0	0	3.45979	4.41103	4.79279	3.43785	3.35705	3.74409	0.717849	1.15573	1.41891	0.895866	1.26033	0.924737
Alpk2	0008150 // biological_process (GO_REF:0000037 [IEA] UniProtKB-KW:KW-0418) /// 0008150 // biological_process (GO_REF:0000037 [IEA] UniProtKB-KW:KW-0808) /// 0006464 // cellular protein modification process (GO_REF:0000037 [IEA] UniProtKB-KW:KW-0723) /// 0006464 // cellular protein modification process (GO_REF:0000002 [IEA] InterPro:IPR004166) /// 0008150 // biological_process (GO_REF:0000015 [ND])	ENSMUSG00000032845	1.92646	-2.19581	-1.13475	1.55478e-07	3.18202e-06	0.0075732	0.821611	0.874392	0.8713	1.22935	1.33956	1.56011	1.91271	1.66257	2.20411	1.21891	1.58335	1.1924
Alppl2	0008150 // biological_process (GO_REF:0000002 [IEA] InterPro:IPR001952|InterPro:IPR018299) /// 0008150 // biological_process (GO_REF:0000002 [IEA] InterPro:IPR001952|InterPro:IPR017849|InterPro:IPR017850) /// 0008150 // biological_process (GO_REF:0000002 [IEA] InterPro:IPR017849|InterPro:IPR017850) /// 0008150 // biological_process (GO_REF:0000003 [IEA] EC:3.1.3.1) /// 0008150 // biological_proce…	ENSMUSG00000026246	0.595517	13.7301	3.77927	5.55763e-07	1.05047e-05	0.0270707	0.348815	0.421844	0.0653374	0.491288	0.499544	0.795718	0.0467931	0.0481931	0.0295837	0.0656967	0.112381	0.231365
Ambra1	0008150 // biological_process (GO_REF:0000037 [IEA] UniProtKB-KW:KW-0217) /// 0008150 // biological_process (PMID:17589504 [IMP] MGI:MGI:3715977) /// 0006950 // response to stress (GO_REF:0000019 [IEA] Ensembl:ENSP00000431926) /// 0009790 // embryo development (PMID:17589504 [IMP] MGI:MGI:3715977) /// 0048856 // anatomical structure development (GO_REF:0000037 [IEA] UniProtKB-KW:KW-0524) /// 0006…	ENSMUSG00000040506	2.67759	-2.39469	-1.25984	2.0017e-11	6.83736e-10	9.75007e-07	2.8761	2.08306	2.23919	1.08626	1.40109	1.04173	2.5348	2.7616	2.73635	1.48486	0.728872	0.729444
Amica1	0007155 // cell adhesion (PMID:20813954 [IDA]) /// 0002376 // immune system process (GO_REF:0000037 [IEA] UniProtKB-KW:KW-0391) /// 0007155 // cell adhesion (GO_REF:0000019 [IEA] Ensembl:ENSP00000348635) /// 0048870 // cell motility (GO_REF:0000019 [IEA] Ensembl:ENSP00000348635) /// 0002376 // immune system process (GO_REF:0000024 [ISS] UniProtKB:Q86YT9) /// 0007155 // cell adhesion (GO_REF:00000…	ENSMUSG00000048534	1.76074	-14.4311	-3.85111	3.17879e-12	1.19972e-10	1.54836e-07	0.0800698	0.1162	0.149981	0.854711	0.930096	0.999799	1.58971	2.03553	1.65697	1.44773	1.63036	0.28325
Ammecr1	0008150 // biological_process (GO_REF:0000015 [ND])	ENSMUSG00000042225	0.996854	-2.95057	-1.56099	3.24385e-07	6.34021e-06	0.0158005	0.542758	0.901445	0.826878	0.536454	0.523953	0.434435	1.22321	0.809879	0.957472	0.245338	0.317089	0.330672
Ampd3	0044281 // small molecule metabolic process (PMID:23542464 [IMP] MGI:MGI:5529271) /// 0009058 // biosynthetic process (PMID:23078545 [IMP] MGI:MGI:5529271) /// 0044281 // small molecule metabolic process (PMID:23911318 [IMP] MGI:MGI:5529271) /// 0009058 // biosynthetic process (GO_REF:0000002 [IEA] InterPro:IPR006329|InterPro:IPR029771) /// 0044281 // small molecule metabolic process (GO_REF:0000…	ENSMUSG00000005686	10.1579	1.79043	0.840309	8.99397e-08	1.90814e-06	0.00438087	11.4248	8.8716	10.1774	8.13867	7.56787	6.72577	7.61839	6.98315	5.14398	5.93199	4.70424	4.49064
Amz1	0008150 // biological_process (GO_REF:0000037 [IEA] UniProtKB-KW:KW-0645) /// 0008150 // biological_process (GO_REF:0000015 [ND]) /// 0008150 // biological_process (GO_REF:0000037 [IEA] UniProtKB-KW:KW-0378)	ENSMUSG00000050022	30.3252	1.47517	0.560878	2.16638e-08	5.00342e-07	0.00105522	28.9207	29.1387	32.916	28.7271	30.3792	29.6267	18.3403	19.8713	24.3962	22.8245	23.9486	22.5418
Anapc1	0006464 // cellular protein modification process (GO_REF:0000096 [ISO] UniProtKB:Q9H1A4) /// 0007067 // mitosis (GO_REF:0000037 [IEA] UniProtKB-KW:KW-0498) /// 0006464 // cellular protein modification process (GO_REF:0000019 [IEA] Ensembl:ENSP00000339109) /// 0051301 // cell division (GO_REF:0000037 [IEA] UniProtKB-KW:KW-0132) /// 0007049 // cell cycle (GO_REF:0000037 [IEA] UniProtKB-KW:KW-0131) …	ENSMUSG00000014355	3.07068	-1.82237	-0.865816	3.40886e-11	1.13572e-09	1.66042e-06	2.6307	1.89323	2.43846	1.94749	1.81116	1.5093	3.11062	2.99878	3.10264	1.38924	1.53812	1.5094
Angpt2	0008150 // biological_process (GO_REF:0000037 [IEA] UniProtKB-KW:KW-0217) /// 0048646 // anatomical structure formation involved in morphogenesis (PMID:16778080 [IGI] MGI:MGI:103178) /// 0006950 // response to stress (GO_REF:0000019 [IEA] Ensembl:ENSRNOP00000022774) /// 0007165 // signal transduction (GO_REF:0000096 [ISO] UniProtKB:O15123) /// 0048856 // anatomical structure development (PMID:202…	ENSMUSG00000031465	1.08591	-10.9761	-3.45629	8.88178e-16	4.91617e-14	4.32623e-11	0.10663	0.103163	0.119838	0.379408	0.288445	0.371267	0.529256	0.309376	0.397912	1.55308	0.824493	0.880149
Angptl4	0008150 // biological_process (GO_REF:0000002 [IEA] InterPro:IPR028793) /// 0042592 // homeostatic process (PMID:19542565 [IMP]) /// 0008150 // biological_process (PMID:10698685 [IDA]) /// 0048646 // anatomical structure formation involved in morphogenesis (GO_REF:0000002 [IEA] InterPro:IPR028793) /// 0006461 // protein complex assembly (GO_REF:0000019 [IEA] Ensembl:ENSRNOP00000010031) /// 000695…	ENSMUSG00000002289	114.008	2.01501	1.01079	1.34975e-09	3.69145e-08	6.57448e-05	94.115	79.0219	125.825	109.123	121.713	111.186	50.8871	48.9521	78.988	124.547	89.6387	103.213
Ank	0008150 // biological_process (PMID:7276519 [IMP] MGI:MGI:1856651) /// 0055085 // transmembrane transport (GO_REF:0000002 [IEA] InterPro:IPR009887) /// 0006810 // transport (GO_REF:0000019 [IEA] Ensembl:ENSP00000284268) /// 0008150 // biological_process (PMID:10894769 [IMP] MGI:MGI:1856651) /// 0006810 // transport (GO_REF:0000096 [ISO] UniProtKB:Q9HCJ1)	ENSMUSG00000022265	8.74755	-3.12655	-1.64457	0	0	0	3.29885	3.24437	2.41039	2.81323	2.655	2.64484	9.49442	9.5525	7.19572	6.21657	4.65182	5.70632
Ank2	0007165 // signal transduction (GO_REF:0000019 [IEA] Ensembl:ENSP00000349588) /// 0003013 // circulatory system process (PMID:15262991 [IMP]) /// 0008150 // biological_process (PMID:20610380 [IMP]) /// 0008150 // biological_process (PMID:15262991 [IMP]) /// 0007009 // plasma membrane organization (PMID:20610380 [IMP] MGI:MGI:2179754) /// 0007165 // signal transduction (PMID:21859974 [IMP]) /// 00…	ENSMUSG00000032826	0.135936	-6.04154	-2.59492	1.65461e-08	3.89345e-07	0.000805945	0.102638	0.0838923	0.0318212	0.0125933	0.019148	0.0322948	0.176619	0.144741	0.0864486	0.0195532	0.0474351	0.0146069
Ankfy1	0016192 // vesicle-mediated transport (GO_REF:0000037 [IEA] UniProtKB-KW:KW-0254) /// 0016192 // vesicle-mediated transport (PMID:10092534 [NAS]) /// 0008150 // biological_process (GO_REF:0000019 [IEA] Ensembl:ENSP00000459943) /// 0061024 // membrane organization (GO_REF:0000019 [IEA] Ensembl:ENSP00000459943) /// 0007034 // vacuolar transport (GO_REF:0000019 [IEA] Ensembl:ENSP00000459943) /// 000…	ENSMUSG00000020790	6.96205	-2.32537	-1.21746	0	0	0	7.10053	4.20328	5.63226	2.98053	2.90892	2.9765	7.42924	6.49541	6.96149	2.54605	2.70266	2.63058
Ankhd1	0008150 // biological_process (GO_REF:0000015 [ND])	ENSMUSG00000024483	4.98096	-1.75071	-0.807938	3.01535e-09	7.90929e-08	0.000146875	4.2064	3.74582	4.58898	3.50775	3.46594	3.20535	5.97255	4.19103	4.7793	2.43883	2.26105	2.80405
Ankib1	0006464 // cellular protein modification process (GO_REF:0000002 [IEA] InterPro:IPR031127) /// 0008150 // biological_process (GO_REF:0000015 [ND])	ENSMUSG00000040351	2.67532	-2.00302	-1.00218	4.95332e-08	1.09366e-06	0.00241271	2.27836	1.92362	2.00394	1.3931	1.30605	1.16215	3.42468	2.05685	2.54442	1.46413	1.19635	1.44342
Ankrd44	0008150 // biological_process (GO_REF:0000015 [ND])	ENSMUSG00000052331	4.9408	-2.0336	-1.02404	6.66134e-16	3.7381e-14	3.24467e-11	5.12347	3.39075	4.4634	2.70238	2.5321	2.33618	5.58532	4.43734	4.79975	2.30088	1.79827	2.3097
Ankrd50	0016192 // vesicle-mediated transport (GO_REF:0000019 [IEA] Ensembl:ENSP00000425658) /// 0008150 // biological_process (GO_REF:0000015 [ND])	ENSMUSG00000044864	1.12065	-2.67592	-1.42003	2.6536e-09	7.01325e-08	0.000129254	0.787853	0.678171	0.685789	0.3779	0.342914	0.517476	1.18745	1.15255	1.02194	0.50044	0.424046	0.601132
Anks1		ENSMUSG00000024219	1.52191	-2.27882	-1.18829	3.35352e-08	7.57286e-07	0.00163347	1.25315	0.779411	1.01115	0.612495	0.666152	0.641513	1.73651	1.36228	1.46693	0.816136	0.823454	0.763206
Ano6	0006810 // transport (GO_REF:0000037 [IEA] UniProtKB-KW:KW-0445) /// 0002376 // immune system process (PMID:23159814 [IMP]) /// 0006810 // transport (GO_REF:0000037 [IEA] UniProtKB-KW:KW-0869) /// 0008150 // biological_process (PMID:25589784 [IMP]) /// 0007165 // signal transduction (PMID:25651887 [IMP]) /// 0006810 // transport (GO_REF:0000037 [IEA] UniProtKB-KW:KW-0813) /// 0048856 // anatomica…	ENSMUSG00000064210	44.317	1.47694	0.56261	1.14176e-08	2.76274e-07	0.00055614	48.1888	42.2013	42.5608	31.0701	30.4666	31.4769	38.4545	41.263	38.9794	24.7457	25.6588	29.8307
Anp32e	0051276 // chromosome organization (GO_REF:0000019 [IEA] Ensembl:ENSP00000463154) /// 0008150 // biological_process (PMID:11430900 [IDA]) /// 0051276 // chromosome organization (GO_REF:0000024 [ISS] UniProtKB:Q9BTT0) /// 0051276 // chromosome organization (GO_REF:0000037 [IEA] UniProtKB-KW:KW-0156)	ENSMUSG00000015749	11.3582	-2.14879	-1.10352	1.87985e-11	6.44375e-10	9.15657e-07	9.26834	6.00472	6.32428	6.24891	6.56645	6.0276	13.7063	10.1681	10.2001	4.71041	4.50754	4.70014
Anpep	0008150 // biological_process (GO_REF:0000037 [IEA] UniProtKB-KW:KW-0217) /// 0008150 // biological_process (GO_REF:0000037 [IEA] UniProtKB-KW:KW-0645) /// 0008150 // biological_process (GO_REF:0000002 [IEA] InterPro:IPR001930) /// 0048646 // anatomical structure formation involved in morphogenesis (GO_REF:0000037 [IEA] UniProtKB-KW:KW-0037) /// 0030154 // cell differentiation (GO_REF:0000037 [IE…	ENSMUSG00000039062	12.6603	-6.96629	-2.80039	0	0	0	4.49604	1.86424	1.94277	1.77753	1.72611	1.73653	15.7901	11.6349	10.5559	5.42427	4.97866	5.16139
Antxr2	0008150 // biological_process (PMID:19617532 [IMP] MGI:MGI:4352944) /// 0006810 // transport (PMID:23716698 [IMP])	ENSMUSG00000029338	11.1425	-2.6589	-1.41083	0	0	0	5.49843	4.38302	4.31904	9.54557	9.64779	8.95121	8.96233	7.79282	8.92551	12.2934	9.63077	11.5032
Anxa2	0008150 // biological_process (GO_REF:0000019 [IEA] Ensembl:ENSRNOP00000038428) /// 0008150 // biological_process (GO_REF:0000096 [ISO] UniProtKB:P07355) /// 0022607 // cellular component assembly (GO_REF:0000096 [ISO] UniProtKB:P07355) /// 0030154 // cell differentiation (GO_REF:0000096 [ISO] UniProtKB:P07355) /// 0002376 // immune system process (GO_REF:0000096 [ISO] UniProtKB:P07355) /// 00081…	ENSMUSG00000032231	671.21	1.54383	0.626517	1.45075e-07	2.98542e-06	0.00706648	623.176	614.958	677.015	684.499	636.39	692.743	427.127	450.631	476.129	565.252	570.843	487.576
Anxa3	0008150 // biological_process (GO_REF:0000019 [IEA] Ensembl:ENSP00000264908) /// 0002376 // immune system process (GO_REF:0000096 [ISO] UniProtKB:P12429) /// 0008150 // biological_process (GO_REF:0000096 [ISO] UniProtKB:P12429) /// 0008150 // biological_process (GO_REF:0000002 [IEA] InterPro:IPR002390) /// 0008150 // biological_process (GO_REF:0000019 [IEA] Ensembl:ENSRNOP00000063496) /// 0008150…	ENSMUSG00000029484	102.956	-1.38955	-0.474618	1.26322e-08	3.04003e-07	0.000615303	65.0461	83.6345	73.6804	73.514	69.6473	71.0358	102.827	113.23	92.8105	89.5861	90.3332	86.9853
Anxa7	0008283 // cell proliferation (PMID:14644162 [IMP] MGI:MGI:2159006) /// 0048856 // anatomical structure development (GO_REF:0000019 [IEA] Ensembl:ENSP00000362010) /// 0042592 // homeostatic process (PMID:12925238 [IMP] MGI:MGI:2159006) /// 0042592 // homeostatic process (PMID:14644162 [IMP] MGI:MGI:2159006) /// 0006950 // response to stress (PMID:12925238 [IMP] MGI:MGI:2159006) /// 0008150 // bio…	ENSMUSG00000021814	34.0362	1.35941	0.442984	3.28883e-07	6.42325e-06	0.0160196	24.749	26.8332	24.9563	34.5086	33.8387	33.7614	25.9551	26.6034	25.3232	29.4924	31.2789	29.5161
Aoah	0005975 // carbohydrate metabolic process (PMID:15155618 [IDA]) /// 0008150 // biological_process (PMID:15155618 [IDA]) /// 0008150 // biological_process (GO_REF:0000002 [IEA] InterPro:IPR001087) /// 0008150 // biological_process (GO_REF:0000037 [IEA] UniProtKB-KW:KW-0378) /// 0006629 // lipid metabolic process (PMID:15155618 [IDA]) /// 0008150 // biological_process (GO_REF:0000003 [IEA] EC:3.1.1…	ENSMUSG00000021322	6.82306	-4.53824	-2.18213	0	0	0	1.82221	1.50179	1.16303	3.06179	3.18954	3.32223	8.23879	7.42231	4.80808	5.60984	5.8621	6.30689
Ap1g1	0006810 // transport (GO_REF:0000037 [IEA] UniProtKB-KW:KW-0653) /// 0006810 // transport (GO_REF:0000002 [IEA] InterPro:IPR002553|InterPro:IPR008152) /// 0043473 // pigmentation (GO_REF:0000096 [ISO] UniProtKB:O43747) /// 0008150 // biological_process (GO_REF:0000096 [ISO] UniProtKB:O43747) /// 0006810 // transport (GO_REF:0000019 [IEA] Ensembl:ENSP00000377148) /// 0006810 // transport (GO_REF:0…	ENSMUSG00000031731	9.05411	-1.41506	-0.500868	2.7754e-07	5.48204e-06	0.0135187	8.88762	7.4836	9.86385	5.84024	6.04005	6.58698	9.73052	8.27353	9.15828	6.72783	5.46606	6.07817
Ap2a1	0016192 // vesicle-mediated transport (GO_REF:0000037 [IEA] UniProtKB-KW:KW-0254) /// 0006810 // transport (GO_REF:0000037 [IEA] UniProtKB-KW:KW-0653) /// 0008150 // biological_process (GO_REF:0000024 [ISS] UniProtKB:O95782) /// 0008150 // biological_process (GO_REF:0000096 [ISO] UniProtKB:O95782) /// 0006810 // transport (GO_REF:0000037 [IEA] UniProtKB-KW:KW-0813) /// 0016192 // vesicle-mediated…	ENSMUSG00000060279	17.0077	-1.5876	-0.666846	2.30237e-08	5.29241e-07	0.00112146	15.8529	14.2309	15.5285	9.86252	10.8183	10.2501	16.338	18.0153	16.6697	14.4765	14.976	10.9787
Ap3s1	0006810 // transport (GO_REF:0000002 [IEA] InterPro:IPR000804) /// 0006810 // transport (GO_REF:0000002 [IEA] InterPro:IPR016635) /// 0016192 // vesicle-mediated transport (GO_REF:0000002 [IEA] InterPro:IPR000804) /// 0006810 // transport (GO_REF:0000037 [IEA] UniProtKB-KW:KW-0653) /// 0006810 // transport (GO_REF:0000038 [IEA] UniProtKB-KW:KW-0653) /// 0016192 // vesicle-mediated transport (PMID…	ENSMUSG00000024480	54.8677	1.59611	0.674564	6.00248e-07	1.12625e-05	0.0292375	27.867	37.2565	40.1143	53.7588	58.3974	52.4469	39.4352	35.6531	33.0319	48.6356	34.0442	63.7598
Apaf1	0051604 // protein maturation (PMID:10830166 [IPI] UniProtKB:P62897) /// 0008219 // cell death (PMID:15703386 [IGI] MGI:MGI:1349414) /// 0008219 // cell death (GO_REF:0000033 [IBA] PANTHER:PTN001108738) /// 0008219 // cell death (GO_REF:0000019 [IEA] Ensembl:ENSRNOP00000010869) /// 0048646 // anatomical structure formation involved in morphogenesis (PMID:9216040 [IMP] MGI:MGI:1888997) /// 0008150…	ENSMUSG00000019979	3.84485	-2.45235	-1.29417	4.10783e-14	1.91472e-12	2.00088e-09	2.97451	1.88692	2.57152	1.99013	1.9106	1.62213	4.51938	3.54063	3.47454	1.25863	1.23003	1.65096
Apbb1ip	0007165 // signal transduction (GO_REF:0000002 [IEA] InterPro:IPR000159) /// 0007155 // cell adhesion (PMID:17403904 [IDA]) /// 0008150 // biological_process (PMID:17403904 [IDA]) /// 0002376 // immune system process (PMID:17403904 [IDA])	ENSMUSG00000026786	2.6204	1.98424	0.988585	8.1575e-08	1.73968e-06	0.00397343	2.13608	2.46456	3.26056	1.96702	2.19986	1.80959	2.55583	2.31701	2.45754	1.21944	0.984854	1.35328
Apbb2	0048870 // cell motility (PMID:16407979 [IGI] MGI:MGI:107765) /// 0008150 // biological_process (PMID:12089154 [IDA]) /// 0030154 // cell differentiation (PMID:16407979 [IGI] MGI:MGI:107765) /// 0008150 // biological_process (PMID:15629131 [IDA]) /// 0008150 // biological_process (PMID:15629131 [IGI] MGI:MGI:104798|MGI:MGI:99255) /// 0008150 // biological_process (PMID:12089154 [NAS]) /// 0048856…	ENSMUSG00000029207	4.567	-3.17281	-1.66576	0	0	0	1.75813	1.37554	1.16942	1.415	1.54154	1.35699	4.69777	4.40209	4.60113	3.18066	2.47382	2.66549
Apc	0008150 // biological_process (PMID:9927046 [IMP] MGI:MGI:1857951) /// 0009056 // catabolic process (PMID:16025118 [IMP] MGI:MGI:3589207) /// 0008150 // biological_process (PMID:16709231 [IMP] MGI:MGI:1856318) /// 0008150 // biological_process (PMID:14758356 [IGI] MGI:MGI:101884) /// 0007067 // mitosis (PMID:15767571 [IGI] MGI:MGI:1333889) /// 0008150 // biological_process (PMID:16740478 [IMP] MG…	ENSMUSG00000005871	1.28254	-2.42851	-1.28007	3.40428e-12	1.28045e-10	1.65819e-07	0.817998	0.670581	0.968452	0.440662	0.578282	0.494806	1.6016	1.07668	1.16933	0.489241	0.418448	0.61482
Apcdd1	0048856 // anatomical structure development (GO_REF:0000096 [ISO] UniProtKB:Q8J025) /// 0048870 // cell motility (PMID:22500632 [IDA]) /// 0008150 // biological_process (GO_REF:0000019 [IEA] Ensembl:ENSP00000347433) /// 0008150 // biological_process (GO_REF:0000024 [ISS] UniProtKB:Q8J025) /// 0048856 // anatomical structure development (PMID:22500632 [IDA]) /// 0007165 // signal transduction (GO_…	ENSMUSG00000071847	6.81088	-4.76912	-2.25372	0	0	0	5.09576	4.7431	5.81916	1.54224	1.46514	1.11392	6.46817	6.215	7.74946	1.21789	2.66303	1.71977
Apobec1	0034655 // nucleobase-containing compound catabolic process (GO_REF:0000008 [ISO] UniProtKB:P38483) /// 0008150 // biological_process (GO_REF:0000019 [IEA] Ensembl:ENSRNOP00000020735) /// 0044281 // small molecule metabolic process (GO_REF:0000008 [ISO] UniProtKB:P38483) /// 0006397 // mRNA processing (GO_REF:0000037 [IEA] UniProtKB-KW:KW-0507) /// 0008150 // biological_process (GO_REF:0000037 [I…	ENSMUSG00000040613	81.4386	-2.40965	-1.26883	1.86184e-13	8.00429e-12	9.06886e-09	39.0988	45.189	28.9129	43.5023	45.8912	44.3557	74.5441	86.4519	46.0664	73.8499	68.9846	101.481
Apobr	0006810 // transport (GO_REF:0000037 [IEA] UniProtKB-KW:KW-0445) /// 0006629 // lipid metabolic process (GO_REF:0000037 [IEA] UniProtKB-KW:KW-0753) /// 0016192 // vesicle-mediated transport (GO_REF:0000002 [IEA] InterPro:IPR026158) /// 0016192 // vesicle-mediated transport (PMID:12177162 [IDA]) /// 0006810 // transport (GO_REF:0000002 [IEA] InterPro:IPR026158) /// 0006629 // lipid metabolic proce…	ENSMUSG00000042759	11.1253	-1.67378	-0.743108	1.79079e-13	7.71243e-12	8.72276e-09	12.286	9.50673	10.863	7.76449	8.14305	7.05045	11.5789	10.6882	11.1087	6.05292	5.35375	6.12337
Apoc1	0006810 // transport (GO_REF:0000037 [IEA] UniProtKB-KW:KW-0445) /// 0006810 // transport (GO_REF:0000019 [IEA] Ensembl:ENSP00000465356) /// 0008150 // biological_process (GO_REF:0000019 [IEA] Ensembl:ENSP00000465356) /// 0006629 // lipid metabolic process (PMID:7848292 [IMP] MGI:MGI:2157218) /// 0006810 // transport (GO_REF:0000037 [IEA] UniProtKB-KW:KW-0813) /// 0044281 // small molecule metabo…	ENSMUSG00000040564	5.81977	3.35386	1.74582	3.24827e-08	7.35223e-07	0.0015822	3.55111	4.98172	8.64718	5.79129	7.06335	4.60467	1.1433	2.35503	2.048	1.24847	1.73902	1.77965
Apoc2	0006810 // transport (GO_REF:0000037 [IEA] UniProtKB-KW:KW-0445) /// 0006810 // transport (GO_REF:0000002 [IEA] InterPro:IPR008019) /// 0009056 // catabolic process (GO_REF:0000037 [IEA] UniProtKB-KW:KW-0442) /// 0006629 // lipid metabolic process (GO_REF:0000002 [IEA] InterPro:IPR008019) /// 0006810 // transport (GO_REF:0000019 [IEA] Ensembl:ENSRNOP00000024800) /// 0006629 // lipid metabolic pro…	ENSMUSG00000002992	13.395	-6.22207	-2.6374	0	0	0	3.26676	0.760876	2.90089	3.51583	2.84939	2.84721	12.0108	12.9051	15.2691	8.2036	16.5279	11.699
Apoe	0006810 // transport (GO_REF:0000037 [IEA] UniProtKB-KW:KW-0445) /// 0044403 // symbiosis, encompassing mutualism through parasitism (GO_REF:0000019 [IEA] Ensembl:ENSP00000252486) /// 0044281 // small molecule metabolic process (GO_REF:0000033 [IBA] PANTHER:PTN000439006) /// 0006810 // transport (GO_REF:0000033 [IBA] PANTHER:PTN000439006) /// 0006629 // lipid metabolic process (GO_REF:0000096 [IS…	ENSMUSG00000002985	9075.28	-17.1634	-4.10127	0	0	0	610.683	643.549	525.586	1186.55	1333.16	1308.18	5641.01	7946.85	8062.69	8299.73	10127.5	8798.61
Arap1	0008150 // biological_process (GO_REF:0000019 [IEA] Ensembl:ENSP00000377233) /// 0006913 // nucleocytoplasmic transport (GO_REF:0000024 [ISS] UniProtKB:P05412) /// 0006605 // protein targeting (GO_REF:0000024 [ISS] UniProtKB:P05412) /// 0008150 // biological_process (GO_REF:0000096 [ISO] UniProtKB:Q96P48) /// 0007165 // signal transduction (GO_REF:0000002 [IEA] InterPro:IPR000159|InterPro:IPR0001…	ENSMUSG00000032812	19.4955	-1.87831	-0.909439	2.12109e-08	4.90813e-07	0.00103316	19.4312	12.8288	13.9937	10.2661	10.2197	9.49433	21	18.8753	18.6112	13.5676	14.0527	12.0699
Arap3	0008150 // biological_process (PMID:15546919 [IDA]) /// 0007165 // signal transduction (GO_REF:0000002 [IEA] InterPro:IPR000159|InterPro:IPR000198|InterPro:IPR008936)	ENSMUSG00000024451	0.935312	-4.65644	-2.21923	2.14345e-10	6.52126e-09	1.04405e-05	0.112978	0.236827	0.211621	0.212164	0.269662	0.24416	0.596128	1.12387	1.08594	0.567426	0.427082	0.288645
Arc	0016192 // vesicle-mediated transport (GO_REF:0000037 [IEA] UniProtKB-KW:KW-0254) /// 0008150 // biological_process (GO_REF:0000037 [IEA] UniProtKB-KW:KW-0217) /// 0050877 // neurological system process (GO_REF:0000019 [IEA] Ensembl:ENSRNOP00000063719) /// 0048870 // cell motility (GO_REF:0000019 [IEA] Ensembl:ENSP00000349022) /// 0048870 // cell motility (GO_REF:0000024 [ISS] UniProtKB:Q7LC44) /…	ENSMUSG00000022602	11.0469	-3.97689	-1.99164	0	0	0	2.542	2.83294	4.02617	3.24396	4.01422	4.28054	5.97408	8.34011	14.1254	9.22788	15.9069	8.00593
Areg	0008150 // biological_process (GO_REF:0000019 [IEA] Ensembl:ENSRNOP00000003703) /// 0008283 // cell proliferation (GO_REF:0000019 [IEA] Ensembl:ENSRNOP00000003703) /// 0048856 // anatomical structure development (GO_REF:0000019 [IEA] Ensembl:ENSRNOP00000003703) /// 0048856 // anatomical structure development (PMID:10331984 [IMP] MGI:MGI:2176531) /// 0008150 // biological_process (GO_REF:0000033 […	ENSMUSG00000029378	104.38	-4.41006	-2.1408	0	0	0	79.2593	59.6073	73.276	39.8016	36.8443	35.4207	101.699	104.876	106.565	16.1427	25.8331	20.191
Arel1	0009056 // catabolic process (GO_REF:0000024 [ISS] UniProtKB:O15033) /// 0009056 // catabolic process (GO_REF:0000096 [ISO] UniProtKB:O15033) /// 0006464 // cellular protein modification process (GO_REF:0000024 [ISS] UniProtKB:O15033) /// 0008150 // biological_process (GO_REF:0000019 [IEA] Ensembl:ENSP00000348714) /// 0009056 // catabolic process (GO_REF:0000033 [IBA] PANTHER:PTN000134256) /// 00…	ENSMUSG00000042350	5.13199	-1.67711	-0.74598	3.20479e-07	6.2742e-06	0.0156102	4.58953	3.47197	4.21913	3.54212	3.1802	2.98575	5.29223	4.94689	5.15684	2.82822	2.60075	2.61959
Arf2	0006810 // transport (GO_REF:0000037 [IEA] UniProtKB-KW:KW-0653) /// 0006810 // transport (PMID:8947846 [TAS]) /// 0016192 // vesicle-mediated transport (GO_REF:0000037 [IEA] UniProtKB-KW:KW-0931) /// 0006810 // transport (GO_REF:0000037 [IEA] UniProtKB-KW:KW-0813) /// 0007165 // signal transduction (GO_REF:0000002 [IEA] InterPro:IPR024156)	ENSMUSG00000062421	25.5087	1.45402	0.540043	4.60695e-07	8.83463e-06	0.02244	22.0486	23.1254	21.9037	25.8981	26.1569	24.4712	18.2397	20.3812	17.4755	22.9057	26.3341	22.3625
Arf3	0006810 // transport (GO_REF:0000037 [IEA] UniProtKB-KW:KW-0653) /// 0006810 // transport (PMID:8947846 [TAS]) /// 0016192 // vesicle-mediated transport (GO_REF:0000037 [IEA] UniProtKB-KW:KW-0931) /// 0006810 // transport (GO_REF:0000037 [IEA] UniProtKB-KW:KW-0813) /// 0007165 // signal transduction (GO_REF:0000002 [IEA] InterPro:IPR024156)	ENSMUSG00000051853	59.1495	-1.78033	-0.832144	3.63065e-12	1.36245e-10	1.76845e-07	66.3975	44.5085	47.8468	35.2862	34.8538	33.3528	60.4998	60.0006	56.9479	30.1033	31.3726	25.9521
Arfgef1	0006810 // transport (GO_REF:0000037 [IEA] UniProtKB-KW:KW-0653) /// 0008150 // biological_process (GO_REF:0000019 [IEA] Ensembl:ENSRNOP00000007766) /// 0008150 // biological_process (GO_REF:0000096 [ISO] UniProtKB:Q9Y6D6) /// 0016192 // vesicle-mediated transport (GO_REF:0000033 [IBA] PANTHER:PTN000070561) /// 0008150 // biological_process (GO_REF:0000019 [IEA] Ensembl:ENSP00000262215) /// 00081…	ENSMUSG00000067851	3.49371	-2.59748	-1.37711	0	0	0	2.85984	2.50442	3.1211	1.78869	1.89052	1.5501	4.07576	3.16099	3.24438	1.31627	0.919606	1.31746
Arfgef2	0006810 // transport (GO_REF:0000037 [IEA] UniProtKB-KW:KW-0653) /// 0008150 // biological_process (GO_REF:0000096 [ISO] UniProtKB:Q9Y6D5) /// 0016192 // vesicle-mediated transport (GO_REF:0000019 [IEA] Ensembl:ENSRNOP00000010054) /// 0016192 // vesicle-mediated transport (GO_REF:0000096 [ISO] UniProtKB:Q9Y6D5) /// 0006810 // transport (GO_REF:0000037 [IEA] UniProtKB-KW:KW-0813) /// 0008150 // bi…	ENSMUSG00000074582	3.55013	-1.86771	-0.901272	1.82155e-09	4.91011e-08	8.87257e-05	3.20782	2.70746	3.01694	2.02872	1.80975	1.66985	3.34029	3.48982	3.82028	2.05052	2.26068	1.97066
Arg1	0071941 // nitrogen cycle metabolic process (GO_REF:0000041 [IEA] UniPathway:UPA00158) /// 0009058 // biosynthetic process (GO_REF:0000037 [IEA] UniProtKB-KW:KW-0835) /// 0071941 // nitrogen cycle metabolic process (GO_REF:0000037 [IEA] UniProtKB-KW:KW-0835) /// 0009058 // biosynthetic process (GO_REF:0000041 [IEA] UniPathway:UPA00158) /// 0008150 // biological_process (GO_REF:0000037 [IEA] UniPr…	ENSMUSG00000019987	160.15	-3.79388	-1.92368	1.49196e-09	4.05773e-08	7.26719e-05	100.765	40.2014	39.9461	39.9564	41.061	40.1672	275.821	110.713	93.9163	96.3309	119.448	62.0426
Arg2	0006520 // cellular amino acid metabolic process (GO_REF:0000038 [IEA] UniProtKB-KW:KW-0056) /// 0071941 // nitrogen cycle metabolic process (GO_REF:0000041 [IEA] UniPathway:UPA00158) /// 0034641 // cellular nitrogen compound metabolic process (GO_REF:0000038 [IEA] UniProtKB-KW:KW-0835) /// 0009058 // biosynthetic process (GO_REF:0000037 [IEA] UniProtKB-KW:KW-0835) /// 0044281 // small molecule m…	ENSMUSG00000021125	24.7976	-2.40221	-1.26436	8.88108e-10	2.50196e-08	4.32588e-05	10.8836	8.03064	15.9994	17.0754	17.9104	16.1438	21.0687	17.0547	16.7787	20.3082	21.8378	32.2468
Arhgap10	0007010 // cytoskeleton organization (PMID:11238453 [IMP]) /// 0008150 // biological_process (PMID:11238453 [IPI] UniProtKB:Q9QVP9) /// 0008150 // biological_process (PMID:15471851 [IMP]) /// 0007165 // signal transduction (GO_REF:0000002 [IEA] InterPro:IPR000198|InterPro:IPR008936) /// 0008150 // biological_process (GO_REF:0000037 [IEA] UniProtKB-KW:KW-0343)	ENSMUSG00000037148	4.28983	-2.61235	-1.38535	2.22045e-16	1.31257e-14	1.08156e-11	2.45595	1.32692	1.52946	1.49429	1.56321	1.68497	4.99757	3.82507	4.04686	3.13981	3.30479	3.47898
Arhgap15	0008150 // biological_process (GO_REF:0000038 [IEA] UniProtKB-KW:KW-0343) /// 0007165 // signal transduction (GO_REF:0000002 [IEA] InterPro:IPR000198|InterPro:IPR008936) /// 0008150 // biological_process (GO_REF:0000019 [IEA] Ensembl:ENSP00000295095) /// 0008150 // biological_process (GO_REF:0000037 [IEA] UniProtKB-KW:KW-0343) /// 0008150 // biological_process (GO_REF:0000008 [ISO] UniProtKB:Q53Q…	ENSMUSG00000049744	4.22632	-2.11695	-1.08199	3.35022e-11	1.11695e-09	1.63186e-06	2.92264	3.59389	2.95872	2.08383	1.98805	1.70897	4.62102	4.43254	3.6254	2.23545	2.24262	2.80836
Arhgap17	0016192 // vesicle-mediated transport (GO_REF:0000008 [ISO] UniProtKB:Q99N37) /// 0007165 // signal transduction (GO_REF:0000002 [IEA] InterPro:IPR000198|InterPro:IPR008936) /// 0007010 // cytoskeleton organization (GO_REF:0000008 [ISO] UniProtKB:Q99N37) /// 0008150 // biological_process (GO_REF:0000037 [IEA] UniProtKB-KW:KW-0343)	ENSMUSG00000030766	23.1744	-1.50349	-0.58832	2.02204e-08	4.69455e-07	0.000984917	17.7178	21.1285	20.9572	14.8608	15.0627	14.6112	22.0448	23.8065	23.6718	14.9435	15.8378	14.0151
Arhgap19	0007165 // signal transduction (GO_REF:0000002 [IEA] InterPro:IPR000198|InterPro:IPR008936) /// 0008150 // biological_process (GO_REF:0000037 [IEA] UniProtKB-KW:KW-0343)	ENSMUSG00000025154	10.4494	-2.0654	-1.04642	0	0	0	6.64065	6.80433	6.06525	4.70985	4.81143	5.11006	9.90957	11.5704	9.86828	6.93	8.04987	8.48495
Arhgap21	0008150 // biological_process (GO_REF:0000096 [ISO] UniProtKB:Q5T5U3) /// 0008150 // biological_process (GO_REF:0000033 [IBA] PANTHER:PTN001141612) /// 0030705 // cytoskeleton-dependent intracellular transport (GO_REF:0000096 [ISO] UniProtKB:Q5T5U3) /// 0008150 // biological_process (GO_REF:0000038 [IEA] UniProtKB-KW:KW-0343) /// 0008150 // biological_process (GO_REF:0000019 [IEA] Ensembl:ENSP000…	ENSMUSG00000036591	1.23692	-2.82375	-1.49761	6.34878e-11	2.04526e-09	3.09243e-06	1.05039	0.636438	0.739312	0.383818	0.391689	0.489169	1.59412	0.979229	1.13742	0.436967	0.552404	0.531725
Arhgap22	0008150 // biological_process (GO_REF:0000037 [IEA] UniProtKB-KW:KW-0217) /// 0034641 // cellular nitrogen compound metabolic process (GO_REF:0000037 [IEA] UniProtKB-KW:KW-0804) /// 0008150 // biological_process (GO_REF:0000037 [IEA] UniProtKB-KW:KW-0805) /// 0008150 // biological_process (GO_REF:0000038 [IEA] UniProtKB-KW:KW-0343) /// 0048646 // anatomical structure formation involved in morphog…	ENSMUSG00000063506	7.40903	-3.68323	-1.88097	0	0	0	2.53782	2.17296	2.09161	3.74747	4.4098	4.30235	3.54063	3.42216	4.87297	7.94082	6.37099	7.91528
Arhgap23	0008150 // biological_process (GO_REF:0000033 [IBA] PANTHER:PTN001141612) /// 0008150 // biological_process (GO_REF:0000038 [IEA] UniProtKB-KW:KW-0343) /// 0007165 // signal transduction (GO_REF:0000002 [IEA] InterPro:IPR000198|InterPro:IPR008936) /// 0008150 // biological_process (GO_REF:0000037 [IEA] UniProtKB-KW:KW-0343)	ENSMUSG00000049807	2.0659	-2.90427	-1.53818	3.33067e-15	1.75009e-13	1.62234e-10	2.59364	1.41239	1.39917	0.67677	0.773539	0.590773	2.33016	1.69548	2.17207	0.833695	0.771634	0.707795
Arhgap26	0007010 // cytoskeleton organization (GO_REF:0000002 [IEA] InterPro:IPR030061) /// 0008150 // biological_process (GO_REF:0000038 [IEA] UniProtKB-KW:KW-0343) /// 0007009 // plasma membrane organization (GO_REF:0000002 [IEA] InterPro:IPR013606) /// 0007165 // signal transduction (GO_REF:0000002 [IEA] InterPro:IPR000198|InterPro:IPR008936) /// 0008150 // biological_process (GO_REF:0000002 [IEA] Inte…	ENSMUSG00000036452	2.62744	1.82932	0.871311	2.5378e-09	6.72545e-08	0.000123614	3.07624	2.28434	2.52175	1.90172	1.75932	1.9026	3.02728	2.2741	2.27206	1.30273	1.07668	1.45231
Arhgap30	0007165 // signal transduction (GO_REF:0000002 [IEA] InterPro:IPR000198|InterPro:IPR008936) /// 0008150 // biological_process (GO_REF:0000037 [IEA] UniProtKB-KW:KW-0343)	ENSMUSG00000048865	27.6637	-1.55755	-0.63928	2.06359e-08	4.78872e-07	0.00100515	30.8785	23.6953	25.3324	20.6602	21.2657	19.026	28.3169	26.1025	28.5718	14.9923	15.2796	16.522
Arhgap31	0007165 // signal transduction (PMID:11744688 [IDA]) /// 0007165 // signal transduction (GO_REF:0000002 [IEA] InterPro:IPR000198|InterPro:IPR008936) /// 0008150 // biological_process (GO_REF:0000037 [IEA] UniProtKB-KW:KW-0343) /// 0008150 // biological_process (PMID:11744688 [IDA])	ENSMUSG00000022799	6.11717	-2.29637	-1.19935	0	0	0	6.13627	4.38212	4.73653	2.88502	3.02904	2.8028	7.03546	5.23564	6.08041	2.51875	2.21194	2.28005
Arhgap39	0007165 // signal transduction (GO_REF:0000002 [IEA] InterPro:IPR000198|InterPro:IPR008936)	ENSMUSG00000033697	4.69653	2.55364	1.35255	0	0	0	4.96702	4.03047	5.09212	2.035	2.05667	2.15458	4.56393	3.73383	5.16387	1.77712	1.66566	1.43277
Arhgef10l	0008150 // biological_process (GO_REF:0000002 [IEA] InterPro:IPR000219) /// 0051276 // chromosome organization (PMID:12711221 [TAS]) /// 0008150 // biological_process (GO_REF:0000037 [IEA] UniProtKB-KW:KW-0344) /// 0006464 // cellular protein modification process (PMID:12711221 [TAS])	ENSMUSG00000040964	3.12296	-28.2831	-4.82187	0	0	0	0.190062	0.0835834	0.116512	0.450852	0.296936	0.37341	1.63178	2.24399	0.726844	3.10673	3.77647	2.48567
Arhgef11	0008150 // biological_process (GO_REF:0000096 [ISO] UniProtKB:O15085) /// 0008150 // biological_process (GO_REF:0000002 [IEA] InterPro:IPR000219|InterPro:IPR015212) /// 0008150 // biological_process (GO_REF:0000002 [IEA] InterPro:IPR000219) /// 0008150 // biological_process (GO_REF:0000002 [IEA] InterPro:IPR015212) /// 0007165 // signal transduction (GO_REF:0000019 [IEA] Ensembl:ENSP00000357177) …	ENSMUSG00000041977	2.72142	-2.52505	-1.33631	7.72715e-14	3.46896e-12	3.76382e-09	2.61039	1.84328	2.42857	1.14452	1.56307	1.62796	2.87446	2.53657	2.75323	0.919605	0.867319	1.05765
Arhgef16	0048870 // cell motility (GO_REF:0000019 [IEA] Ensembl:ENSP00000367629) /// 0008150 // biological_process (GO_REF:0000002 [IEA] InterPro:IPR000219) /// 0008150 // biological_process (GO_REF:0000024 [ISS] UniProtKB:Q5VV41) /// 0048870 // cell motility (GO_REF:0000096 [ISO] UniProtKB:Q5VV41) /// 0008150 // biological_process (GO_REF:0000019 [IEA] Ensembl:ENSP00000367629) /// 0048870 // cell motilit…	ENSMUSG00000029032	0.920741	-4.70581	-2.23444	2.74333e-11	9.2155e-10	1.33625e-06	0.681974	1.0852	0.995046	0.255431	0.159922	0.180998	0.260013	0.436402	0.292242	0.27041	0.21278	0.0846496
Arhgef18	0008150 // biological_process (GO_REF:0000008 [ISO] UniProtKB:Q6ZSZ5) /// 0008150 // biological_process (GO_REF:0000002 [IEA] InterPro:IPR000219) /// 0007010 // cytoskeleton organization (GO_REF:0000008 [ISO] UniProtKB:Q6ZSZ5) /// 0007165 // signal transduction (GO_REF:0000008 [ISO] UniProtKB:Q6ZSZ5) /// 0008150 // biological_process (GO_REF:0000037 [IEA] UniProtKB-KW:KW-0344)	ENSMUSG00000004568	1.77856	2.72601	1.44679	3.65293e-11	1.21206e-09	1.77931e-06	2.30829	1.57007	1.45733	0.910275	1.01428	1.09731	1.01856	1.06198	0.810906	0.576722	0.453004	0.704651
Arhgef7	0002376 // immune system process (PMID:24029230 [IGI] MGI:MGI:1343184) /// 0008150 // biological_process (GO_REF:0000002 [IEA] InterPro:IPR000219) /// 0008150 // biological_process (PMID:21828338 [IMP]) /// 0008150 // biological_process (PMID:21423176 [IMP]) /// 0022607 // cellular component assembly (GO_REF:0000019 [IEA] Ensembl:ENSP00000364893) /// 0048856 // anatomical structure development (G…	ENSMUSG00000031511	1.21923	-2.21312	-1.14608	5.10061e-08	1.12064e-06	0.00248446	0.818101	1.40779	1.43181	0.466643	0.484944	0.674822	1.02207	0.800708	0.733042	0.646131	0.515079	0.438161
Arid1a	0008150 // biological_process (GO_REF:0000024 [ISS] UniProtKB:O14497) /// 0048856 // anatomical structure development (PMID:23129809 [IMP] MGI:MGI:5469314) /// 0051276 // chromosome organization (PMID:11318604 [IPI] UniProtKB:Q6DIC0) /// 0051276 // chromosome organization (GO_REF:0000002 [IEA] InterPro:IPR021906|InterPro:IPR030094) /// 0008150 // biological_process (GO_REF:0000019 [IEA] Ensembl:E…	ENSMUSG00000007880	2.42699	-1.93009	-0.948666	8.12116e-11	2.58714e-09	3.95574e-06	2.27143	2.13954	2.24775	1.2962	1.20298	1.14849	2.41928	2.40166	2.46003	1.4723	1.47135	1.51104
Arid1b	0051276 // chromosome organization (PMID:23785148 [IC] GO:0071565) /// 0051276 // chromosome organization (GO_REF:0000002 [IEA] InterPro:IPR021906)	ENSMUSG00000069729	2.88775	-2.40476	-1.2659	0	0	0	2.7558	1.66544	1.9829	1.12038	1.17765	1.16602	2.75642	2.71809	3.18872	1.1802	0.909494	1.22895
Arid2	0051276 // chromosome organization (GO_REF:0000096 [ISO] UniProtKB:Q68CP9) /// 0051276 // chromosome organization (GO_REF:0000019 [IEA] Ensembl:ENSP00000335044) /// 0008150 // biological_process (GO_REF:0000002 [IEA] InterPro:IPR003150) /// 0008150 // biological_process (PMID:16782067 [ISA] EMBL:DQ096628)	ENSMUSG00000033237	2.61642	-1.87899	-0.909957	5.81388e-09	1.46275e-07	0.000283188	2.33615	1.78158	1.95629	1.581	1.49862	1.14834	2.6202	2.45051	2.77853	1.17793	1.13814	1.35577
Arid5a	0030154 // cell differentiation (PMID:21346191 [IDA]) /// 0034641 // cellular nitrogen compound metabolic process (GO_REF:0000037 [IEA] UniProtKB-KW:KW-0804) /// 0008150 // biological_process (GO_REF:0000037 [IEA] UniProtKB-KW:KW-0805) /// 0048856 // anatomical structure development (PMID:21346191 [IDA]) /// 0008150 // biological_process (PMID:21346191 [IGI] MGI:MGI:98371) /// 0008150 // biologic…	ENSMUSG00000037447	4.27652	-2.81387	-1.49256	4.42202e-13	1.83001e-11	2.15392e-08	2.49108	1.32247	1.36873	2.4773	2.61008	2.17797	3.54397	3.20523	3.39771	4.81207	5.05746	2.96003
Arid5b	0048856 // anatomical structure development (PMID:17962384 [IMP]) /// 0048856 // anatomical structure development (PMID:11483573 [IMP] MGI:MGI:2445941) /// 0008150 // biological_process (GO_REF:0000033 [IBA] PANTHER:PTN000359478) /// 0008150 // biological_process (PMID:17143286 [IMP] MGI:MGI:3526852) /// 0040007 // growth (PMID:17143286 [IMP] MGI:MGI:3526852) /// 0007165 // signal transduction (P…	ENSMUSG00000019947	3.47909	-2.18733	-1.12917	4.05676e-08	9.10182e-07	0.00197601	1.42274	1.53531	1.72198	1.67448	1.84596	1.69242	4.86248	2.64914	2.92566	2.40753	1.97454	2.61974
Arih1	0006464 // cellular protein modification process (GO_REF:0000019 [IEA] Ensembl:ENSP00000369217) /// 0006464 // cellular protein modification process (GO_REF:0000002 [IEA] InterPro:IPR031127) /// 0006464 // cellular protein modification process (GO_REF:0000024 [ISS] UniProtKB:Q9Y4X5) /// 0006464 // cellular protein modification process (GO_REF:0000041 [IEA] UniPathway:UPA00143) /// 0009056 // cata…	ENSMUSG00000025234	5.89131	-1.8887	-0.91739	3.03127e-08	6.87704e-07	0.0014765	4.9904	3.07472	3.94944	3.03516	3.44446	3.31609	7.43079	4.68357	5.55956	2.46795	2.8554	2.87457
Arl2	0008150 // biological_process (GO_REF:0000024 [ISS] UniProtKB:P36404) /// 0008150 // biological_process (GO_REF:0000096 [ISO] UniProtKB:P36404) /// 0007010 // cytoskeleton organization (GO_REF:0000096 [ISO] UniProtKB:P36404) /// 0022607 // cellular component assembly (GO_REF:0000024 [ISS] UniProtKB:Q2TA37) /// 0007049 // cell cycle (GO_REF:0000037 [IEA] UniProtKB-KW:KW-0131) /// 0007010 // cytosk…	ENSMUSG00000024944	9.0295	1.88712	0.916189	3.72793e-09	9.65358e-08	0.000181584	6.09044	6.07351	5.68497	7.50614	7.35245	7.27154	4.85651	5.75397	5.84068	9.63812	9.50633	7.94404
Arl4c	0016192 // vesicle-mediated transport (GO_REF:0000024 [ISS] UniProtKB:P56559) /// 0016192 // vesicle-mediated transport (GO_REF:0000019 [IEA] Ensembl:ENSP00000339754) /// 0016192 // vesicle-mediated transport (GO_REF:0000096 [ISO] UniProtKB:P56559) /// 0006810 // transport (GO_REF:0000037 [IEA] UniProtKB-KW:KW-0813) /// 0007165 // signal transduction (GO_REF:0000002 [IEA] InterPro:IPR024156)	ENSMUSG00000049866	1.25376	-3.18272	-1.67026	6.01218e-10	1.73797e-08	2.92847e-05	0.268661	0.424548	0.429428	0.424866	0.644107	0.421483	1.46084	1.15811	1.14232	0.764627	0.914043	0.66528
Arl5a	0008150 // biological_process (GO_REF:0000015 [ND]) /// 0007165 // signal transduction (GO_REF:0000002 [IEA] InterPro:IPR024156)	ENSMUSG00000036093	15.1819	-2.1052	-1.07396	1.53766e-13	6.68731e-12	7.48978e-09	8.96549	8.83238	8.57047	7.25805	7.14181	6.41926	18.8432	14.7337	11.9687	7.52612	6.1215	9.27457
Arl5b	0008150 // biological_process (GO_REF:0000015 [ND]) /// 0007165 // signal transduction (GO_REF:0000002 [IEA] InterPro:IPR024156)	ENSMUSG00000017418	3.55645	-2.34398	-1.22896	3.09264e-12	1.17047e-10	1.50639e-07	1.65025	1.66858	2.49317	1.94928	1.83816	1.69551	4.1808	3.18456	3.304	1.22966	1.19235	1.58706
Arl5c	0008150 // biological_process (GO_REF:0000015 [ND]) /// 0007165 // signal transduction (GO_REF:0000002 [IEA] InterPro:IPR024156)	ENSMUSG00000038352	6.15758	-2.17129	-1.11855	1.88501e-08	4.4037e-07	0.000918172	3.60627	2.52496	3.44861	2.61701	3.15615	2.37	6.69649	6.81818	4.95807	3.52715	2.86186	4.05661
Arl6ip1	0061024 // membrane organization (PMID:10508919 [IDA]) /// 0006605 // protein targeting (PMID:10508919 [IDA])	ENSMUSG00000030654	185.674	1.63625	0.710389	5.29341e-11	1.72351e-09	2.57837e-06	146.835	162.691	166.762	186.848	186.353	183.823	110.563	124.165	118.558	152.332	137.573	152.957
Armc2	0008150 // biological_process (GO_REF:0000015 [ND])	ENSMUSG00000071324	0.165703	-13.9116	-3.79821	1.90787e-08	4.45496e-07	0.000929304	0.0410542	0.00661993	0	0.0324619	0.0479065	0.0197164	0.0293726	0.0605029	0.0371401	0.185574	0.134032	0.177504
Arrb1	0007165 // signal transduction (GO_REF:0000002 [IEA] InterPro:IPR000698|InterPro:IPR014752) /// 0006810 // transport (GO_REF:0000037 [IEA] UniProtKB-KW:KW-0653) /// 0034641 // cellular nitrogen compound metabolic process (GO_REF:0000096 [ISO] UniProtKB:P49407) /// 0008150 // biological_process (PMID:9400383 [IMP] MGI:MGI:2157962) /// 0034641 // cellular nitrogen compound metabolic process (GO_REF…	ENSMUSG00000018909	2.38474	-2.40389	-1.26537	1.11022e-15	6.07616e-14	5.40779e-11	1.31154	0.898455	1.17393	1.03879	0.899224	0.951151	2.64503	2.2815	2.22768	1.40586	1.17974	1.12618
Arsg	0006790 // sulfur compound metabolic process (GO_REF:0000096 [ISO] UniProtKB:Q96EG1) /// 0008150 // biological_process (GO_REF:0000002 [IEA] InterPro:IPR017849|InterPro:IPR017850) /// 0008150 // biological_process (GO_REF:0000002 [IEA] InterPro:IPR000917) /// 0006790 // sulfur compound metabolic process (GO_REF:0000019 [IEA] Ensembl:ENSP00000407193) /// 0008150 // biological_process (GO_REF:00000…	ENSMUSG00000020604	7.19051	1.76852	0.82254	1.93602e-07	3.91943e-06	0.00943015	6.92539	7.21192	7.43421	6.1978	6.74823	6.88168	3.63505	4.94072	3.81034	5.48932	5.50422	6.36971
As3mt	0019748 // secondary metabolic process (GO_REF:0000024 [ISS] UniProtKB:Q8VHT6) /// 0008150 // biological_process (GO_REF:0000037 [IEA] UniProtKB-KW:KW-0808) /// 0008150 // biological_process (GO_REF:0000008 [ISO] UniProtKB:Q8VHT6) /// 0008150 // biological_process (GO_REF:0000033 [IBA] PANTHER:PTN000010478) /// 0008150 // biological_process (PMID:15276411 [ISA] UniProtKB:Q8VHT6) /// 0044281 // sm…	ENSMUSG00000003559	14.8419	-2.82488	-1.49819	1.11022e-16	6.67628e-15	5.40779e-12	4.88739	7.03841	5.13505	11.4603	11.889	10.6837	10.4902	10.2763	10.52	13.9945	13.6394	16.8919
Asah1	0006629 // lipid metabolic process (GO_REF:0000002 [IEA] InterPro:IPR016699) /// 0008150 // biological_process (GO_REF:0000037 [IEA] UniProtKB-KW:KW-0378) /// 0008150 // biological_process (GO_REF:0000038 [IEA] UniProtKB-KW:KW-0378)	ENSMUSG00000031591	230.114	1.54794	0.630349	3.28544e-11	1.09836e-09	1.6003e-06	155.383	180.833	179.186	233.766	233.068	223.508	160.886	159.975	155.689	212.801	188.795	247.225
Asap1	0000902 // cell morphogenesis (GO_REF:0000024 [ISS] UniProtKB:Q9ULH1) /// 0030154 // cell differentiation (PMID:23050017 [IDA]) /// 0008150 // biological_process (GO_REF:0000037 [IEA] UniProtKB-KW:KW-0970) /// 0000902 // cell morphogenesis (GO_REF:0000096 [ISO] UniProtKB:Q9ULH1) /// 0008150 // biological_process (PMID:10734117 [IDA]) /// 0000902 // cell morphogenesis (GO_REF:0000019 [IEA] Ensembl…	ENSMUSG00000022377	15.8104	-1.47168	-0.55746	3.34579e-09	8.71964e-08	0.00016297	13.4494	15.1554	14.0861	10.081	10.209	10.7589	14.8147	16.7474	15.869	9.81211	9.53539	10.0302
Asb4	0008150 // biological_process (PMID:17636018 [IDA]) /// 0006464 // cellular protein modification process (PMID:17636018 [IDA]) /// 0007165 // signal transduction (GO_REF:0000002 [IEA] InterPro:IPR001496) /// 0006464 // cellular protein modification process (GO_REF:0000041 [IEA] UniPathway:UPA00143)	ENSMUSG00000042607	2.49493	3.9009	1.96381	0	0	0	2.92696	1.79106	2.34297	2.46273	2.64323	2.37885	0.738312	0.608322	0.695923	0.502583	0.554519	0.707982
Ascc3	0051276 // chromosome organization (GO_REF:0000024 [ISS] UniProtKB:Q8N3C0) /// 0006950 // response to stress (GO_REF:0000096 [ISO] UniProtKB:Q8N3C0) /// 0006950 // response to stress (GO_REF:0000019 [IEA] Ensembl:ENSP00000358159) /// 0008283 // cell proliferation (GO_REF:0000096 [ISO] UniProtKB:Q8N3C0) /// 0008150 // biological_process (GO_REF:0000037 [IEA] UniProtKB-KW:KW-0805) /// 0006259 // DN…	ENSMUSG00000038774	3.0655	-2.21074	-1.14453	1.47928e-08	3.51998e-07	0.000720541	2.42066	1.83285	2.18825	1.40432	1.40258	1.19412	3.76968	2.58831	2.83851	1.49328	1.0715	1.97791
Asgr2	0016192 // vesicle-mediated transport (GO_REF:0000037 [IEA] UniProtKB-KW:KW-0254) /// 0042592 // homeostatic process (PMID:7961705 [IMP] MGI:MGI:88082) /// 0008150 // biological_process (PMID:7961705 [IMP] MGI:MGI:88082) /// 0048856 // anatomical structure development (GO_REF:0000019 [IEA] Ensembl:ENSRNOP00000060474)	ENSMUSG00000040963	1.93154	-21.8907	-4.45225	2.27596e-14	1.08579e-12	1.1086e-09	0.0624941	0.151156	0	0.333549	0.497217	0.210091	1.84437	2.76299	1.18726	0.721912	1.12752	0.552689
Ash2l	0006464 // cellular protein modification process (PMID:22723415 [IC] GO:0005719) /// 0051276 // chromosome organization (PMID:22723415 [IC] GO:0005719) /// 0009058 // biosynthetic process (GO_REF:0000033 [IBA] PANTHER:PTN000063846) /// 0006950 // response to stress (PMID:17500065 [ISO] UniProtKB:Q9UBL3) /// 0051276 // chromosome organization (GO_REF:0000019 [IEA] Ensembl:ENSP00000340896) /// 0051…	ENSMUSG00000031575	10.8735	1.72155	0.783712	4.08662e-12	1.5265e-10	1.99055e-07	7.39687	8.43372	8.17089	10.5428	10.7169	11.3607	6.47288	6.60658	6.60168	6.84878	7.29037	7.0695
Asns	0008150 // biological_process (GO_REF:0000019 [IEA] Ensembl:ENSRNOP00000010079) /// 0006520 // cellular amino acid metabolic process (GO_REF:0000008 [ISO] UniProtKB:P08243) /// 0009058 // biosynthetic process (GO_REF:0000008 [ISO] UniProtKB:P08243) /// 0034641 // cellular nitrogen compound metabolic process (GO_REF:0000037 [IEA] UniProtKB-KW:KW-0061) /// 0006520 // cellular amino acid metabolic p…	ENSMUSG00000029752	3.59216	-2.7179	-1.44249	1.14983e-09	3.18403e-08	5.60072e-05	0.97107	1.82681	1.45515	2.19686	2.46089	2.86725	1.8141	1.74912	1.90339	4.15462	2.61411	4.00774
Asnsd1	0009058 // biosynthetic process (GO_REF:0000037 [IEA] UniProtKB-KW:KW-0028) /// 0006520 // cellular amino acid metabolic process (GO_REF:0000002 [IEA] InterPro:IPR001962) /// 0006520 // cellular amino acid metabolic process (GO_REF:0000037 [IEA] UniProtKB-KW:KW-0061) /// 0008150 // biological_process (GO_REF:0000015 [ND]) /// 0009058 // biosynthetic process (GO_REF:0000037 [IEA] UniProtKB-KW:KW-0…	ENSMUSG00000026095	17.0385	1.45853	0.544511	2.79201e-07	5.51261e-06	0.0135996	13.4667	15.5107	16.5659	17.5101	17.6843	15.9209	12.9114	12.1266	11.3126	11.5108	9.74458	12.5756
Ass1	0071941 // nitrogen cycle metabolic process (GO_REF:0000096 [ISO] UniProtKB:P00966) /// 0071941 // nitrogen cycle metabolic process (GO_REF:0000033 [IBA] PANTHER:PTN000172504) /// 0009058 // biosynthetic process (GO_REF:0000037 [IEA] UniProtKB-KW:KW-0055) /// 0009058 // biosynthetic process (GO_REF:0000037 [IEA] UniProtKB-KW:KW-0835) /// 0044281 // small molecule metabolic process (GO_REF:0000096…	ENSMUSG00000076441	8.73304	-2.44356	-1.28898	1.2515e-08	3.01481e-07	0.000609594	5.175	2.46396	3.05305	3.84222	3.48839	4.10957	12.2226	7.94935	6.02713	4.89127	6.21751	4.58871
Asxl1	0008150 // biological_process (PMID:21047783 [IDA]) /// 0006464 // cellular protein modification process (GO_REF:0000024 [ISS] UniProtKB:Q8IXJ9) /// 0051276 // chromosome organization (GO_REF:0000096 [ISO] UniProtKB:Q8IXJ9) /// 0008150 // biological_process (GO_REF:0000037 [IEA] UniProtKB-KW:KW-0805) /// 0051276 // chromosome organization (GO_REF:0000024 [ISS] UniProtKB:Q8IXJ9) /// 0051276 // chr…	ENSMUSG00000042548	4.05623	-1.7077	-0.772056	1.27202e-09	3.49654e-08	6.19586e-05	4.22438	3.26067	4.1474	2.67011	2.16621	2.09237	4.32038	3.57143	4.27687	1.86894	2.24588	2.1315
Atad2	0008150 // biological_process (GO_REF:0000033 [IBA] PANTHER:PTN000552695) /// 0008150 // biological_process (GO_REF:0000019 [IEA] Ensembl:ENSP00000287394) /// 0008150 // biological_process (GO_REF:0000096 [ISO] UniProtKB:Q6PL18) /// 0034641 // cellular nitrogen compound metabolic process (GO_REF:0000037 [IEA] UniProtKB-KW:KW-0804) /// 0008150 // biological_process (GO_REF:0000037 [IEA] UniProtKB-…	ENSMUSG00000022360	6.81941	1.67215	0.741702	2.95734e-07	5.82959e-06	0.0144049	6.94082	6.11233	7.40508	5.71741	5.44239	4.91275	6.3157	5.72985	5.71929	3.43384	3.20316	4.25552
Atad2b	0008150 // biological_process (GO_REF:0000033 [IBA] PANTHER:PTN000552695) /// 0008150 // biological_process (GO_REF:0000015 [ND])	ENSMUSG00000052812	1.8653	-2.35241	-1.23414	5.32271e-07	1.00763e-05	0.0259264	1.30091	1.15712	1.1162	0.522617	0.747895	0.997613	2.2293	1.65822	1.70838	0.895762	0.735501	0.878345
Atf6	0006950 // response to stress (GO_REF:0000037 [IEA] UniProtKB-KW:KW-0834) /// 0034641 // cellular nitrogen compound metabolic process (GO_REF:0000037 [IEA] UniProtKB-KW:KW-0804) /// 0008150 // biological_process (GO_REF:0000002 [IEA] InterPro:IPR029801) /// 0007165 // signal transduction (GO_REF:0000002 [IEA] InterPro:IPR029801) /// 0006950 // response to stress (GO_REF:0000096 [ISO] UniProtKB:P1…	ENSMUSG00000026663	8.44404	-1.80541	-0.852329	4.87258e-09	1.24066e-07	0.000237339	7.7107	5.04341	6.51975	4.54049	4.5795	4.38112	9.87761	7.68988	7.76462	4.98403	4.5276	3.73777
Atg2a	0006950 // response to stress (GO_REF:0000033 [IBA] PANTHER:PTN000324023) /// 0006914 // autophagy (GO_REF:0000033 [IBA] PANTHER:PTN000324023) /// 0006914 // autophagy (GO_REF:0000002 [IEA] InterPro:IPR026849) /// 0022607 // cellular component assembly (GO_REF:0000033 [IBA] PANTHER:PTN000324023) /// 0006914 // autophagy (GO_REF:0000037 [IEA] UniProtKB-KW:KW-0072) /// 0007005 // mitochondrion orga…	ENSMUSG00000024773	5.79283	-2.19368	-1.13335	1.11022e-16	6.67628e-15	5.40779e-12	6.22698	4.24316	4.51228	2.47956	2.59618	2.62209	5.63984	5.29274	6.44591	2.26694	2.84082	1.81684
Atg2b	0006950 // response to stress (GO_REF:0000033 [IBA] PANTHER:PTN000324023) /// 0006914 // autophagy (GO_REF:0000033 [IBA] PANTHER:PTN000324023) /// 0006914 // autophagy (GO_REF:0000002 [IEA] InterPro:IPR026849) /// 0022607 // cellular component assembly (GO_REF:0000033 [IBA] PANTHER:PTN000324023) /// 0006914 // autophagy (GO_REF:0000037 [IEA] UniProtKB-KW:KW-0072) /// 0007005 // mitochondrion orga…	ENSMUSG00000041341	1.36761	-2.29968	-1.20143	8.17849e-08	1.7434e-06	0.00398366	1.20866	0.678235	1.12293	0.642231	0.661606	0.408647	1.59806	1.10081	1.40396	0.728456	0.528346	0.627102
Atg4a	0008150 // biological_process (GO_REF:0000038 [IEA] UniProtKB-KW:KW-0645) /// 0006810 // transport (GO_REF:0000037 [IEA] UniProtKB-KW:KW-0653) /// 0006810 // transport (GO_REF:0000038 [IEA] UniProtKB-KW:KW-0653) /// 0008150 // biological_process (GO_REF:0000037 [IEA] UniProtKB-KW:KW-0645) /// 0006914 // autophagy (PMID:12446702 [ISS] UniProtKB:P53867) /// 0006810 // transport (GO_REF:0000038 [IEA…	ENSMUSG00000079418	14.9596	1.74515	0.803354	4.41939e-07	8.50847e-06	0.0215264	10.757	13.8407	14.9008	15.3234	15.2465	14.3089	7.89457	9.94898	8.82854	8.20613	7.90797	11.3768
Atp10a	0006810 // transport (GO_REF:0000037 [IEA] UniProtKB-KW:KW-0445) /// 0006810 // transport (GO_REF:0000003 [IEA] EC:3.6.3.1) /// 0006810 // transport (GO_REF:0000033 [IBA] PANTHER:PTN000642368) /// 0061024 // membrane organization (GO_REF:0000033 [IBA] PANTHER:PTN000642368) /// 0006810 // transport (GO_REF:0000037 [IEA] UniProtKB-KW:KW-0813) /// 0006810 // transport (GO_REF:0000002 [IEA] InterPro:…	ENSMUSG00000025324	18.3025	1.6059	0.683381	4.72444e-12	1.75399e-10	2.30123e-07	19.1907	16.0629	19.1804	18.418	18.4119	18.0777	10.7322	11.2577	13.6659	11.0887	10.1739	9.90294
Atp10d	0006810 // transport (GO_REF:0000037 [IEA] UniProtKB-KW:KW-0445) /// 0006810 // transport (GO_REF:0000003 [IEA] EC:3.6.3.1) /// 0006810 // transport (PMID:12532265 [NAS]) /// 0061024 // membrane organization (PMID:12532265 [NAS]) /// 0006810 // transport (GO_REF:0000037 [IEA] UniProtKB-KW:KW-0813) /// 0006810 // transport (GO_REF:0000002 [IEA] InterPro:IPR006539) /// 0008150 // biological_process…	ENSMUSG00000046808	1.06749	-2.82357	-1.49752	7.05297e-11	2.26313e-09	3.43543e-06	0.839769	0.757901	0.920319	0.356783	0.382933	0.337088	0.948311	1.08059	1.17358	0.547673	0.316591	0.539459
Atp11a	0006810 // transport (GO_REF:0000037 [IEA] UniProtKB-KW:KW-0445) /// 0006810 // transport (GO_REF:0000033 [IBA] PANTHER:PTN000642368) /// 0006810 // transport (GO_REF:0000003 [IEA] EC:3.6.3.1) /// 0061024 // membrane organization (GO_REF:0000033 [IBA] PANTHER:PTN000642368) /// 0006810 // transport (GO_REF:0000037 [IEA] UniProtKB-KW:KW-0813) /// 0006810 // transport (GO_REF:0000002 [IEA] InterPro:…	ENSMUSG00000031441	2.67614	-1.99225	-0.9944	1.81968e-08	4.25719e-07	0.000886348	2.58486	1.41685	1.97637	1.39688	1.28588	1.19478	3.30424	2.09647	2.62773	1.06783	1.25515	1.32636
Atp13a3	0008150 // biological_process (GO_REF:0000002 [IEA] InterPro:IPR006544) /// 0006810 // transport (GO_REF:0000002 [IEA] InterPro:IPR006544) /// 0008150 // biological_process (GO_REF:0000037 [IEA] UniProtKB-KW:KW-0378)	ENSMUSG00000022533	8.11294	-1.89732	-0.923967	8.64526e-09	2.12249e-07	0.000421102	6.94601	4.69419	6.92365	5.0773	5.33481	4.9667	9.006	6.83575	8.49707	3.93825	2.94934	4.39866
Atp1a1	0042592 // homeostatic process (GO_REF:0000019 [IEA] Ensembl:ENSP00000445306) /// 0006810 // transport (GO_REF:0000037 [IEA] UniProtKB-KW:KW-0740) /// 0008150 // biological_process (PMID:15485817 [IMP] MGI:MGI:3527337) /// 0008150 // biological_process (GO_REF:0000096 [ISO] UniProtKB:P05023) /// 0055085 // transmembrane transport (GO_REF:0000019 [IEA] Ensembl:ENSRNOP00000045650) /// 0006810 // tr…	ENSMUSG00000033161	51.9178	-2.19569	-1.13467	0	0	0	44.4024	31.8338	32.6877	23.5737	23.9446	20.7763	57.6356	52.2555	45.8623	25.34	24.898	25.3159
Atp1a3	0006810 // transport (GO_REF:0000037 [IEA] UniProtKB-KW:KW-0740) /// 0003013 // circulatory system process (PMID:19376779 [IDA]) /// 0006810 // transport (GO_REF:0000002 [IEA] InterPro:IPR005775) /// 0006810 // transport (GO_REF:0000037 [IEA] UniProtKB-KW:KW-0633) /// 0050877 // neurological system process (PMID:17234593 [IMP] MGI:MGI:3696954) /// 0006810 // transport (GO_REF:0000037 [IEA] UniPro…	ENSMUSG00000040907	41.5864	-10.2025	-3.35085	0	0	0	8.3705	3.3943	2.70904	4.04363	3.9039	3.81381	48.6542	43.1939	32.9111	20.8296	16.6298	15.6037
Atp2b1	0008150 // biological_process (GO_REF:0000019 [IEA] Ensembl:ENSRNOP00000040092) /// 0006950 // response to stress (GO_REF:0000019 [IEA] Ensembl:ENSRNOP00000040092) /// 0006810 // transport (GO_REF:0000037 [IEA] UniProtKB-KW:KW-0813) /// 0006810 // transport (GO_REF:0000037 [IEA] UniProtKB-KW:KW-0109) /// 0007568 // aging (GO_REF:0000019 [IEA] Ensembl:ENSRNOP00000040092) /// 0008150 // biological_…	ENSMUSG00000019943	20.4699	-1.96102	-0.971607	0	0	0	11.1886	9.19647	10.5848	10.3578	9.95342	10.4221	22.4826	20.075	18.8522	11.5715	10.7884	13.9417
Atp6ap1	0006810 // transport (GO_REF:0000037 [IEA] UniProtKB-KW:KW-0375) /// 0042592 // homeostatic process (PMID:22467241 [IMP]) /// 0006810 // transport (GO_REF:0000037 [IEA] UniProtKB-KW:KW-0813) /// 0055085 // transmembrane transport (GO_REF:0000002 [IEA] InterPro:IPR008388) /// 0006810 // transport (GO_REF:0000037 [IEA] UniProtKB-KW:KW-0406) /// 0008150 // biological_process (PMID:22467241 [IMP])	ENSMUSG00000019087	281.013	1.52527	0.609068	9.51454e-10	2.66961e-08	4.63444e-05	227.516	246.286	230.649	283.843	270.818	288.376	196.339	221.058	210.191	278.758	284.515	277.635
Atp6v0a1	0055085 // transmembrane transport (GO_REF:0000033 [IBA] PANTHER:PTN000179505) /// 0006810 // transport (GO_REF:0000037 [IEA] UniProtKB-KW:KW-0375) /// 0006461 // protein complex assembly (GO_REF:0000033 [IBA] PANTHER:PTN000179505) /// 0006810 // transport (GO_REF:0000038 [IEA] UniProtKB-KW:KW-0375) /// 0006810 // transport (GO_REF:0000037 [IEA] UniProtKB-KW:KW-0813) /// 0009058 // biosynthetic p…	ENSMUSG00000019302	34.9742	-2.06861	-1.04866	0	0	0	19.7602	18.8928	18.234	26.996	28.0196	25.6162	28.7502	26.1279	26.3054	41.3256	35.6166	27.9805
Atp6v0b	0006810 // transport (GO_REF:0000037 [IEA] UniProtKB-KW:KW-0375) /// 0055085 // transmembrane transport (PMID:11441017 [ISA] UniProtKB:P23968) /// 0006810 // transport (GO_REF:0000038 [IEA] UniProtKB-KW:KW-0813) /// 0006810 // transport (GO_REF:0000037 [IEA] UniProtKB-KW:KW-0813) /// 0006810 // transport (GO_REF:0000038 [IEA] UniProtKB-KW:KW-0406) /// 0055085 // transmembrane transport (GO_REF:00…	ENSMUSG00000033379	220.951	1.5514	0.633569	1.604e-08	3.78716e-07	0.000781291	157.261	191.287	179.634	215.901	220.278	213.653	150.267	176.497	159.677	219.584	230.119	213.15
Atp6v0e	0006810 // transport (GO_REF:0000033 [IBA] PANTHER:PTN000262636) /// 0040007 // growth (GO_REF:0000096 [ISO] UniProtKB:O15342) /// 0055085 // transmembrane transport (PMID:9556572 [ISA] EMBL:Y15285) /// 0055085 // transmembrane transport (GO_REF:0000033 [IBA] PANTHER:PTN000262636)	ENSMUSG00000015575	154.331	1.67279	0.742254	2.8253e-12	1.07598e-10	1.37617e-07	105.877	128.831	131.038	158.777	154.786	149.428	89.9618	101.605	95.5983	122.82	122.544	121.522
Atp6v1b2	0055085 // transmembrane transport (GO_REF:0000002 [IEA] InterPro:IPR000793) /// 0006810 // transport (GO_REF:0000037 [IEA] UniProtKB-KW:KW-0375) /// 0044281 // small molecule metabolic process (GO_REF:0000002 [IEA] InterPro:IPR004100) /// 0006810 // transport (GO_REF:0000002 [IEA] InterPro:IPR004100) /// 0006810 // transport (GO_REF:0000038 [IEA] UniProtKB-KW:KW-0813) /// 0034641 // cellular nit…	ENSMUSG00000006273	155.029	1.44339	0.529461	1.51949e-08	3.61039e-07	0.000740131	114.182	132.957	132.244	154.989	152.712	157.385	109.117	117.957	110.22	151.62	141.309	134.838
Atp6v1c1	0006810 // transport (GO_REF:0000037 [IEA] UniProtKB-KW:KW-0375) /// 0055085 // transmembrane transport (GO_REF:0000002 [IEA] InterPro:IPR004907) /// 0006810 // transport (GO_REF:0000037 [IEA] UniProtKB-KW:KW-0813) /// 0006810 // transport (GO_REF:0000037 [IEA] UniProtKB-KW:KW-0406)	ENSMUSG00000022295	151.029	1.67628	0.745266	6.49139e-08	1.40466e-06	0.00316189	86.2635	132.11	128.106	149.159	148.149	155.779	98.3664	109.813	98.2492	149.743	133.984	168.206
Atp6v1d	0048646 // anatomical structure formation involved in morphogenesis (GO_REF:0000024 [ISS] UniProtKB:Q9Y5K8) /// 0008150 // biological_process (GO_REF:0000037 [IEA] UniProtKB-KW:KW-0970) /// 0006810 // transport (GO_REF:0000037 [IEA] UniProtKB-KW:KW-0375) /// 0022607 // cellular component assembly (GO_REF:0000019 [IEA] Ensembl:ENSP00000216442) /// 0006810 // transport (GO_REF:0000037 [IEA] UniProt…	ENSMUSG00000021114	113.367	1.62357	0.699166	5.23257e-09	1.32954e-07	0.000254873	69.1295	93.5401	95.9211	117.209	113.393	109.498	72.797	74.0065	70.5939	98.7726	98.955	108.385
Atp6v1g1	0006810 // transport (GO_REF:0000037 [IEA] UniProtKB-KW:KW-0375) /// 0006810 // transport (GO_REF:0000002 [IEA] InterPro:IPR005124) /// 0055085 // transmembrane transport (PMID:12527205 [IDA]) /// 0006810 // transport (GO_REF:0000037 [IEA] UniProtKB-KW:KW-0813) /// 0055085 // transmembrane transport (GO_REF:0000002 [IEA] InterPro:IPR005124) /// 0006810 // transport (GO_REF:0000037 [IEA] UniProtKB…	ENSMUSG00000039105	269.408	1.76037	0.815881	1.11022e-16	6.67628e-15	5.40779e-12	172.725	205.387	198.31	268.182	284.777	255.265	158.673	170.797	146.947	244.8	198.536	228.61
Atp8a1	0006810 // transport (GO_REF:0000037 [IEA] UniProtKB-KW:KW-0445) /// 0008150 // biological_process (PMID:22007859 [IDA]) /// 0006810 // transport (GO_REF:0000003 [IEA] EC:3.6.3.1) /// 0006810 // transport (GO_REF:0000033 [IBA] PANTHER:PTN000642368) /// 0006810 // transport (GO_REF:0000037 [IEA] UniProtKB-KW:KW-0813) /// 0008150 // biological_process (GO_REF:0000037 [IEA] UniProtKB-KW:KW-0378) ///…	ENSMUSG00000037685	3.93783	-2.29272	-1.19706	4.44089e-16	2.54185e-14	2.16311e-11	4.42305	2.95122	3.79124	2.71878	2.72675	2.18882	4.19314	3.7732	3.84715	1.45094	1.31344	1.77203
Atp8b2	0006810 // transport (GO_REF:0000037 [IEA] UniProtKB-KW:KW-0445) /// 0006810 // transport (GO_REF:0000003 [IEA] EC:3.6.3.1) /// 0006810 // transport (GO_REF:0000033 [IBA] PANTHER:PTN000642368) /// 0061024 // membrane organization (GO_REF:0000033 [IBA] PANTHER:PTN000642368) /// 0008150 // biological_process (GO_REF:0000033 [IBA] PANTHER:PTN001184364) /// 0006810 // transport (GO_REF:0000037 [IEA] …	ENSMUSG00000060671	1.79429	-3.59925	-1.8477	0	0	0	0.700889	0.37796	0.464879	0.476975	0.53753	0.413858	1.89896	1.61289	1.87102	0.738664	1.04244	0.704536
Atrnl1	0007165 // signal transduction (PMID:14531729 [IPI] UniProtKB:P56450)	ENSMUSG00000054843	3.41792	-2.70633	-1.43634	7.15106e-12	2.5859e-10	3.48321e-07	3.39295	1.64856	1.76944	1.3296	1.2891	1.0265	4.01824	2.99027	3.24526	1.10354	1.43312	1.46289
Atxn10	0048856 // anatomical structure development (GO_REF:0000096 [ISO] UniProtKB:Q9UBB4) /// 0030154 // cell differentiation (GO_REF:0000019 [IEA] Ensembl:ENSP00000252934) /// 0006461 // protein complex assembly (GO_REF:0000019 [IEA] Ensembl:ENSRNOP00000021071) /// 0030154 // cell differentiation (GO_REF:0000096 [ISO] UniProtKB:Q9UBB4) /// 0008150 // biological_process (GO_REF:0000015 [ND]) /// 004885…	ENSMUSG00000016541	125.837	1.75753	0.813552	1.28787e-08	3.09172e-07	0.000627311	96.8244	131.528	119.896	128.912	119.345	129.254	62.9038	83.8406	75.9881	96.4446	98.5061	89.9708
Atxn2l	0022618 // ribonucleoprotein complex assembly (GO_REF:0000019 [IEA] Ensembl:ENSP00000378917) /// 0022618 // ribonucleoprotein complex assembly (GO_REF:0000024 [ISS] UniProtKB:Q8WWM7) /// 0008150 // biological_process (GO_REF:0000024 [ISS] UniProtKB:Q8WWM7) /// 0008150 // biological_process (GO_REF:0000033 [IBA] PANTHER:PTN000304339) /// 0008150 // biological_process (GO_REF:0000096 [ISO] UniProtK…	ENSMUSG00000032637	10.1021	-1.67429	-0.743548	3.65107e-08	8.21811e-07	0.0017784	8.35142	7.94062	8.9236	4.97706	6.81477	5.52226	11.3027	9.09441	9.90923	5.7235	5.45024	6.75523
Aup1	0008150 // biological_process (GO_REF:0000002 [IEA] InterPro:IPR002123) /// 0006950 // response to stress (GO_REF:0000096 [ISO] UniProtKB:Q9Y679) /// 0009056 // catabolic process (GO_REF:0000096 [ISO] UniProtKB:Q9Y679) /// 0006810 // transport (GO_REF:0000096 [ISO] UniProtKB:Q9Y679)	ENSMUSG00000068328	69.0849	-1.43735	-0.523411	4.12711e-07	7.97728e-06	0.0201028	52.3659	57.7995	51.1083	56.8118	58.7536	58.5986	55.1701	62.0035	56.4997	68.5019	71.4546	67.2982
Avl9	0048870 // cell motility (GO_REF:0000024 [ISS] UniProtKB:Q8NBF6) /// 0048870 // cell motility (GO_REF:0000096 [ISO] UniProtKB:Q8NBF6) /// 0048870 // cell motility (GO_REF:0000019 [IEA] Ensembl:ENSP00000315568)	ENSMUSG00000029787	2.57335	-1.87366	-0.905862	4.83911e-08	1.0714e-06	0.00235708	1.84502	1.42166	1.7576	1.4224	1.52665	1.41772	2.80036	2.50542	2.41425	1.16494	1.11413	1.36753
B230219D22Rik	0008150 // biological_process (GO_REF:0000015 [ND])	ENSMUSG00000045767	8.27667	-1.74872	-0.806298	4.57961e-07	8.79259e-06	0.0223068	6.53516	5.85209	5.00739	4.72843	4.57018	4.3777	9.71444	7.53889	7.57667	4.49319	3.58683	5.54892
B3galnt1	0005975 // carbohydrate metabolic process (GO_REF:0000002 [IEA] InterPro:IPR002659) /// 0005975 // carbohydrate metabolic process (GO_REF:0000041 [IEA] UniPathway:UPA00378) /// 0009058 // biosynthetic process (GO_REF:0000002 [IEA] InterPro:IPR002659) /// 0006464 // cellular protein modification process (GO_REF:0000041 [IEA] UniPathway:UPA00378) /// 0008150 // biological_process (GO_REF:0000037 [I…	ENSMUSG00000043300	4.73042	-5.30129	-2.40634	0	0	0	1.11559	1.14971	0.690489	1.95597	1.99128	1.42094	4.7369	4.71779	3.4226	6.09022	3.52544	4.57558
B3gnt3	0005975 // carbohydrate metabolic process (GO_REF:0000002 [IEA] InterPro:IPR002659) /// 0005975 // carbohydrate metabolic process (GO_REF:0000024 [ISS] UniProtKB:Q9Y2A9) /// 0006464 // cellular protein modification process (GO_REF:0000041 [IEA] UniPathway:UPA00378) /// 0009058 // biosynthetic process (GO_REF:0000019 [IEA] Ensembl:ENSP00000321874) /// 0008150 // biological_process (GO_REF:0000038 …	ENSMUSG00000031803	17.3704	2.09844	1.06932	0	0	0	9.53069	10.576	10.1323	16.9369	18.7214	16.453	8.5005	7.86512	9.91826	16.4949	15.4028	16.2881
B3gnt7	0005975 // carbohydrate metabolic process (GO_REF:0000002 [IEA] InterPro:IPR002659) /// 0005975 // carbohydrate metabolic process (GO_REF:0000041 [IEA] UniPathway:UPA00378) /// 0009058 // biosynthetic process (GO_REF:0000002 [IEA] InterPro:IPR002659) /// 0006464 // cellular protein modification process (PMID:12061784 [ISS] With:Not_supplied) /// 0006464 // cellular protein modification process (G…	ENSMUSG00000079445	61.7383	2.02233	1.01602	3.96128e-13	1.65055e-11	1.9295e-08	39.9949	47.7729	43.8244	61.1653	64.0907	59.9591	29.2592	33.105	32.6573	72.07	51.279	43.0187
B430306N03Rik	0008150 // biological_process (GO_REF:0000015 [ND])	ENSMUSG00000043740	8.14653	-7.55198	-2.91686	0	0	0	1.10603	1.27586	1.20054	3.14501	3.24465	3.83399	3.84247	3.63614	3.66559	9.02331	8.20131	7.21496
B4galnt1	0006629 // lipid metabolic process (PMID:10021458 [IMP] MGI:MGI:2158349) /// 0009058 // biosynthetic process (PMID:10021458 [IMP] MGI:MGI:2158349) /// 0005975 // carbohydrate metabolic process (GO_REF:0000002 [IEA] InterPro:IPR011143) /// 0006464 // cellular protein modification process (GO_REF:0000041 [IEA] UniPathway:UPA00378) /// 0008150 // biological_process (GO_REF:0000038 [IEA] UniProtKB-KW…	ENSMUSG00000006731	208.203	1.59168	0.670547	3.32993e-11	1.11094e-09	1.62197e-06	171.723	155.177	161.194	180.378	192.384	194.328	140.149	145.99	160.863	216.546	214.549	193.514
B4galt5	0005975 // carbohydrate metabolic process (GO_REF:0000002 [IEA] InterPro:IPR003859) /// 0005975 // carbohydrate metabolic process (GO_REF:0000041 [IEA] UniPathway:UPA00378) /// 0006464 // cellular protein modification process (GO_REF:0000041 [IEA] UniPathway:UPA00378) /// 0008150 // biological_process (GO_REF:0000037 [IEA] UniProtKB-KW:KW-0808) /// 0008150 // biological_process (GO_REF:0000038 [I…	ENSMUSG00000017929	18.047	-1.97988	-0.985413	4.39426e-13	1.82007e-11	2.1404e-08	14.5676	10.924	13.7376	8.97759	8.46565	8.8713	21.9805	15.0416	17.119	10.8257	9.55745	9.34283
B4galt6	0005975 // carbohydrate metabolic process (GO_REF:0000002 [IEA] InterPro:IPR003859) /// 0009058 // biosynthetic process (PMID:9593693 [TAS]) /// 0005975 // carbohydrate metabolic process (GO_REF:0000041 [IEA] UniPathway:UPA00378) /// 0006464 // cellular protein modification process (GO_REF:0000041 [IEA] UniPathway:UPA00378) /// 0008150 // biological_process (GO_REF:0000037 [IEA] UniProtKB-KW:KW-0…	ENSMUSG00000056124	1.70602	-3.85964	-1.94847	0	0	0	0.796004	0.368678	0.342616	0.341487	0.415025	0.512423	1.92664	1.62861	1.5628	1.34398	1.17861	1.0285
B4galt7	0008150 // biological_process (GO_REF:0000024 [ISS] UniProtKB:Q9UBV7) /// 0005975 // carbohydrate metabolic process (GO_REF:0000019 [IEA] Ensembl:ENSP00000029410) /// 0006464 // cellular protein modification process (GO_REF:0000041 [IEA] UniPathway:UPA00378) /// 0008150 // biological_process (GO_REF:0000038 [IEA] UniProtKB-KW:KW-0808) /// 0009058 // biosynthetic process (GO_REF:0000024 [ISS] UniP…	ENSMUSG00000021504	19.2889	1.60064	0.678653	7.54759e-09	1.86617e-07	0.000367635	17.6963	17.2196	15.244	18.0884	19.1007	16.3613	12.5395	14.6417	13.9427	19.4306	17.9293	20.5067
Bach2	0008150 // biological_process (GO_REF:0000002 [IEA] InterPro:IPR004826|InterPro:IPR004827|InterPro:IPR008917) /// 0008150 // biological_process (PMID:8887638 [IDA]) /// 0034641 // cellular nitrogen compound metabolic process (GO_REF:0000037 [IEA] UniProtKB-KW:KW-0804) /// 0008150 // biological_process (GO_REF:0000037 [IEA] UniProtKB-KW:KW-0805) /// 0009058 // biosynthetic process (GO_REF:0000037 …	ENSMUSG00000040270	0.347418	-6.39763	-2.67754	1.38176e-11	4.80059e-10	6.73042e-07	0.0890636	0.0335099	0.0519018	0.0469489	0.110228	0.0522782	0.414189	0.278919	0.349147	0.139166	0.229556	0.221713
Bach2os	0008150 // biological_process (GO_REF:0000015 [ND])	ENSMUSG00000086150	1.45101	-4.37134	-2.12808	2.12926e-09	5.69546e-08	0.000103714	0.270359	0.326963	0.506417	0.614605	0.760033	0.389523	1.16059	1.39453	1.40636	1.4484	1.4169	1.48775
Bag3	0008150 // biological_process (PMID:16936253 [IMP] MGI:MGI:3530294) /// 0007165 // signal transduction (GO_REF:0000019 [IEA] Ensembl:ENSP00000358081) /// 0007165 // signal transduction (PMID:10597216 [ISO] UniProtKB:O95817) /// 0008219 // cell death (PMID:11527400 [IDA]) /// 0008219 // cell death (GO_REF:0000037 [IEA] UniProtKB-KW:KW-0053) /// 0008150 // biological_process (PMID:20884878 [IMP] MG…	ENSMUSG00000030847	34.4575	-1.51059	-0.59511	2.2641e-07	4.53649e-06	0.0110282	28.0277	23.8849	25.0847	24.8409	27.2236	27.3818	23.3216	27.775	30.088	37.3904	34.2	31.7821
Bag6	0000003 // reproduction (GO_REF:0000037 [IEA] UniProtKB-KW:KW-0744) /// 0006950 // response to stress (GO_REF:0000096 [ISO] UniProtKB:P46379) /// 0006464 // cellular protein modification process (GO_REF:0000024 [ISS] UniProtKB:P46379) /// 0007165 // signal transduction (GO_REF:0000024 [ISS] UniProtKB:P46379) /// 0048856 // anatomical structure development (PMID:16287848 [IMP]) /// 0006810 // tran…	ENSMUSG00000024392	4.35072	-1.94951	-0.963112	1.11247e-09	3.09059e-08	5.41875e-05	4.66901	3.46831	4.06747	2.36527	2.26664	1.80905	4.19543	4.0673	4.78944	2.22576	2.70053	2.59417
Baiap2	0008150 // biological_process (GO_REF:0000002 [IEA] InterPro:IPR030128) /// 0048856 // anatomical structure development (PMID:19208628 [IMP] MGI:MGI:3835373) /// 0008150 // biological_process (PMID:17115031 [IMP]) /// 0022607 // cellular component assembly (PMID:19208628 [IGI] MGI:MGI:104684) /// 0007165 // signal transduction (PMID:10814512 [TAS]) /// 0022607 // cellular component assembly (PMID…	ENSMUSG00000025372	11.9715	-3.6487	-1.86738	0	0	0	4.59119	3.41248	3.0118	6.01803	6.41522	6.21735	11.3982	12.4035	12.1128	11.7869	13.9259	9.75886
Bambi	0007165 // signal transduction (GO_REF:0000019 [IEA] Ensembl:ENSRNOP00000021801) /// 0008150 // biological_process (GO_REF:0000019 [IEA] Ensembl:ENSP00000364683) /// 0048870 // cell motility (GO_REF:0000019 [IEA] Ensembl:ENSP00000364683) /// 0048870 // cell motility (GO_REF:0000096 [ISO] UniProtKB:Q13145) /// 0008150 // biological_process (GO_REF:0000096 [ISO] UniProtKB:Q13145) /// 0007165 // sig…	ENSMUSG00000024232	5.03957	-3.24946	-1.7002	0	0	0	3.02514	2.07708	2.01799	1.58567	1.58387	1.94961	4.18909	4.51937	4.01239	4.92078	5.7447	4.45323
Banp	0008150 // biological_process (GO_REF:0000037 [IEA] UniProtKB-KW:KW-0217) /// 0008150 // biological_process (PMID:22978699 [IMP]) /// 0008150 // biological_process (PMID:15701641 [IDA]) /// 0034641 // cellular nitrogen compound metabolic process (GO_REF:0000037 [IEA] UniProtKB-KW:KW-0804) /// 0007049 // cell cycle (GO_REF:0000037 [IEA] UniProtKB-KW:KW-0131) /// 0008150 // biological_process (GO_R…	ENSMUSG00000025316	6.24461	2.06576	1.04667	1.15764e-07	2.41592e-06	0.00563876	6.57057	3.60181	3.81172	5.42704	5.37637	5.61302	4.18631	2.83613	3.34106	6.5405	7.21754	4.97579
Basp1	0008150 // biological_process (GO_REF:0000024 [ISS] UniProtKB:P80723) /// 0030154 // cell differentiation (PMID:19050011 [IDA]) /// 0008150 // biological_process (GO_REF:0000096 [ISO] UniProtKB:P80723) /// 0008150 // biological_process (GO_REF:0000019 [IEA] Ensembl:ENSP00000319281) /// 0008150 // biological_process (PMID:14701728 [ISS] UniProtKB:P80723) /// 0048856 // anatomical structure develop…	ENSMUSG00000045763	78.7077	-2.52549	-1.33656	7.32747e-14	3.29865e-12	3.56914e-09	27.1611	44.1833	32.9997	45.7324	60.8468	45.9872	58.9267	67.5476	78.9181	93.5116	78.6812	63.9301
Batf3	0048856 // anatomical structure development (PMID:20351058 [IMP]) /// 0030154 // cell differentiation (PMID:23913046 [IMP] MGI:MGI:3817232) /// 0008150 // biological_process (GO_REF:0000096 [ISO] UniProtKB:Q9NR55) /// 0008150 // biological_process (PMID:20351058 [IMP]) /// 0008150 // biological_process (GO_REF:0000037 [IEA] UniProtKB-KW:KW-0805) /// 0030154 // cell differentiation (PMID:19008445 …	ENSMUSG00000026630	4.70385	-2.6139	-1.3862	2.72518e-07	5.39597e-06	0.0132741	1.66304	2.05592	1.52293	1.82636	2.01903	1.98191	5.25512	4.96984	3.88659	3.09354	4.06412	1.56156
Baz1a	0051276 // chromosome organization (PMID:11980720 [TAS]) /// 0034641 // cellular nitrogen compound metabolic process (GO_REF:0000037 [IEA] UniProtKB-KW:KW-0804) /// 0008150 // biological_process (GO_REF:0000037 [IEA] UniProtKB-KW:KW-0805) /// 0006259 // DNA metabolic process (GO_REF:0000019 [IEA] Ensembl:ENSP00000353458) /// 0006259 // DNA metabolic process (GO_REF:0000096 [ISO] UniProtKB:Q9NRL2)…	ENSMUSG00000035021	22.1341	1.4719	0.557682	4.09858e-10	1.207e-08	1.99638e-05	20.6515	21.0369	23.7913	22.9376	21.7021	21.7627	17.577	15.3313	16.4917	14.2022	11.9701	15.0194
Baz2a	0006464 // cellular protein modification process (PMID:12198165 [IDA]) /// 0065003 // macromolecular complex assembly (PMID:16678107 [IDA]) /// 0051276 // chromosome organization (PMID:11532953 [IGI] MGI:MGI:1935129) /// 0008150 // biological_process (GO_REF:0000037 [IEA] UniProtKB-KW:KW-0805) /// 0008150 // biological_process (PMID:12198165 [IDA]) /// 0051276 // chromosome organization (PMID:201…	ENSMUSG00000040054	2.09739	-1.89398	-0.921421	2.98926e-08	6.79121e-07	0.00145604	1.59791	2.06887	1.96312	1.12181	1.18533	1.33732	2.59121	1.81163	1.88934	0.961877	0.987234	0.969825
BC064078		ENSMUSG00000087150	1.70034	-3.97735	-1.99181	8.00524e-09	1.97632e-07	0.000389927	0.579304	0.616519	0.202554	0.549673	0.602251	0.66771	1.61643	1.49404	1.46741	1.20261	1.23431	2.66411
Bckdhb	0006520 // cellular amino acid metabolic process (GO_REF:0000024 [ISS] UniProtKB:P21953) /// 0008150 // biological_process (GO_REF:0000002 [IEA] InterPro:IPR005476|InterPro:IPR009014) /// 0009056 // catabolic process (GO_REF:0000096 [ISO] UniProtKB:P21953) /// 0009056 // catabolic process (GO_REF:0000019 [IEA] Ensembl:ENSP00000318351) /// 0009056 // catabolic process (PMID:8268236 [TAS]) /// 0008…	ENSMUSG00000032263	12.1387	2.78998	1.48025	0	0	0	6.53955	7.85598	9.18706	11.3436	13.0595	12.013	4.53257	5.05972	3.95638	3.80451	3.90481	4.65892
Bcl2	0048856 // anatomical structure development (PMID:8372353 [IMP] MGI:MGI:2156165) /// 0008150 // biological_process (PMID:9241272 [IGI] MGI:MGI:88138) /// 0008150 // biological_process (PMID:7834747 [IGI] MGI:MGI:108047) /// 0008150 // biological_process (PMID:8170972 [IMP] MGI:MGI:2156165) /// 0030154 // cell differentiation (PMID:8758925 [IMP] MGI:MGI:2158305) /// 0006950 // response to stress (…	ENSMUSG00000057329	0.323334	-7.12647	-2.83319	4.32654e-13	1.7966e-11	2.10741e-08	0.0214843	0.0415717	0.0643884	0.0191113	0.0478614	0.0722253	0.322794	0.326515	0.320694	0.13488	0.110749	0.221671
Bcl7b	0008150 // biological_process (GO_REF:0000015 [ND])	ENSMUSG00000029681	19.0606	1.41833	0.504195	2.28878e-07	4.58218e-06	0.0111484	14.5666	15.3005	14.7156	18.7086	20.0408	18.4324	13.1737	16.0327	14.9362	19.9753	16.9162	18.0693
Bdh1	0008150 // biological_process (GO_REF:0000002 [IEA] InterPro:IPR002198) /// 0008150 // biological_process (GO_REF:0000096 [ISO] UniProtKB:Q02338) /// 0008150 // biological_process (GO_REF:0000002 [IEA] InterPro:IPR002198|InterPro:IPR020904) /// 0008150 // biological_process (GO_REF:0000037 [IEA] UniProtKB-KW:KW-0560) /// 0008150 // biological_process (GO_REF:0000037 [IEA] UniProtKB-KW:KW-0021)	ENSMUSG00000046598	3.63336	3.09483	1.62986	5.12601e-12	1.89441e-10	2.49683e-07	4.73709	3.11801	3.045	1.84213	1.69705	2.25014	1.8335	2.00281	1.5807	0.845067	1.34772	0.900457
Bend4	0008150 // biological_process (GO_REF:0000015 [ND])	ENSMUSG00000092060	0.356619	-4.36574	-2.12623	7.54523e-11	2.41472e-09	3.67521e-06	0.14925	0.0962655	0.0894606	0.0944107	0.0759978	0.0716779	0.368399	0.417914	0.283543	0.274855	0.246197	0.205325
Best1	0055085 // transmembrane transport (GO_REF:0000008 [ISO] UniProtKB:O76090) /// 0055085 // transmembrane transport (GO_REF:0000037 [IEA] UniProtKB-KW:KW-0869) /// 0006810 // transport (GO_REF:0000037 [IEA] UniProtKB-KW:KW-0869) /// 0008150 // biological_process (PMID:16636205 [IMP] MGI:MGI:3795281) /// 0006810 // transport (GO_REF:0000096 [ISO] UniProtKB:O76090) /// 0055085 // transmembrane transp…	ENSMUSG00000037418	19.9405	3.69035	1.88376	0	0	0	16.3638	22.1558	21.3019	17.24	16.6561	17.6932	5.00355	5.63322	6.01659	5.87704	6.2676	6.8452
Bfsp1	0048856 // anatomical structure development (PMID:18326727 [IMP] MGI:MGI:3641549) /// 0048856 // anatomical structure development (PMID:15037121 [IDA]) /// 0021700 // developmental maturation (PMID:18326727 [IMP] MGI:MGI:3641549) /// 0030154 // cell differentiation (PMID:15037121 [IDA]) /// 0030154 // cell differentiation (PMID:18326727 [IMP] MGI:MGI:3641549)	ENSMUSG00000027420	5.47331	3.42823	1.77747	1.9984e-15	1.07321e-13	9.73401e-11	7.61409	4.51949	4.28635	3.75876	3.74609	3.37997	2.69434	1.93337	1.70342	1.24027	1.31539	1.67435
Bicd2	0006810 // transport (GO_REF:0000002 [IEA] InterPro:IPR018477) /// 0007010 // cytoskeleton organization (PMID:19825938 [IMP]) /// 0008150 // biological_process (PMID:11483508 [IDA]) /// 0030705 // cytoskeleton-dependent intracellular transport (PMID:12447383 [IMP])	ENSMUSG00000037933	12.5476	-1.77131	-0.82482	1.88738e-15	1.01583e-13	9.19324e-11	12.1738	8.8335	10.0612	6.45707	6.83667	7.14819	13.5468	11.7694	12.3267	7.68557	6.84228	7.11361
Bin1	0016192 // vesicle-mediated transport (GO_REF:0000037 [IEA] UniProtKB-KW:KW-0254) /// 0008150 // biological_process (GO_REF:0000037 [IEA] UniProtKB-KW:KW-0217) /// 0008150 // biological_process (GO_REF:0000002 [IEA] InterPro:IPR003023) /// 0030154 // cell differentiation (GO_REF:0000019 [IEA] Ensembl:ENSP00000316779) /// 0030154 // cell differentiation (PMID:10036185 [IMP]) /// 0048856 // anatomi…	ENSMUSG00000024381	23.9057	-1.83416	-0.875116	0	0	0	14.6886	15.2789	13.2006	11.2098	12.7467	13.5689	23.8178	23.3106	24.5887	20.983	22.3017	18.8113
Birc6	0008150 // biological_process (GO_REF:0000037 [IEA] UniProtKB-KW:KW-0646) /// 0008150 // biological_process (GO_REF:0000024 [ISS] UniProtKB:Q9NR09) /// 0006464 // cellular protein modification process (PMID:9628897 [IDA]) /// 0051301 // cell division (GO_REF:0000037 [IEA] UniProtKB-KW:KW-0132) /// 0008219 // cell death (GO_REF:0000002 [IEA] InterPro:IPR028789) /// 0009790 // embryo development (P…	ENSMUSG00000024073	0.694594	-2.74125	-1.45484	6.82499e-12	2.47903e-10	3.32438e-07	0.302005	0.414241	0.501248	0.238043	0.242107	0.286406	0.99284	0.494372	0.596571	0.184321	0.220711	0.261454
Blnk	0008150 // biological_process (GO_REF:0000033 [IBA] PANTHER:PTN000363866) /// 0008150 // biological_process (GO_REF:0000096 [ISO] UniProtKB:Q8WV28) /// 0007165 // signal transduction (GO_REF:0000033 [IBA] PANTHER:PTN000363866) /// 0002376 // immune system process (GO_REF:0000033 [IBA] PANTHER:PTN001019935) /// 0007165 // signal transduction (GO_REF:0000019 [IEA] Ensembl:ENSP00000224337) /// 00071…	ENSMUSG00000061132	11.3533	-6.86448	-2.77915	0	0	0	2.64345	1.61234	1.41472	3.71951	3.52708	4.13975	11.9468	11.7417	9.63624	11.9984	11.2483	10.8131
Blvra	0051186 // cofactor metabolic process (PMID:12079357 [ISO] EMBL:M81681) /// 0009056 // catabolic process (GO_REF:0000002 [IEA] InterPro:IPR015249|InterPro:IPR017094) /// 0009056 // catabolic process (PMID:12079357 [ISO] EMBL:M81681) /// 0034641 // cellular nitrogen compound metabolic process (PMID:12079357 [ISO] EMBL:M81681) /// 0008150 // biological_process (GO_REF:0000096 [ISO] UniProtKB:P53004…	ENSMUSG00000001999	85.3968	1.75507	0.81153	1.34559e-13	5.88309e-12	6.55424e-09	58.5127	79.5467	77.0753	87.2149	85.9281	83.0475	49.2004	53.584	48.6776	63.3606	57.3607	64.4447
Bmp2k	0008150 // biological_process (GO_REF:0000037 [IEA] UniProtKB-KW:KW-0418) /// 0008150 // biological_process (GO_REF:0000037 [IEA] UniProtKB-KW:KW-0808) /// 0006464 // cellular protein modification process (GO_REF:0000037 [IEA] UniProtKB-KW:KW-0723) /// 0006464 // cellular protein modification process (GO_REF:0000002 [IEA] InterPro:IPR000719|InterPro:IPR008271) /// 0008150 // biological_process (P…	ENSMUSG00000034663	5.19377	-2.11893	-1.08333	4.37206e-13	1.81396e-11	2.12959e-08	2.60994	2.05936	3.05927	2.33199	2.51029	2.22833	6.48578	4.88487	4.21065	2.99453	2.23634	2.4142
Bmx	0008150 // biological_process (GO_REF:0000037 [IEA] UniProtKB-KW:KW-0418) /// 0007165 // signal transduction (GO_REF:0000002 [IEA] InterPro:IPR001562) /// 0006464 // cellular protein modification process (GO_REF:0000033 [IBA] PANTHER:PTN000700357) /// 0006464 // cellular protein modification process (GO_REF:0000002 [IEA] InterPro:IPR000719|InterPro:IPR001245|InterPro:IPR008266|InterPro:IPR020635)…	ENSMUSG00000031377	7.1003	5.7548	2.52477	0	0	0	3.97662	5.5248	5.41075	7.60305	7.87681	5.82103	0.836464	1.58233	1.42461	2.18898	1.47593	2.60717
Bmyc	0008150 // biological_process (GO_REF:0000002 [IEA] InterPro:IPR002418|InterPro:IPR012682)	ENSMUSG00000049086	15.0685	-4.64079	-2.21437	0	0	0	8.40562	7.01901	4.04866	2.96714	3.56677	2.78733	11.3297	17.3095	16.5664	10.2024	8.51123	6.54883
Brd2	0051276 // chromosome organization (GO_REF:0000024 [ISS] UniProtKB:P25440) /// 0008150 // biological_process (GO_REF:0000024 [ISS] UniProtKB:P25440) /// 0008150 // biological_process (GO_REF:0000037 [IEA] UniProtKB-KW:KW-0805) /// 0051276 // chromosome organization (GO_REF:0000037 [IEA] UniProtKB-KW:KW-0156) /// 0006461 // protein complex assembly (GO_REF:0000019 [IEA] Ensembl:ENSP00000378702) //…	ENSMUSG00000024335	29.0155	-1.54754	-0.629972	1.72508e-10	5.3014e-09	8.40271e-06	21.766	16.7083	21.9028	17.28	19.0579	17.7809	30.2422	26.0952	30.709	17.9237	15.9462	19.3372
Brpf1	0006464 // cellular protein modification process (GO_REF:0000019 [IEA] Ensembl:ENSP00000373340) /// 0051276 // chromosome organization (GO_REF:0000019 [IEA] Ensembl:ENSP00000373340) /// 0008150 // biological_process (GO_REF:0000096 [ISO] UniProtKB:P55201) /// 0006464 // cellular protein modification process (GO_REF:0000096 [ISO] UniProtKB:P55201) /// 0051276 // chromosome organization (GO_REF:000…	ENSMUSG00000001632	11.952	-1.39458	-0.479835	1.43956e-08	3.43217e-07	0.000701193	12.566	11.7223	11.5677	7.95112	8.33531	8.78747	11.5158	12.0929	12.1195	8.39553	7.52479	6.95536
Bst1	0008150 // biological_process (GO_REF:0000037 [IEA] UniProtKB-KW:KW-0808) /// 0008150 // biological_process (GO_REF:0000033 [IBA] PANTHER:PTN000857252) /// 0008150 // biological_process (GO_REF:0000037 [IEA] UniProtKB-KW:KW-0378) /// 0008150 // biological_process (GO_REF:0000002 [IEA] InterPro:IPR003193) /// 0008150 // biological_process (GO_REF:0000003 [IEA] EC:3.2.2.6)	ENSMUSG00000029082	66.5606	1.92896	0.947825	0	0	0	46.3508	41.4155	42.3051	66.5821	70.1219	62.9779	35.2785	36.8422	35.8955	58.3553	56.5306	68.3463
Bst2	0006950 // response to stress (PMID:21919738 [IDA]) /// 0002376 // immune system process (GO_REF:0000037 [IEA] UniProtKB-KW:KW-0391) /// 0008150 // biological_process (PMID:20686043 [IDA]) /// 0006950 // response to stress (PMID:21919738 [IMP]) /// 0006950 // response to stress (GO_REF:0000002 [IEA] InterPro:IPR024886) /// 0008150 // biological_process (GO_REF:0000024 [ISS] UniProtKB:Q10589) /// …	ENSMUSG00000046718	69.8169	-1.85676	-0.892783	5.66214e-15	2.89399e-13	2.75797e-10	47.7123	35.5168	44.4815	47.5458	48.4305	47.7114	64.2392	53.0374	67.4798	72.7654	74.5152	62.1702
Btaf1	0008150 // biological_process (GO_REF:0000008 [ISO] UniProtKB:O14981) /// 0008150 // biological_process (GO_REF:0000019 [IEA] Ensembl:ENSP00000265990)	ENSMUSG00000040565	3.04772	-2.18709	-1.12901	6.34126e-12	2.31889e-10	3.08876e-07	2.52605	1.49939	1.9438	1.44135	1.25584	1.3443	3.4949	2.73922	2.90902	1.15212	1.15434	1.38468
Btbd17	0008150 // biological_process (GO_REF:0000015 [ND])	ENSMUSG00000000202	1.20117	-11.4843	-3.52159	0	0	0	0.0617294	0.179168	0.0462508	0.109822	0.0982264	0.0889373	1.05996	1.24519	1.29838	0.18602	0.175014	0.127383
Btbd3	0030154 // cell differentiation (PMID:24179155 [IDA]) /// 0048856 // anatomical structure development (GO_REF:0000037 [IEA] UniProtKB-KW:KW-0524) /// 0000902 // cell morphogenesis (PMID:24179155 [IDA]) /// 0048856 // anatomical structure development (PMID:24179155 [IMP])	ENSMUSG00000062098	0.37809	-7.13005	-2.83391	9.48741e-10	2.66353e-08	4.62122e-05	0.0851504	0.115335	0.0893186	0.0706957	0.027099	0.0654301	0.456913	0.272939	0.404419	0.350686	0.237027	0.170693
Btd	0008150 // biological_process (GO_REF:0000002 [IEA] InterPro:IPR003010) /// 0034641 // cellular nitrogen compound metabolic process (PMID:21051254 [IMP] MGI:MGI:4888510) /// 0044281 // small molecule metabolic process (PMID:21051254 [IMP] MGI:MGI:4888510) /// 0051186 // cofactor metabolic process (PMID:21051254 [IMP] MGI:MGI:4888510) /// 0008150 // biological_process (GO_REF:0000037 [IEA] UniProt…	ENSMUSG00000021900	15.8346	1.61196	0.688816	6.15964e-10	1.77638e-08	3.0003e-05	15.8439	13.8323	15.0659	15.3706	15.9916	16.1417	9.7355	10.9509	10.6933	14.2984	14.1366	16.0209
Btg2	0008150 // biological_process (GO_REF:0000024 [ISS] UniProtKB:P78543) /// 0030154 // cell differentiation (PMID:22147266 [IMP]) /// 0008150 // biological_process (PMID:15542835 [IMP] MGI:MGI:3525505) /// 0030154 // cell differentiation (PMID:20020054 [IMP] MGI:MGI:3525505) /// 0048856 // anatomical structure development (GO_REF:0000019 [IEA] Ensembl:ENSRNOP00000004408) /// 0030154 // cell differe…	ENSMUSG00000020423	140.342	-1.84678	-0.885014	0	0	0	69.3904	87.8995	86.2214	135.765	145.088	140.172	95.328	107.594	106.814	142.484	119.972	139.988
Btg3		ENSMUSG00000022863	6.65505	-1595.44	-10.6397	0	0	0	0	0	0	1.45936	7.50531	1.70709	3.26452	3.66442	3.98867	5.08115	3.55895	11.325
Bzw2	0008150 // biological_process (GO_REF:0000037 [IEA] UniProtKB-KW:KW-0217) /// 0048856 // anatomical structure development (GO_REF:0000037 [IEA] UniProtKB-KW:KW-0524) /// 0008150 // biological_process (GO_REF:0000015 [ND]) /// 0030154 // cell differentiation (GO_REF:0000037 [IEA] UniProtKB-KW:KW-0221)	ENSMUSG00000020547	56.823	2.1575	1.10936	0	0	0	42.2021	41.1372	48.2224	55.1037	57.7623	57.603	29.5696	26.9179	25.4763	28.2877	31.6778	29.6837
C130026I21Rik	0008150 // biological_process (GO_REF:0000033 [IBA] PANTHER:PTN001415909) /// 0051276 // chromosome organization (GO_REF:0000033 [IBA] PANTHER:PTN001415909) /// 0008150 // biological_process (GO_REF:0000015 [ND])	ENSMUSG00000052477	1.94111	3.09886	1.63174	3.97512e-09	1.02447e-07	0.000193624	0.822499	0.621688	0.50071	2.05777	1.93865	1.82691	1.15854	0.553988	0.92429	0.942379	1.00697	1.5912
C130050O18Rik	0008150 // biological_process (GO_REF:0000015 [ND])	ENSMUSG00000044092	26.4665	1.81577	0.860585	7.53897e-12	2.71609e-10	3.67216e-07	27.2516	27.9519	24.1961	19.7015	20.2398	21.5405	12.9135	17.1633	16.3914	14.526	13.5057	10.9608
C1qa	0002376 // immune system process (GO_REF:0000037 [IEA] UniProtKB-KW:KW-0391) /// 0002376 // immune system process (GO_REF:0000037 [IEA] UniProtKB-KW:KW-0180) /// 0002376 // immune system process (PMID:11901193 [IMP] MGI:MGI:2158701) /// 0002376 // immune system process (GO_REF:0000037 [IEA] UniProtKB-KW:KW-0399) /// 0006950 // response to stress (GO_REF:0000037 [IEA] UniProtKB-KW:KW-0399)	ENSMUSG00000036887	687.445	-18.171	-4.18356	0	0	0	44.4538	34.4527	33.6613	46.499	56.2884	55.9164	677.647	653.492	731.196	562.777	577.028	524.023
C1qb	0002376 // immune system process (GO_REF:0000037 [IEA] UniProtKB-KW:KW-0391) /// 0002376 // immune system process (GO_REF:0000037 [IEA] UniProtKB-KW:KW-0180) /// 0002376 // immune system process (GO_REF:0000037 [IEA] UniProtKB-KW:KW-0399) /// 0006950 // response to stress (GO_REF:0000037 [IEA] UniProtKB-KW:KW-0399) /// 0048856 // anatomical structure development (PMID:21795542 [IDA])	ENSMUSG00000036905	744.541	-15.0181	-3.90863	0	0	0	66.1799	48.8086	44.0984	79.834	80.6788	79.5013	727.167	710.352	796.104	662.639	837.493	619.454
C1qc	0002376 // immune system process (GO_REF:0000037 [IEA] UniProtKB-KW:KW-0391) /// 0002376 // immune system process (GO_REF:0000037 [IEA] UniProtKB-KW:KW-0180) /// 0008150 // biological_process (GO_REF:0000096 [ISO] UniProtKB:P02747) /// 0002376 // immune system process (GO_REF:0000037 [IEA] UniProtKB-KW:KW-0399) /// 0008150 // biological_process (GO_REF:0000019 [IEA] Ensembl:ENSP00000363770) /// 0…	ENSMUSG00000036896	512.339	-24.2951	-4.60259	0	0	0	24.8079	23.9768	22.2896	40.9939	49.9806	47.265	332.139	372.087	417.242	498.874	596.344	441.799
C1qtnf1	0006461 // protein complex assembly (PMID:15231994 [IDA]) /// 0008150 // biological_process (GO_REF:0000096 [ISO] UniProtKB:Q9BXJ1) /// 0008150 // biological_process (PMID:18783346 [IDA]) /// 0042592 // homeostatic process (GO_REF:0000019 [IEA] Ensembl:ENSP00000340864) /// 0008150 // biological_process (GO_REF:0000019 [IEA] Ensembl:ENSP00000340864) /// 0042592 // homeostatic process (GO_REF:00000…	ENSMUSG00000017446	0.252762	-132.821	-7.05333	1.54321e-13	6.70546e-12	7.51682e-09	0	0	0	0	0	0	0.0505742	0.0173625	0.0213161	0.205126	0.275314	0.277845
C1rl	0002376 // immune system process (GO_REF:0000037 [IEA] UniProtKB-KW:KW-0391) /// 0008150 // biological_process (GO_REF:0000037 [IEA] UniProtKB-KW:KW-0645) /// 0002376 // immune system process (GO_REF:0000037 [IEA] UniProtKB-KW:KW-0180) /// 0002376 // immune system process (GO_REF:0000037 [IEA] UniProtKB-KW:KW-0399) /// 0008150 // biological_process (GO_REF:0000002 [IEA] InterPro:IPR001254|InterPr…	ENSMUSG00000038527	14.3846	-1.66275	-0.733573	1.50566e-10	4.6535e-09	7.33391e-06	15.2287	12.9157	15.0095	7.92645	8.55941	8.6006	9.7148	9.60814	9.33483	7.02487	8.49036	7.4373
C2	0008150 // biological_process (GO_REF:0000002 [IEA] InterPro:IPR001254|InterPro:IPR018114) /// 0002376 // immune system process (GO_REF:0000037 [IEA] UniProtKB-KW:KW-0391) /// 0008150 // biological_process (GO_REF:0000037 [IEA] UniProtKB-KW:KW-0645) /// 0002376 // immune system process (GO_REF:0000002 [IEA] InterPro:IPR011360) /// 0002376 // immune system process (GO_REF:0000037 [IEA] UniProtKB-K…	ENSMUSG00000024371	1.85339	6.38727	2.6752	0	0	0	0.482683	0.380967	0.685233	0.783412	0.719557	0.707632	0.395324	0.322914	0.258551	1.74802	2.13459	1.67756
C3	0008150 // biological_process (GO_REF:0000019 [IEA] Ensembl:ENSP00000245907) /// 0006950 // response to stress (GO_REF:0000037 [IEA] UniProtKB-KW:KW-0395) /// 0006950 // response to stress (GO_REF:0000037 [IEA] UniProtKB-KW:KW-0179) /// 0002376 // immune system process (GO_REF:0000037 [IEA] UniProtKB-KW:KW-0180) /// 0006629 // lipid metabolic process (GO_REF:0000037 [IEA] UniProtKB-KW:KW-0276) //…	ENSMUSG00000024164	50.9958	2.49471	1.31887	0	0	0	64.5507	36.2316	52.2052	21.2443	21.2249	20.4375	59.5356	29.9661	39.2425	17.1756	20.8031	16.4751
C3ar1	0008150 // biological_process (PMID:16452172 [IMP]) /// 0007165 // signal transduction (GO_REF:0000037 [IEA] UniProtKB-KW:KW-0297) /// 0007165 // signal transduction (GO_REF:0000038 [IEA] UniProtKB-KW:KW-0807) /// 0048856 // anatomical structure development (GO_REF:0000019 [IEA] Ensembl:ENSRNOP00000012216) /// 0040011 // locomotion (GO_REF:0000002 [IEA] InterPro:IPR001644|InterPro:IPR002234) /// …	ENSMUSG00000040552	49.0894	-17.7778	-4.152	0	0	0	3.10749	3.13911	3.01308	10.0679	9.68593	10.2492	33.5577	38.59	33.3626	55.796	47.7028	43.7694
C4b	0002376 // immune system process (GO_REF:0000037 [IEA] UniProtKB-KW:KW-0391) /// 0006950 // response to stress (GO_REF:0000037 [IEA] UniProtKB-KW:KW-0395) /// 0002376 // immune system process (GO_REF:0000037 [IEA] UniProtKB-KW:KW-0180) /// 0008150 // biological_process (GO_REF:0000002 [IEA] InterPro:IPR001599) /// 0002376 // immune system process (GO_REF:0000037 [IEA] UniProtKB-KW:KW-0399) /// 00…	ENSMUSG00000073418	49.7168	5.82664	2.54266	4.44089e-16	2.54185e-14	2.16311e-11	92.0268	30.8398	26.2837	8.55293	9.09734	8.80938	39.3251	20.1984	17.0514	4.76255	12.3583	5.49914
C530008M17Rik		ENSMUSG00000036377	0.727618	6.2376	2.64099	0	0	0	0.92814	0.416031	0.66989	0.636261	0.769611	0.776982	0.114228	0.127058	0.121326	0.171066	0.188744	0.38657
C5ar1	0006950 // response to stress (PMID:17114491 [IMP]) /// 0007165 // signal transduction (GO_REF:0000002 [IEA] InterPro:IPR000276|InterPro:IPR000826|InterPro:IPR001274) /// 0007165 // signal transduction (GO_REF:0000038 [IEA] UniProtKB-KW:KW-0807) /// 0009058 // biosynthetic process (GO_REF:0000096 [ISO] UniProtKB:P21730) /// 0008283 // cell proliferation (GO_REF:0000019 [IEA] Ensembl:ENSRNOP000000…	ENSMUSG00000049130	226.09	1.71937	0.781881	1.13381e-08	2.74486e-07	0.000552266	192.713	161.971	207.767	224.143	225.626	228.501	119.243	128.819	164.203	225.297	184.614	214.019
C6	0002376 // immune system process (GO_REF:0000002 [IEA] InterPro:IPR001862) /// 0009790 // embryo development (PMID:18947875 [IGI] MGI:MGI:88513) /// 0008150 // biological_process (PMID:15611275 [IMP])	ENSMUSG00000022181	0.266009	-183.267	-7.51781	2.66954e-10	8.03407e-09	1.3003e-05	0	0	0	0	0.00775638	0.0234096	0.261559	0.0673462	0.132291	0.0979265	0.527667	0.172435
Cacna1d	0055085 // transmembrane transport (GO_REF:0000002 [IEA] InterPro:IPR002077|InterPro:IPR005446|InterPro:IPR005452) /// 0007165 // signal transduction (PMID:16706838 [IMP] MGI:MGI:2180141) /// 0050877 // neurological system process (GO_REF:0000096 [ISO] UniProtKB:Q01668) /// 0006810 // transport (GO_REF:0000037 [IEA] UniProtKB-KW:KW-0813) /// 0007267 // cell-cell signaling (GO_REF:0000019 [IEA] En…	ENSMUSG00000015968	0.976563	-8.01602	-3.00289	0	0	0	0.28737	0.139014	0.0877198	0.113613	0.12194	0.112453	1.1765	0.799958	0.953233	0.379537	0.416974	0.345137
Cacnb3	0006810 // transport (GO_REF:0000096 [ISO] UniProtKB:P54284) /// 0008150 // biological_process (GO_REF:0000037 [IEA] UniProtKB-KW:KW-0851) /// 0007165 // signal transduction (PMID:17028169 [IMP] MGI:MGI:2389248) /// 0002376 // immune system process (PMID:17028169 [IMP] MGI:MGI:2389248) /// 0006810 // transport (GO_REF:0000019 [IEA] Ensembl:ENSP00000301050) /// 0006810 // transport (GO_REF:0000037…	ENSMUSG00000003352	2.22645	-42.2279	-5.40012	0	0	0	0.063055	0.0610052	0.023622	0.186968	0.0602014	0.105988	3.14665	2.33477	1.19791	2.12183	0.910113	0.278825
Cacybp	0007568 // aging (GO_REF:0000019 [IEA] Ensembl:ENSRNOP00000003586) /// 0030154 // cell differentiation (GO_REF:0000019 [IEA] Ensembl:ENSRNOP00000003586) /// 0048856 // anatomical structure development (GO_REF:0000019 [IEA] Ensembl:ENSRNOP00000003586) /// 0008150 // biological_process (GO_REF:0000019 [IEA] Ensembl:ENSRNOP00000003586)	ENSMUSG00000014226	34.3622	1.55923	0.64083	1.57147e-08	3.72117e-07	0.000765445	20.2905	23.4735	23.652	35.0736	35.1818	32.8312	26.4796	20.3345	22.0328	29.7044	23.6134	35.4525
Cad	0009058 // biosynthetic process (GO_REF:0000037 [IEA] UniProtKB-KW:KW-0665) /// 0044281 // small molecule metabolic process (GO_REF:0000033 [IBA] PANTHER:PTN000150222) /// 0044281 // small molecule metabolic process (GO_REF:0000041 [IEA] UniPathway:UPA00070) /// 0034641 // cellular nitrogen compound metabolic process (GO_REF:0000002 [IEA] InterPro:IPR002082) /// 0044281 // small molecule metaboli…	ENSMUSG00000013629	1.69334	-3.51305	-1.81272	0	0	0	1.58674	0.953658	1.01774	0.384949	0.401686	0.606166	1.84478	1.58774	1.64752	0.62185	0.681619	0.489025
Cadm1	0008150 // biological_process (GO_REF:0000037 [IEA] UniProtKB-KW:KW-0217) /// 0002376 // immune system process (GO_REF:0000037 [IEA] UniProtKB-KW:KW-0391) /// 0008150 // biological_process (GO_REF:0000019 [IEA] Ensembl:ENSP00000329797) /// 0000902 // cell morphogenesis (PMID:18055550 [IMP] MGI:MGI:3769418) /// 0000003 // reproduction (GO_REF:0000037 [IEA] UniProtKB-KW:KW-0744) /// 0007155 // cell…	ENSMUSG00000032076	1.34344	-7.51894	-2.91053	0	0	0	0.152363	0.24077	0.152211	0.204808	0.168097	0.146346	1.00289	1.80757	1.21986	1.09684	1.10481	0.568936
Calcb	0008150 // biological_process (GO_REF:0000015 [ND]) /// 0008150 // biological_process (GO_REF:0000019 [IEA] Ensembl:ENSP00000433490)	ENSMUSG00000030666	1.26933	-59.055	-5.88399	1.44329e-15	7.82864e-14	7.03012e-11	0.155642	0.112937	0.116615	0.184601	0.123832	0.186869	1.12748	1.6773	1.00322	0.0390854	0	0
Calcrl	0009058 // biosynthetic process (GO_REF:0000019 [IEA] Ensembl:ENSP00000386972) /// 0044281 // small molecule metabolic process (GO_REF:0000019 [IEA] Ensembl:ENSP00000386972) /// 0007165 // signal transduction (PMID:10854696 [TAS]) /// 0007165 // signal transduction (GO_REF:0000038 [IEA] UniProtKB-KW:KW-0807) /// 0016192 // vesicle-mediated transport (GO_REF:0000019 [IEA] Ensembl:ENSP00000386972) …	ENSMUSG00000059588	2.3107	-2.52815	-1.33808	4.03586e-09	1.03957e-07	0.000196582	1.65219	1.86164	2.38523	1.06344	1.13497	1.12247	2.76779	2.00433	2.15998	1.05244	0.405069	0.962236
Cald1	0008150 // biological_process (GO_REF:0000002 [IEA] InterPro:IPR006017) /// 0008150 // biological_process (PMID:2909534 [TAS])	ENSMUSG00000029761	0.77444	6.95606	2.79827	1.62648e-13	7.0484e-12	7.92241e-09	0.60143	1.00281	0.719077	0.22766	0.183259	0.350294	0.144196	0.176798	0.199693	0.0706964	0.0395782	0.19616
Calhm2	0055085 // transmembrane transport (GO_REF:0000033 [IBA] PANTHER:PTN001283759) /// 0006810 // transport (GO_REF:0000037 [IEA] UniProtKB-KW:KW-0813) /// 0006810 // transport (GO_REF:0000033 [IBA] PANTHER:PTN001283759) /// 0006810 // transport (GO_REF:0000037 [IEA] UniProtKB-KW:KW-0406)	ENSMUSG00000033033	1.32203	-6.44703	-2.68863	2.44249e-15	1.30166e-13	1.18971e-10	0.360892	0.26187	0.168999	0.10701	0.122032	0.368305	1.27085	1.47092	1.22432	0.611743	0.732515	0.571843
Calm2		ENSMUSG00000036438	409.25	1.51651	0.600755	1.09412e-09	3.04533e-08	5.32934e-05	239.779	309.28	277.972	431.083	395.588	401.077	281.075	302.714	256.454	367.145	346.199	370.507
Camk1d	0006950 // response to stress (GO_REF:0000037 [IEA] UniProtKB-KW:KW-0395) /// 0030154 // cell differentiation (GO_REF:0000024 [ISS] UniProtKB:Q8IU85) /// 0008150 // biological_process (GO_REF:0000037 [IEA] UniProtKB-KW:KW-0418) /// 0006464 // cellular protein modification process (GO_REF:0000038 [IEA] UniProtKB-KW:KW-0723) /// 0006464 // cellular protein modification process (GO_REF:0000003 [IEA]…	ENSMUSG00000039145	8.43939	-2.45281	-1.29443	0	0	0	4.97987	5.56759	4.80289	3.38521	3.40571	3.16124	9.26022	8.64432	7.41364	3.05324	3.09276	3.49832
Camk2d	0007049 // cell cycle (PMID:12660151 [IMP]) /// 0008150 // biological_process (GO_REF:0000037 [IEA] UniProtKB-KW:KW-0418) /// 0006464 // cellular protein modification process (GO_REF:0000002 [IEA] InterPro:IPR000719|InterPro:IPR002290|InterPro:IPR008271|InterPro:IPR013543) /// 0006464 // cellular protein modification process (GO_REF:0000038 [IEA] UniProtKB-KW:KW-0723) /// 0006464 // cellular prot…	ENSMUSG00000053819	11.022	1.41809	0.503951	1.26738e-08	3.04703e-07	0.000617328	9.83431	12.0206	11.165	10.7005	11.1713	11.1943	7.7591	8.10703	8.35124	7.61788	6.71842	8.00468
Camsap2	0008150 // biological_process (GO_REF:0000096 [ISO] UniProtKB:Q08AD1) /// 0007010 // cytoskeleton organization (GO_REF:0000019 [IEA] Ensembl:ENSP00000236925) /// 0007010 // cytoskeleton organization (GO_REF:0000096 [ISO] UniProtKB:Q08AD1) /// 0008150 // biological_process (GO_REF:0000019 [IEA] Ensembl:ENSP00000236925) /// 0008150 // biological_process (PMID:23169647 [IGI] UniProtKB:Q08AD1)	ENSMUSG00000041570	2.61515	-2.44326	-1.28881	8.83627e-13	3.53952e-11	4.30406e-08	2.10746	1.44382	1.87558	1.16097	1.00093	0.935049	3.12849	1.98056	2.73641	1.07458	1.04225	1.211
Capn1	0008150 // biological_process (GO_REF:0000038 [IEA] UniProtKB-KW:KW-0645) /// 0008150 // biological_process (GO_REF:0000037 [IEA] UniProtKB-KW:KW-0645) /// 0008150 // biological_process (GO_REF:0000019 [IEA] Ensembl:ENSRNOP00000028431) /// 0051604 // protein maturation (GO_REF:0000019 [IEA] Ensembl:ENSRNOP00000028431) /// 0008150 // biological_process (GO_REF:0000002 [IEA] InterPro:IPR001300|Inte…	ENSMUSG00000024942	25.1383	2.33906	1.22593	0	0	0	28.2146	22.4794	24.7209	13.7332	15.4365	12.9134	17.9031	18.4387	18.2857	10.5158	9.17164	8.87204
Capn5	0008150 // biological_process (GO_REF:0000038 [IEA] UniProtKB-KW:KW-0645) /// 0008150 // biological_process (GO_REF:0000037 [IEA] UniProtKB-KW:KW-0645) /// 0030154 // cell differentiation (GO_REF:0000019 [IEA] Ensembl:ENSRNOP00000019370) /// 0008150 // biological_process (GO_REF:0000033 [IBA] PANTHER:PTN000021568) /// 0000003 // reproduction (GO_REF:0000019 [IEA] Ensembl:ENSRNOP00000019370) /// 0…	ENSMUSG00000035547	1.90669	-5.50386	-2.46044	0	0	0	0.573875	0.234233	0.362792	0.372232	0.331026	0.301444	1.82838	1.93265	1.95903	1.08986	1.09086	0.814158
Capns1	0008150 // biological_process (GO_REF:0000002 [IEA] InterPro:IPR029642)	ENSMUSG00000001794	22.8554	-1.5486	-0.630967	4.94057e-08	1.09138e-06	0.0024065	27.7982	19.4025	20.2327	13.9418	13.8135	14.8568	25.0808	20.7176	22.7678	12.2263	15.1484	11.7302
Car4	0044281 // small molecule metabolic process (GO_REF:0000002 [IEA] InterPro:IPR018338) /// 0042592 // homeostatic process (PMID:14660577 [IC] GO:0004089) /// 0008150 // biological_process (GO_REF:0000002 [IEA] InterPro:IPR018343) /// 0006810 // transport (PMID:14660577 [IC] GO:0004089) /// 0006810 // transport (GO_REF:0000096 [ISO] UniProtKB:P22748)	ENSMUSG00000000805	587.27	4.32268	2.11193	0	0	0	642.079	529.79	589.942	307.426	306.853	308.577	133.943	166.68	196.013	74.5582	215.876	68.9398
Car5a		ENSMUSG00000025317	1.1619	9.37712	3.22915	2.19326e-08	5.05591e-07	0.00106831	0.220386	0.71074	0.605457	1.002	1.56641	0.917292	0.118258	0.162395	0.0996874	0.184481	0.227213	0.303188
Car5b		ENSMUSG00000031373	2.9567	2.93168	1.55173	0	0	0	2.72464	2.79333	3.35214	1.98303	1.83276	1.68769	2.23458	2.65222	2.60493	1.01856	0.790041	0.885358
Card11	0002376 // immune system process (PMID:12867038 [IMP] MGI:MGI:3039682) /// 0007165 // signal transduction (PMID:12356734 [IDA]) /// 0008150 // biological_process (GO_REF:0000096 [ISO] UniProtKB:Q9BXL7) /// 0002376 // immune system process (GO_REF:0000096 [ISO] UniProtKB:Q9BXL7) /// 0008150 // biological_process (GO_REF:0000019 [IEA] Ensembl:ENSP00000380150) /// 0002376 // immune system process (G…	ENSMUSG00000036526	54.9089	2.99813	1.58406	0	0	0	42.33	61.6461	60.7508	29.7065	28.5384	28.6977	17.8871	29.3818	32.4926	18.661	15.1306	15.2915
Card19		ENSMUSG00000037960	107.525	-3.18926	-1.67322	0	0	0	33.0333	40.9554	38.6837	52.5297	58.6769	52.5874	79.2395	86.8167	74.9588	113.371	116.801	92.4033
Card9	0002376 // immune system process (GO_REF:0000037 [IEA] UniProtKB-KW:KW-0391) /// 0008150 // biological_process (PMID:17187069 [IMP] MGI:MGI:3698412) /// 0008150 // biological_process (GO_REF:0000019 [IEA] Ensembl:ENSP00000360797) /// 0008150 // biological_process (PMID:17187069 [ISA] UniProtKB:Q9H257) /// 0008150 // biological_process (GO_REF:0000002 [IEA] InterPro:IPR001315) /// 0008150 // biolo…	ENSMUSG00000026928	9.04557	-2.26503	-1.17953	2.01711e-11	6.88517e-10	9.82513e-07	7.20691	11.123	8.80679	3.81601	3.69978	4.36764	5.43248	6.49592	6.51981	3.53347	3.51605	4.55264
Carhsp1	0008150 // biological_process (GO_REF:0000002 [IEA] InterPro:IPR002059) /// 0008150 // biological_process (PMID:21078874 [IMP])	ENSMUSG00000008393	25.9938	1.65795	0.729396	4.33638e-08	9.67129e-07	0.00211221	29.5546	22.7648	25.662	20.4753	20.7563	23.9933	24.4367	24.9962	22.8638	13.8553	15.6622	12.1528
Cars	0006399 // tRNA metabolic process (GO_REF:0000002 [IEA] InterPro:IPR015803) /// 0006399 // tRNA metabolic process (GO_REF:0000033 [IBA] PANTHER:PTN000095308) /// 0006412 // translation (GO_REF:0000024 [ISS] UniProtKB:P49589) /// 0006399 // tRNA metabolic process (GO_REF:0000024 [ISS] UniProtKB:P49589) /// 0006412 // translation (GO_REF:0000002 [IEA] InterPro:IPR015803) /// 0006520 // cellular ami…	ENSMUSG00000010755	9.0276	1.59026	0.669265	1.09899e-07	2.30042e-06	0.00535309	6.84892	7.16992	6.43431	6.99153	7.81438	7.20981	6.622	6.7967	5.98494	9.98941	9.45483	7.63856
Casp1	0008219 // cell death (PMID:16429160 [IDA]) /// 0008219 // cell death (GO_REF:0000033 [IBA] PANTHER:PTN000047947) /// 0008150 // biological_process (PMID:24581500 [IMP] MGI:MGI:2158744) /// 0008150 // biological_process (PMID:18490713 [IMP]) /// 0008219 // cell death (PMID:22002608 [IMP] MGI:MGI:2158744) /// 0008150 // biological_process (PMID:22297845 [IMP] MGI:MGI:2158744) /// 0006810 // transp…	ENSMUSG00000025888	38.6679	1.63741	0.711416	4.353e-09	1.11337e-07	0.00021203	23.2608	26.1601	28.5547	41.5002	40.4222	34.0813	26.7968	22.8777	23.8519	27.3586	24.6249	32.4651
Casp8	0008219 // cell death (GO_REF:0000033 [IBA] PANTHER:PTN000825120) /// 0048856 // anatomical structure development (PMID:15322156 [IMP] MGI:MGI:2176089) /// 0008219 // cell death (PMID:22675671 [IGI] MGI:MGI:109324|MGI:MGI:1336166) /// 0048856 // anatomical structure development (PMID:18309324 [TAS]) /// 0008150 // biological_process (PMID:21368763 [IGI] MGI:MGI:104798|MGI:MGI:1336166|MGI:MGI:2154…	ENSMUSG00000026029	68.1695	1.63476	0.709075	8.8296e-13	3.53952e-11	4.30081e-08	55.1161	51.6467	52.7598	68.416	66.9054	69.187	47.1449	40.964	41.6639	57.5667	58.541	61.2632
Cass4	0007155 // cell adhesion (GO_REF:0000037 [IEA] UniProtKB-KW:KW-0130)	ENSMUSG00000074570	0.80087	-5.95835	-2.57491	2.93255e-08	6.66551e-07	0.00142842	0.110648	0.160576	0.110537	0.546813	0.581022	0.301121	0.791639	0.947816	0.663153	0.574248	0.53235	0.19571
Catsperd	0008150 // biological_process (GO_REF:0000037 [IEA] UniProtKB-KW:KW-0217) /// 0030154 // cell differentiation (PMID:21224844 [IMP]) /// 0021700 // developmental maturation (PMID:21224844 [IMP]) /// 0000003 // reproduction (GO_REF:0000037 [IEA] UniProtKB-KW:KW-0744) /// 0000003 // reproduction (PMID:21224844 [IMP]) /// 0030154 // cell differentiation (GO_REF:0000037 [IEA] UniProtKB-KW:KW-0221) ///…	ENSMUSG00000040828	1.49696	8.00804	3.00145	3.33067e-15	1.75009e-13	1.62234e-10	0.575238	0.686397	0.660863	1.22809	1.54998	1.71281	0.288092	0.40268	0.234178	0.0963039	0.118611	0.316545
Cbfa2t3	0002376 // immune system process (GO_REF:0000019 [IEA] Ensembl:ENSP00000268679) /// 0030154 // cell differentiation (GO_REF:0000019 [IEA] Ensembl:ENSP00000268679) /// 0034641 // cellular nitrogen compound metabolic process (GO_REF:0000037 [IEA] UniProtKB-KW:KW-0804) /// 0002376 // immune system process (GO_REF:0000008 [ISO] UniProtKB:O75081) /// 0008150 // biological_process (GO_REF:0000037 [IEA]…	ENSMUSG00000006362	2.80962	-2.83569	-1.5037	0	0	0	2.58455	2.00611	1.69882	0.926601	1.00199	0.925289	2.96914	2.66193	2.7978	1.06207	1.3323	0.824253
Cbl	0006464 // cellular protein modification process (GO_REF:0000002 [IEA] InterPro:IPR024162) /// 0007165 // signal transduction (GO_REF:0000002 [IEA] InterPro:IPR003153) /// 0008150 // biological_process (GO_REF:0000002 [IEA] InterPro:IPR024162) /// 0006464 // cellular protein modification process (GO_REF:0000024 [ISS] UniProtKB:P22681) /// 0042592 // homeostatic process (GO_REF:0000024 [ISS] UniPr…	ENSMUSG00000034342	3.48724	-2.54473	-1.34751	1.73539e-12	6.73002e-11	8.45291e-08	1.70517	1.81162	2.00595	2.09804	1.92723	1.4618	5.00675	2.7302	2.72477	1.36866	1.00221	1.23555
Cbr2	0008150 // biological_process (GO_REF:0000002 [IEA] InterPro:IPR002198) /// 0006461 // protein complex assembly (PMID:7705352 [IDA]) /// 0051186 // cofactor metabolic process (PMID:8805511 [TAS]) /// 0034641 // cellular nitrogen compound metabolic process (PMID:8805511 [TAS]) /// 0044281 // small molecule metabolic process (PMID:8805511 [TAS]) /// 0008150 // biological_process (GO_REF:0000037 [IE…	ENSMUSG00000025150	20.6997	-5.92727	-2.56737	0	0	0	8.30216	7.67369	5.10961	3.69258	3.79809	2.84796	21.4392	21.5481	19.1119	13.1049	28.0852	14.3787
Cbx3	0008150 // biological_process (GO_REF:0000019 [IEA] Ensembl:ENSP00000336687) /// 0008150 // biological_process (GO_REF:0000037 [IEA] UniProtKB-KW:KW-0090) /// 0008150 // biological_process (GO_REF:0000096 [ISO] UniProtKB:Q13185) /// 0034641 // cellular nitrogen compound metabolic process (GO_REF:0000037 [IEA] UniProtKB-KW:KW-0804) /// 0008150 // biological_process (PMID:10562550 [IDA]) /// 000815…	ENSMUSG00000029836	2.77481	-2.37699	-1.24914	2.80007e-08	6.37273e-07	0.00136389	1.82779	1.60627	2.57918	1.19233	1.39606	1.34597	3.02409	2.59267	2.70766	0.918004	0.957908	1.22134
Cbx4	0008150 // biological_process (PMID:17392792 [IMP]) /// 0008150 // biological_process (PMID:20417598 [IGI] MGI:MGI:1923076) /// 0006464 // cellular protein modification process (GO_REF:0000041 [IEA] UniPathway:UPA00886) /// 0008150 // biological_process (GO_REF:0000019 [IEA] Ensembl:ENSP00000269397) /// 0034641 // cellular nitrogen compound metabolic process (GO_REF:0000037 [IEA] UniProtKB-KW:KW-…	ENSMUSG00000039989	6.87233	-1.6608	-0.73188	5.06224e-08	1.11346e-06	0.00246577	4.51236	3.68982	4.78135	3.73965	4.32018	3.79919	6.33188	6.85523	7.42987	3.76456	3.893	3.98511
Ccdc102a	0008150 // biological_process (GO_REF:0000015 [ND])	ENSMUSG00000063605	1.75017	-3.18974	-1.67344	4.88496e-08	1.08106e-06	0.00237941	0.392835	0.418071	0.882995	0.675594	0.600091	0.301856	1.81282	1.75851	1.67918	0.55244	0.526503	0.347417
Ccdc126	0008150 // biological_process (GO_REF:0000015 [ND]) /// 0009058 // biosynthetic process (GO_REF:0000002 [IEA] InterPro:IPR026116) /// 0006464 // cellular protein modification process (GO_REF:0000002 [IEA] InterPro:IPR026116) /// 0005975 // carbohydrate metabolic process (GO_REF:0000002 [IEA] InterPro:IPR026116)	ENSMUSG00000050786	4.49076	2.06643	1.04714	6.68907e-07	1.24548e-05	0.0325818	3.61609	3.87198	4.84031	4.24072	5.05583	4.17574	2.2456	2.40261	2.15026	2.63243	2.30388	3.66515
Ccdc50		ENSMUSG00000038127	5.5467	-2.32875	-1.21956	1.11022e-16	6.67628e-15	5.40779e-12	3.46142	3.1451	3.59161	2.22829	2.16695	2.48807	7.03238	5.47457	4.13315	2.25889	2.22453	2.49061
Ccdc80	0008150 // biological_process (PMID:18757743 [IDA]) /// 0030198 // extracellular matrix organization (PMID:18757743 [IDA])	ENSMUSG00000022665	92.0098	3.1781	1.66816	0	0	0	114.546	78.8815	82.6017	46.47	43.7888	44.7872	60.8402	53.4033	56.1815	24.0456	33.0203	20.0323
Ccl12	0008150 // biological_process (GO_REF:0000019 [IEA] Ensembl:ENSRNOP00000038407) /// 0006950 // response to stress (GO_REF:0000037 [IEA] UniProtKB-KW:KW-0395) /// 0008150 // biological_process (GO_REF:0000096 [ISO] UniProtKB:P13500) /// 0048856 // anatomical structure development (GO_REF:0000096 [ISO] UniProtKB:P13500) /// 0048646 // anatomical structure formation involved in morphogenesis (PMID:1…	ENSMUSG00000035352	9.31968	-14.4256	-3.85056	0	0	0	0.915882	0.708887	0.54898	1.41218	1.3408	1.40754	7.86332	3.44191	3.47996	14.628	8.68711	4.64396
Ccl2	0048870 // cell motility (GO_REF:0000002 [IEA] InterPro:IPR001811) /// 0008150 // biological_process (PMID:19164781 [IMP]) /// 0006950 // response to stress (PMID:14662900 [IDA]) /// 0007010 // cytoskeleton organization (GO_REF:0000019 [IEA] Ensembl:ENSP00000225831) /// 0002376 // immune system process (PMID:18334747 [TAS]) /// 0048856 // anatomical structure development (GO_REF:0000019 [IEA] Ens…	ENSMUSG00000035385	40.5886	-14.9964	-3.90654	0	0	0	3.80325	2.92696	2.52577	7.48398	9.24288	6.974	15.7235	20.3499	20.4679	40.2872	46.1614	35.3171
Ccl22	0006950 // response to stress (GO_REF:0000002 [IEA] InterPro:IPR030598) /// 0006950 // response to stress (GO_REF:0000037 [IEA] UniProtKB-KW:KW-0395) /// 0040011 // locomotion (GO_REF:0000037 [IEA] UniProtKB-KW:KW-0145) /// 0048870 // cell motility (GO_REF:0000002 [IEA] InterPro:IPR000827|InterPro:IPR001811|InterPro:IPR030598) /// 0048870 // cell motility (GO_REF:0000002 [IEA] InterPro:IPR030598)…	ENSMUSG00000031779	21.703	-4.01936	-2.00697	3.50053e-13	1.47498e-11	1.70507e-08	5.28848	5.83288	4.75488	9.73488	11.7948	12.3333	28.2869	20.2016	16.6206	21.7377	14.7212	6.01158
Ccl24	0002376 // immune system process (GO_REF:0000096 [ISO] UniProtKB:O00175) /// 0008150 // biological_process (PMID:15647285 [IMP] MGI:MGI:3606463) /// 0006950 // response to stress (GO_REF:0000037 [IEA] UniProtKB-KW:KW-0395) /// 0008150 // biological_process (GO_REF:0000096 [ISO] UniProtKB:O00175) /// 0008150 // biological_process (GO_REF:0000019 [IEA] Ensembl:ENSP00000400533) /// 0040011 // locomo…	ENSMUSG00000004814	4.76484	-20.2595	-4.34053	0	0	0	0.379791	0.257211	0.0569117	0.225228	0.241736	0.401271	7.25505	5.75102	1.28843	0.953743	0.548176	0.626979
Ccl3	0006950 // response to stress (GO_REF:0000037 [IEA] UniProtKB-KW:KW-0395) /// 0008150 // biological_process (PMID:15155903 [IGI] UniProtKB:P20060) /// 0048870 // cell motility (PMID:15155903 [IDA]) /// 0002376 // immune system process (GO_REF:0000002 [IEA] InterPro:IPR001811) /// 0048870 // cell motility (GO_REF:0000002 [IEA] InterPro:IPR001811) /// 0042592 // homeostatic process (GO_REF:0000024 …	ENSMUSG00000000982	160.143	-3.03333	-1.6009	0	0	0	56.6309	53.4854	67.3504	109.967	121.827	106.137	128.649	120.575	170.25	152.404	131.399	196.625
Ccl4	0006950 // response to stress (GO_REF:0000037 [IEA] UniProtKB-KW:KW-0395) /// 0003013 // circulatory system process (GO_REF:0000019 [IEA] Ensembl:ENSRNOP00000015199) /// 0044403 // symbiosis, encompassing mutualism through parasitism (GO_REF:0000096 [ISO] UniProtKB:P13236) /// 0048870 // cell motility (GO_REF:0000019 [IEA] Ensembl:ENSRNOP00000015199) /// 0008150 // biological_process (GO_REF:0000…	ENSMUSG00000018930	208.077	-7.16972	-2.84192	0	0	0	33.9809	25.5223	26.9119	40.6571	39.7475	36.7903	165.865	199.492	258.873	93.7177	97.1102	82.5997
Ccl5	0002376 // immune system process (GO_REF:0000024 [ISS] UniProtKB:P13501) /// 0048870 // cell motility (GO_REF:0000019 [IEA] Ensembl:ENSRNOP00000014865) /// 0048870 // cell motility (GO_REF:0000024 [ISS] UniProtKB:P13501) /// 0008150 // biological_process (GO_REF:0000024 [ISS] UniProtKB:P13501) /// 0007165 // signal transduction (GO_REF:0000096 [ISO] UniProtKB:P13501) /// 0006950 // response to st…	ENSMUSG00000035042	5.84855	-10.099	-3.33614	0	0	0	0.71725	0.396534	0.767715	0.78994	0.521746	0.393671	7.14764	5.32293	5.07508	3.65383	1.84867	1.9936
Ccl6	0040011 // locomotion (GO_REF:0000037 [IEA] UniProtKB-KW:KW-0145) /// 0048870 // cell motility (GO_REF:0000002 [IEA] InterPro:IPR000827|InterPro:IPR001811) /// 0048870 // cell motility (GO_REF:0000019 [IEA] Ensembl:ENSRNOP00000048296) /// 0002376 // immune system process (GO_REF:0000002 [IEA] InterPro:IPR000827|InterPro:IPR001811)	ENSMUSG00000018927	3923.73	2.05755	1.04093	2.46626e-10	7.45679e-09	1.20129e-05	2198.24	2443.09	2537.48	3840.52	4217.19	3713.47	2257.42	1731.22	1956.94	2143.8	2073.93	3466.42
Ccl7	0006950 // response to stress (GO_REF:0000037 [IEA] UniProtKB-KW:KW-0395) /// 0008150 // biological_process (GO_REF:0000019 [IEA] Ensembl:ENSP00000367832) /// 0040011 // locomotion (GO_REF:0000037 [IEA] UniProtKB-KW:KW-0145) /// 0048870 // cell motility (GO_REF:0000002 [IEA] InterPro:IPR000827|InterPro:IPR001811) /// 0002376 // immune system process (GO_REF:0000019 [IEA] Ensembl:ENSP00000367832) …	ENSMUSG00000035373	18.6165	-31.0525	-4.95664	0	0	0	0.491215	0.712869	0.736086	1.23805	1.05522	1.71033	7.77571	6.65101	6.33245	21.0321	22.726	12.0915
Ccl8	0006950 // response to stress (GO_REF:0000037 [IEA] UniProtKB-KW:KW-0395) /// 0008150 // biological_process (PMID:23844157 [IMP]) /// 0040011 // locomotion (GO_REF:0000037 [IEA] UniProtKB-KW:KW-0145) /// 0048870 // cell motility (GO_REF:0000002 [IEA] InterPro:IPR000827|InterPro:IPR001811) /// 0040011 // locomotion (GO_REF:0000038 [IEA] UniProtKB-KW:KW-0145) /// 0002376 // immune system process (G…	ENSMUSG00000009185	44.8587	-42.6255	-5.41365	0	0	0	1.34748	0.838075	1.44228	1.59819	0.796403	1.66405	55.3649	26.7022	18.8076	34.1283	65.4915	34.9562
Ccl9	0040011 // locomotion (GO_REF:0000037 [IEA] UniProtKB-KW:KW-0145) /// 0008150 // biological_process (PMID:23844157 [IMP]) /// 0048870 // cell motility (GO_REF:0000002 [IEA] InterPro:IPR000827|InterPro:IPR001811) /// 0002376 // immune system process (GO_REF:0000002 [IEA] InterPro:IPR000827|InterPro:IPR001811) /// 0040011 // locomotion (GO_REF:0000038 [IEA] UniProtKB-KW:KW-0145)	ENSMUSG00000019122	180.249	-4.65235	-2.21796	0	0	0	48.0361	30.16	36.0395	78.4109	85.0831	77.2759	258.245	147.946	134.555	93.908	78.7155	120.467
Ccnd2	0051301 // cell division (GO_REF:0000037 [IEA] UniProtKB-KW:KW-0132) /// 0007049 // cell cycle (GO_REF:0000037 [IEA] UniProtKB-KW:KW-0131) /// 0008150 // biological_process (GO_REF:0000096 [ISO] UniProtKB:P30279) /// 0007049 // cell cycle (GO_REF:0000002 [IEA] InterPro:IPR015451) /// 0008150 // biological_process (GO_REF:0000019 [IEA] Ensembl:ENSP00000261254) /// 0008150 // biological_process (PM…	ENSMUSG00000000184	18.4689	12.0836	3.59498	0	0	0	7.96754	7.94899	8.16176	18.2347	18.6129	18.5593	1.28794	1.66398	1.8598	4.2014	4.34144	3.79324
Ccne2	0008150 // biological_process (PMID:9840927 [IDA]) /// 0051301 // cell division (GO_REF:0000037 [IEA] UniProtKB-KW:KW-0132) /// 0008150 // biological_process (GO_REF:0000002 [IEA] InterPro:IPR028858) /// 0007049 // cell cycle (GO_REF:0000037 [IEA] UniProtKB-KW:KW-0131) /// 0009058 // biosynthetic process (PMID:12941272 [IMP] MGI:MGI:2675474) /// 0007049 // cell cycle (GO_REF:0000002 [IEA] InterPr…	ENSMUSG00000028212	4.79566	2.78455	1.47744	2.22045e-16	1.31257e-14	1.08156e-11	1.99827	2.16477	2.25636	4.89038	5.40108	4.09553	1.79717	1.67985	1.90961	1.92244	1.79902	2.90392
Ccr2	0006950 // response to stress (PMID:10946288 [IMP] MGI:MGI:2158213) /// 0002376 // immune system process (GO_REF:0000002 [IEA] InterPro:IPR002237) /// 0007165 // signal transduction (PMID:8631787 [IDA]) /// 0048856 // anatomical structure development (PMID:9366570 [IMP] MGI:MGI:2158213) /// 0008150 // biological_process (PMID:20234092 [IMP]) /// 0007165 // signal transduction (GO_REF:0000038 [IEA…	ENSMUSG00000049103	37.8906	-7.20053	-2.8481	0	0	0	10.1705	8.32144	7.89691	5.05507	5.06321	5.07653	42.4869	38.7072	32.4778	6.07406	7.067	5.6789
Ccr5	0006950 // response to stress (PMID:10528159 [IMP] MGI:MGI:1861911) /// 0006810 // transport (GO_REF:0000096 [ISO] UniProtKB:P51681) /// 0007165 // signal transduction (GO_REF:0000096 [ISO] UniProtKB:P51681) /// 0007165 // signal transduction (GO_REF:0000038 [IEA] UniProtKB-KW:KW-0807) /// 0007165 // signal transduction (GO_REF:0000002 [IEA] InterPro:IPR000276|InterPro:IPR000355|InterPro:IPR00224…	ENSMUSG00000079227	43.6026	-5.13784	-2.36116	0	0	0	20.5548	11.0995	11.8987	8.17369	7.8769	8.40483	56.8296	37.0582	36.92	13.1779	14.3056	18.1158
Ccr7	0008150 // biological_process (PMID:15845453 [IC] GO:0016493) /// 0008150 // biological_process (PMID:21051556 [TAS]) /// 0002376 // immune system process (PMID:12732660 [TAS]) /// 0008150 // biological_process (PMID:12609829 [IC] GO:0016493) /// 0048870 // cell motility (PMID:18379575 [TAS]) /// 0007165 // signal transduction (GO_REF:0000038 [IEA] UniProtKB-KW:KW-0807) /// 0006464 // cellular pr…	ENSMUSG00000037944	28.2968	-9.46229	-3.24219	0	0	0	3.92866	2.59812	2.31013	4.68914	3.78253	4.65718	35.304	31.0286	18.5578	36.0414	12.2792	5.18969
Ccrl2	0007165 // signal transduction (PMID:9563519 [ISS] With:Not_supplied) /// 0007165 // signal transduction (GO_REF:0000037 [IEA] UniProtKB-KW:KW-0297) /// 0007165 // signal transduction (GO_REF:0000037 [IEA] UniProtKB-KW:KW-0807) /// 0007165 // signal transduction (GO_REF:0000002 [IEA] InterPro:IPR000355) /// 0006950 // response to stress (PMID:18794339 [IDA]) /// 0040011 // locomotion (GO_REF:0000…	ENSMUSG00000043953	300.026	-1.77755	-0.829888	0	0	0	160.346	163.833	174.465	174.598	172.863	176.725	298.268	305.561	296.249	213.285	212.935	250.934
Cd101	0008150 // biological_process (PMID:21613616 [IMP] MGI:MGI:5288503)	ENSMUSG00000086564	11.3996	2.03637	1.026	7.00373e-08	1.50682e-06	0.00341145	11.6385	8.11644	10.9334	10.5106	10.6793	13.0089	4.89784	6.80748	5.71204	5.88989	8.0856	3.62254
Cd14	0002376 // immune system process (GO_REF:0000037 [IEA] UniProtKB-KW:KW-0391) /// 0006950 // response to stress (GO_REF:0000037 [IEA] UniProtKB-KW:KW-0395) /// 0016192 // vesicle-mediated transport (PMID:22078883 [IMP]) /// 0002376 // immune system process (GO_REF:0000037 [IEA] UniProtKB-KW:KW-0399) /// 0008150 // biological_process (GO_REF:0000019 [IEA] Ensembl:ENSRNOP00000023977) /// 0008150 // …	ENSMUSG00000051439	1164.87	-1.85729	-0.893198	0	0	0	771.658	665.722	674.933	840.982	937.689	872.056	1094.94	1117.36	1084.07	1105.46	1208.89	1180.28
Cd163	0006950 // response to stress (GO_REF:0000037 [IEA] UniProtKB-KW:KW-0395) /// 0016192 // vesicle-mediated transport (PMID:11345593 [ISO] EMBL:Z22968) /// 0016192 // vesicle-mediated transport (GO_REF:0000002 [IEA] InterPro:IPR001190) /// 0006950 // response to stress (GO_REF:0000037 [IEA] UniProtKB-KW:KW-0011)	ENSMUSG00000008845	0.736815	-6.40171	-2.67846	5.11813e-14	2.34966e-12	2.49299e-09	0.180124	0.104561	0.0809749	0.0747735	0.16624	0.0865052	1.09219	0.617183	0.501075	0.37996	1.05851	0.541617
Cd164	0007155 // cell adhesion (GO_REF:0000037 [IEA] UniProtKB-KW:KW-0130) /// 0007155 // cell adhesion (PMID:10491205 [ISO] UniProtKB:Q04900) /// 0048856 // anatomical structure development (GO_REF:0000037 [IEA] UniProtKB-KW:KW-0517) /// 0007155 // cell adhesion (GO_REF:0000019 [IEA] Ensembl:ENSP00000309376)	ENSMUSG00000019818	180.306	2.68986	1.42753	0	0	0	100.135	121.586	142.514	179.867	189.482	171.569	66.7227	66.6418	75.3215	102.817	76.2133	125.116
Cd177	0008150 // biological_process (GO_REF:0000015 [ND])	ENSMUSG00000052212	1.78	-3.88044	-1.95622	5.63817e-08	1.22822e-06	0.0027463	0.865896	0.385364	0.363313	1.04755	1.12433	1.28082	0.817758	0.574245	0.634507	0.974161	2.16037	2.20546
Cd180	0008283 // cell proliferation (PMID:10880523 [IMP] MGI:MGI:3581654) /// 0002376 // immune system process (GO_REF:0000037 [IEA] UniProtKB-KW:KW-0391) /// 0006950 // response to stress (GO_REF:0000037 [IEA] UniProtKB-KW:KW-0395) /// 0008150 // biological_process (PMID:10880523 [IMP] MGI:MGI:3581654) /// 0008150 // biological_process (GO_REF:0000019 [IEA] Ensembl:ENSP00000256447) /// 0008150 // biol…	ENSMUSG00000021624	1.27678	-3.06477	-1.61578	3.49201e-09	9.07158e-08	0.000170092	0.305416	0.685953	0.948023	0.465741	0.430449	0.356216	1.12378	1.37442	1.33215	1.23811	1.16954	1.08042
Cd1d1	0007155 // cell adhesion (PMID:9133426 [IMP]) /// 0048856 // anatomical structure development (PMID:9133426 [IMP] MGI:MGI:2180711) /// 0008150 // biological_process (PMID:7538697 [IDA]) /// 0002376 // immune system process (PMID:9133426 [IMP]) /// 0002376 // immune system process (GO_REF:0000002 [IEA] InterPro:IPR001039|InterPro:IPR011161) /// 0007155 // cell adhesion (PMID:9133426 [IMP] MGI:MGI:…	ENSMUSG00000028076	28.8571	1.54466	0.627291	3.93312e-09	1.01472e-07	0.000191578	29.9307	26.3286	30.3119	23.7422	24.4348	23.9695	19.0592	18.3603	21.061	13.6293	18.7041	17.4664
Cd2	0007155 // cell adhesion (GO_REF:0000037 [IEA] UniProtKB-KW:KW-0130) /// 0008150 // biological_process (GO_REF:0000096 [ISO] UniProtKB:P06729) /// 0007155 // cell adhesion (GO_REF:0000002 [IEA] InterPro:IPR008424) /// 0008150 // biological_process (GO_REF:0000019 [IEA] Ensembl:ENSP00000358490) /// 0007155 // cell adhesion (GO_REF:0000019 [IEA] Ensembl:ENSP00000358490) /// 0007155 // cell adhesion…	ENSMUSG00000027863	144.794	9.85299	3.30056	0	0	0	67.9125	55.3462	34.8395	141.664	147.497	145.222	16.7655	15.581	13.4171	46.7081	59.4729	44.5709
Cd200r1		ENSMUSG00000022667	99.5521	1.5231	0.607011	8.68628e-10	2.45418e-08	4.231e-05	63.6911	78.4177	73.3745	102.787	97.254	98.6152	68.5083	71.7341	63.1314	83.4328	78.4028	76.7001
Cd200r2		ENSMUSG00000090176	10.9069	5.97648	2.5793	1.32806e-09	3.64032e-08	6.46886e-05	1.29281	8.67389	6.612	10.2001	9.26621	13.2543	0.81436	2.6715	2.17384	3.95231	3.2452	4.83848
Cd209a	0016192 // vesicle-mediated transport (GO_REF:0000037 [IEA] UniProtKB-KW:KW-0254) /// 0008150 // biological_process (GO_REF:0000008 [ISO] UniProtKB:Q9NNX6) /// 0040011 // locomotion (GO_REF:0000096 [ISO] UniProtKB:Q9H2X3) /// 0008150 // biological_process (GO_REF:0000096 [ISO] UniProtKB:Q9H2X3) /// 0044403 // symbiosis, encompassing mutualism through parasitism (GO_REF:0000096 [ISO] UniProtKB:Q9H…	ENSMUSG00000031494	2.12186	-9.83938	-3.29857	2.47851e-08	5.68656e-07	0.00120726	0.0621388	0.330653	0.18623	0.626455	0.415287	0.656533	1.90057	2.60992	1.85508	1.81012	2.75473	0.219819
Cd209f	0008150 // biological_process (GO_REF:0000015 [ND])	ENSMUSG00000051906	2.84891	-67.0643	-6.06747	0	0	0	0	0.0478713	0.0741455	0.0293431	0.0314937	0.142577	0.371708	0.300795	0.537149	1.01889	3.03524	4.49261
Cd209g	0008150 // biological_process (GO_REF:0000015 [ND])	ENSMUSG00000079168	2.1008	-412.654	-8.68879	0	0	0	0	0	0	0.0499008	0.0535582	0	0.541823	0.279017	0.570922	0.549402	2.42904	3.32395
Cd244		ENSMUSG00000004709	13.8028	1.99431	0.995891	0	0	0	14.0811	13.1647	14.1627	8.67354	8.05089	10.1437	8.2811	8.76301	8.23993	5.96778	6.84265	5.63779
Cd24a	0008150 // biological_process (PMID:7534304 [IDA]) /// 0006950 // response to stress (PMID:15314074 [IMP] MGI:MGI:2179996) /// 0008150 // biological_process (PMID:7908303 [IMP]) /// 0008150 // biological_process (PMID:7795661 [IMP] MGI:MGI:2179996) /// 0030154 // cell differentiation (PMID:9028339 [IMP] MGI:MGI:2179996) /// 0008150 // biological_process (PMID:7613634 [IDA]) /// 0008150 // biologi…	ENSMUSG00000047139	62.3905	2.50454	1.32455	0	0	0	48.6675	69.3157	69.1883	41.5385	43.4261	42.4982	48.2991	52.3229	45.8682	21.0368	22.2067	23.6397
Cd28	0030154 // cell differentiation (GO_REF:0000096 [ISO] UniProtKB:P10747) /// 0030154 // cell differentiation (PMID:10429671 [IMP] MGI:MGI:1857150) /// 0002376 // immune system process (PMID:23793062 [IGI] MGI:MGI:88332) /// 0007165 // signal transduction (PMID:23793062 [IMP] MGI:MGI:1857150) /// 0008150 // biological_process (GO_REF:0000096 [ISO] UniProtKB:P10747) /// 0008150 // biological_process…	ENSMUSG00000026012	0.218011	-20.2091	-4.33693	5.87241e-07	1.1044e-05	0.0286039	0.0160676	0.0155453	0	0.0952859	0.0613618	0.0617321	0.129327	0.0532785	0.0654107	0.201747	0.0828263	0.369459
Cd300a	0002376 // immune system process (GO_REF:0000037 [IEA] UniProtKB-KW:KW-0391) /// 0006950 // response to stress (PMID:12874256 [IDA]) /// 0016192 // vesicle-mediated transport (PMID:12874256 [IDA]) /// 0007165 // signal transduction (GO_REF:0000096 [ISO] UniProtKB:Q9UGN4) /// 0008150 // biological_process (GO_REF:0000096 [ISO] UniProtKB:Q9UGN4) /// 0002376 // immune system process (PMID:12874256 […	ENSMUSG00000034652	47.6826	-2.56024	-1.35628	0	0	0	17.1278	21.9642	23.3017	31.5432	31.0867	31.5967	28.2183	26.9859	33.0182	49.0077	43.7072	50.333
Cd300e	0002376 // immune system process (GO_REF:0000037 [IEA] UniProtKB-KW:KW-0391) /// 0008150 // biological_process (GO_REF:0000015 [ND])	ENSMUSG00000048498	2.15301	3.75108	1.9073	8.45691e-10	2.39632e-08	4.11928e-05	1.79018	2.23335	2.43551	1.98358	2.054	1.56111	0.556138	0.989344	0.735171	0.757148	0.534262	0.222205
Cd300lb	0002376 // immune system process (GO_REF:0000037 [IEA] UniProtKB-KW:KW-0391) /// 0008150 // biological_process (PMID:22772446 [IMP] MGI:MGI:4829592) /// 0008150 // biological_process (PMID:20566714 [IDA]) /// 0002376 // immune system process (PMID:20566714 [IMP] MGI:MGI:4829592)	ENSMUSG00000063193	58.3286	-2.10267	-1.07222	0	0	0	27.3482	33.2126	32.113	39.9959	38.3878	40.3415	52.1673	57.1759	49.741	60.2263	55.4519	59.3077
Cd300ld	0002376 // immune system process (GO_REF:0000037 [IEA] UniProtKB-KW:KW-0391) /// 0008150 // biological_process (PMID:17543387 [IDA])	ENSMUSG00000034641	44.0784	1.52874	0.612344	3.73449e-07	7.25293e-06	0.0181903	39.1604	40.4419	43.9975	45.2999	41.9803	41.8824	42.8846	50.7446	38.6062	25.832	23.5224	27.737
Cd300lg	0002376 // immune system process (GO_REF:0000037 [IEA] UniProtKB-KW:KW-0391) /// 0016192 // vesicle-mediated transport (PMID:16876123 [IDA])	ENSMUSG00000017309	6.66829	-4.1999	-2.07036	0	0	0	4.81586	3.56402	3.93142	1.51323	1.30389	1.79504	5.74688	6.99137	7.26662	2.02164	2.59367	1.41969
Cd34	0008150 // biological_process (GO_REF:0000024 [ISS] UniProtKB:P28906) /// 0042592 // homeostatic process (GO_REF:0000024 [ISS] UniProtKB:P28906) /// 0007155 // cell adhesion (GO_REF:0000024 [ISS] UniProtKB:B1PLB1) /// 0008283 // cell proliferation (GO_REF:0000019 [IEA] Ensembl:ENSP00000310036) /// 0007267 // cell-cell signaling (GO_REF:0000096 [ISO] UniProtKB:P28906) /// 0007155 // cell adhesion …	ENSMUSG00000016494	0.863185	6.49585	2.69952	2.72048e-10	8.16965e-09	1.32512e-05	0.0770741	0.139816	0.173243	0.845586	0.827844	0.916124	0.434254	0.436599	0.627533	0.841947	0.546297	0.295374
Cd36	0016192 // vesicle-mediated transport (GO_REF:0000019 [IEA] Ensembl:ENSP00000399421) /// 0016192 // vesicle-mediated transport (PMID:15647754 [IMP]) /// 0006950 // response to stress (PMID:20978343 [IMP]) /// 0016192 // vesicle-mediated transport (PMID:16061696 [IDA]) /// 0008150 // biological_process (PMID:20978343 [IDA]) /// 0008150 // biological_process (PMID:15690042 [IMP] MGI:MGI:1931790|MGI…	ENSMUSG00000002944	68.1462	-6.02893	-2.5919	0	0	0	9.80918	10.935	12.5845	42.345	42.6495	42.2664	82.1291	72.003	50.3065	52.4865	33.4605	53.7953
Cd37	0006950 // response to stress (PMID:20709950 [IGI] MGI:MGI:1350360) /// 0008150 // biological_process (PMID:20709950 [IGI] MGI:MGI:1350360) /// 0008150 // biological_process (PMID:10891477 [IMP] MGI:MGI:2386160) /// 0008150 // biological_process (PMID:20709950 [IMP] MGI:MGI:2386160)	ENSMUSG00000030798	17.6799	-2.28498	-1.19218	0	0	0	7.82011	9.38981	8.66327	13.333	12.9414	11.8168	10.5355	12.8264	10.8961	20.1431	17.7803	15.1164
Cd38	0008150 // biological_process (GO_REF:0000002 [IEA] InterPro:IPR003193), 0007165 // signal transduction (GO_REF:0000019 [IEA] Ensembl:ENSP00000226279) /// 0006950 // response to stress (GO_REF:0000019 [IEA] Ensembl:ENSRNOP00000004121) /// 0008150 // biological_process (GO_REF:0000037 [IEA] UniProtKB-KW:KW-0378) /// 0008150 // biological_process (GO_REF:0000096 [ISO] UniProtKB:P28907) /// 0007165 …	ENSMUSG00000029084	6.27522	-7.50917	-2.90865	2.4758e-14	1.17767e-12	1.20594e-09	1.35366	0.960412	0.13523	0.927636	1.03392	0.837905	11.186	5.61905	2.02059	3.14251	3.05478	4.629
Cd4	0007165 // signal transduction (GO_REF:0000002 [IEA] InterPro:IPR000973) /// 0007155 // cell adhesion (GO_REF:0000002 [IEA] InterPro:IPR008424) /// 0002376 // immune system process (GO_REF:0000002 [IEA] InterPro:IPR000973), 0007155 // cell adhesion (GO_REF:0000096 [ISO] UniProtKB:P01730) /// 0007155 // cell adhesion (PMID:9551897 [ISS] UniProtKB:P01730) /// 0002376 // immune system process (PMID:…	ENSMUSG00000023274	3.64905	-33.2352	-5.05464	0	0	0	0.121981	0.129818	0.109674	0.245952	0.295035	0.257761	1.28291	1.06513	0.562794	5.14624	3.77279	2.02812
Cd40	0002376 // immune system process (GO_REF:0000037 [IEA] UniProtKB-KW:KW-0391) /// 0002376 // immune system process (PMID:17277142 [IDA]) /// 0006950 // response to stress (GO_REF:0000019 [IEA] Ensembl:ENSRNOP00000052022) /// 0008150 // biological_process (GO_REF:0000096 [ISO] UniProtKB:P25942) /// 0007165 // signal transduction (PMID:16546095 [IDA]) /// 0002376 // immune system process (PMID:16546…	ENSMUSG00000017652	3.5143	-8.04272	-3.00768	0	0	0	0.548723	0.363237	0.411131	0.890596	0.919106	1.08184	4.10669	3.14424	3.29197	2.88649	4.09402	1.99221
Cd47	0007165 // signal transduction (GO_REF:0000096 [ISO] UniProtKB:Q08722) /// 0007165 // signal transduction (GO_REF:0000019 [IEA] Ensembl:ENSP00000355361) /// 0007155 // cell adhesion (GO_REF:0000037 [IEA] UniProtKB-KW:KW-0130) /// 0008150 // biological_process (PMID:14634079 [IDA]) /// 0008150 // biological_process (PMID:10816079 [IMP] MGI:MGI:1861955) /// 0008150 // biological_process (GO_REF:000…	ENSMUSG00000055447	143.91	1.8771	0.908503	0	0	0	107.5	118.126	127.639	145.089	148.052	138.588	81.5494	75.5524	81.7406	97.1881	90.2374	113.914
Cd52		ENSMUSG00000000682	164.004	-2.69411	-1.42981	0	0	0	65.5496	57.1249	57.7435	89.9337	88.6133	83.4967	171.11	167.574	153.329	128.026	106.411	99.4767
Cd55	0002376 // immune system process (GO_REF:0000037 [IEA] UniProtKB-KW:KW-0391) /// 0044403 // symbiosis, encompassing mutualism through parasitism (GO_REF:0000096 [ISO] UniProtKB:P08174) /// 0002376 // immune system process (GO_REF:0000037 [IEA] UniProtKB-KW:KW-0180) /// 0040011 // locomotion (GO_REF:0000096 [ISO] UniProtKB:P08174) /// 0008150 // biological_process (PMID:9892684 [IMP] MGI:MGI:23874…	ENSMUSG00000026399	0.323013	-23.779	-4.57161	1.03886e-10	3.26884e-09	5.06016e-06	0.0202691	0.00980508	0.0151866	0.0240404	0.0129012	0.0973429	0.0761339	0.0224034	0.0825148	0.447923	0.282108	0.239009
Cd5l	0008219 // cell death (GO_REF:0000037 [IEA] UniProtKB-KW:KW-0053) /// 0016192 // vesicle-mediated transport (GO_REF:0000002 [IEA] InterPro:IPR001190)	ENSMUSG00000015854	2.03716	-28.3391	-4.82472	0	0	0	0.0966265	0.070114	0.0723975	0.143256	0.430517	0.788889	1.29623	1.57532	1.80292	2.91182	1.71844	1.48122
Cd63	0006810 // transport (GO_REF:0000037 [IEA] UniProtKB-KW:KW-0653) /// 0043473 // pigmentation (PMID:21962903 [IMP]) /// 0043473 // pigmentation (GO_REF:0000024 [ISS] UniProtKB:P08962) /// 0008150 // biological_process (GO_REF:0000024 [ISS] UniProtKB:P08962) /// 0006810 // transport (GO_REF:0000024 [ISS] UniProtKB:P08962) /// 0006810 // transport (GO_REF:0000037 [IEA] UniProtKB-KW:KW-0813) /// 0008…	ENSMUSG00000025351	1267.66	-2.14866	-1.10344	0	0	0	629.598	763.744	585.959	994.394	991.094	977.938	924.54	979.99	863.616	1314.98	1198.61	1289.4
Cd69	0008150 // biological_process (PMID:19109165 [IEP])	ENSMUSG00000030156	12.9644	5.29111	2.40357	0	0	0	2.58074	2.0647	3.04917	13.5387	12.7936	12.5609	3.38213	4.22388	4.91632	9.02331	9.41469	9.04168
Cd72		ENSMUSG00000028459	12.0825	-23.6562	-4.56415	0	0	0	0.402432	0.750888	0.495358	3.11956	2.47913	2.37445	4.78159	8.45135	6.78719	14.1051	13.499	8.6434
Cd74	0007155 // cell adhesion (PMID:8598040 [IMP] MGI:MGI:1927205) /// 0007155 // cell adhesion (PMID:9432982 [IMP] MGI:MGI:1927530) /// 0009058 // biosynthetic process (GO_REF:0000024 [ISS] UniProtKB:P04233) /// 0044281 // small molecule metabolic process (GO_REF:0000019 [IEA] Ensembl:ENSP00000009530) /// 0006629 // lipid metabolic process (GO_REF:0000096 [ISO] UniProtKB:P04233) /// 0008150 // biolog…	ENSMUSG00000024610	9288.36	-2.34031	-1.2267	1.44128e-07	2.96716e-06	0.00702031	7773.27	3481.46	3175.24	3767.39	3837.54	3841.66	11116.9	7833.54	8914.67	3048.4	5392.67	2333.02
Cd79b	0007165 // signal transduction (PMID:1373499 [IDA]) /// 0002376 // immune system process (GO_REF:0000037 [IEA] UniProtKB-KW:KW-0391) /// 0007165 // signal transduction (GO_REF:0000002 [IEA] InterPro:IPR003110) /// 0002376 // immune system process (PMID:8626447 [IDA]) /// 0007165 // signal transduction (PMID:8626447 [IDA]) /// 0002376 // immune system process (PMID:1373499 [IDA])	ENSMUSG00000040592	1.20759	-20.2691	-4.34121	6.09358e-11	1.96825e-09	2.96812e-06	0.0687392	0.0665046	0.0515029	0.529939	0.371894	0.396147	0.442621	0.265921	0.466392	0.863101	1.66541	1.09426
Cd81	0006629 // lipid metabolic process (GO_REF:0000019 [IEA] Ensembl:ENSP00000263645) /// 0009058 // biosynthetic process (GO_REF:0000024 [ISS] UniProtKB:P60033) /// 0009058 // biosynthetic process (GO_REF:0000096 [ISO] UniProtKB:P60033) /// 0006629 // lipid metabolic process (GO_REF:0000096 [ISO] UniProtKB:P60033) /// 0008150 // biological_process (PMID:11673522 [IGI] MGI:MGI:2154090) /// 0008150 //…	ENSMUSG00000037706	102.573	1.71587	0.778937	1.83742e-13	7.90626e-12	8.94988e-09	75.5083	90.094	84.1964	103.498	101.895	102.324	68.3845	80.4571	76.3149	52.6643	59.4597	51.1666
Cd82		ENSMUSG00000027215	27.8017	1.8512	0.888464	6.66134e-16	3.7381e-14	3.24467e-11	20.6552	19.0336	23.545	27.2161	27.2315	28.9574	13.8938	16.788	16.1022	23.0168	21.3456	20.4191
Cd83	0008150 // biological_process (PMID:15322158 [IMP] MGI:MGI:3055293)	ENSMUSG00000015396	195.036	-8.73803	-3.12731	0	0	0	23.8685	25.9125	25.2088	83.486	78.1085	75.986	126.772	151.493	131.893	205.915	212.432	166.761
Cd86	0002376 // immune system process (PMID:19734906 [IDA]) /// 0002376 // immune system process (GO_REF:0000037 [IEA] UniProtKB-KW:KW-0391) /// 0008150 // biological_process (PMID:19047410 [IDA]) /// 0002376 // immune system process (GO_REF:0000019 [IEA] Ensembl:ENSRNOP00000003129) /// 0002376 // immune system process (PMID:17277142 [IDA]) /// 0008150 // biological_process (GO_REF:0000019 [IEA] Ensem…	ENSMUSG00000022901	25.2268	-2.86127	-1.51666	0	0	0	10.8012	8.9943	10.267	19.057	17.9141	19.0588	22.5346	23.5949	20.7642	25.6668	24.8892	25.1245
Cd9	0008150 // biological_process (GO_REF:0000024 [ISS] UniProtKB:P21926) /// 0000003 // reproduction (GO_REF:0000037 [IEA] UniProtKB-KW:KW-0278) /// 0000003 // reproduction (GO_REF:0000019 [IEA] Ensembl:ENSP00000371958) /// 0000003 // reproduction (PMID:10700183 [IDA]) /// 0007155 // cell adhesion (GO_REF:0000019 [IEA] Ensembl:ENSP00000371958) /// 0008150 // biological_process (PMID:7650394 [IDA]) /…	ENSMUSG00000030342	1919.39	1.95319	0.965836	9.06193e-10	2.54849e-08	4.41398e-05	1277.84	1772.85	1692.37	1903.85	1990.24	1864.08	889.273	1077.48	1090.02	1350.08	1175.37	1467.2
Cd93	0008150 // biological_process (GO_REF:0000019 [IEA] Ensembl:ENSP00000246006) /// 0007155 // cell adhesion (GO_REF:0000037 [IEA] UniProtKB-KW:KW-0130) /// 0006950 // response to stress (GO_REF:0000096 [ISO] UniProtKB:Q9NPY3) /// 0007155 // cell adhesion (GO_REF:0000019 [IEA] Ensembl:ENSP00000246006) /// 0008150 // biological_process (GO_REF:0000096 [ISO] UniProtKB:Q9NPY3) /// 0007155 // cell adhes…	ENSMUSG00000027435	4.79679	-2.79928	-1.48506	1.21236e-13	5.33451e-12	5.9053e-09	1.35535	2.23061	2.10825	3.52084	3.20221	3.26163	3.11462	2.18196	2.85875	3.70696	4.41221	6.2712
Cdc123	0051301 // cell division (GO_REF:0000037 [IEA] UniProtKB-KW:KW-0132) /// 0007049 // cell cycle (GO_REF:0000037 [IEA] UniProtKB-KW:KW-0131) /// 0007049 // cell cycle (GO_REF:0000002 [IEA] InterPro:IPR009772)	ENSMUSG00000039128	16.9545	1.49326	0.578465	4.85857e-07	9.26972e-06	0.0236656	13.4355	11.8307	13.8122	17.1987	16.9677	16.6972	11.9496	11.7734	11.6021	12.8111	12.4606	11.1704
Cdc14b	0006464 // cellular protein modification process (GO_REF:0000003 [IEA] EC:3.1.3.48) /// 0008150 // biological_process (GO_REF:0000024 [ISS] UniProtKB:O60729) /// 0008150 // biological_process (GO_REF:0000037 [IEA] UniProtKB-KW:KW-0378) /// 0008150 // biological_process (GO_REF:0000002 [IEA] InterPro:IPR000387|InterPro:IPR016130) /// 0006464 // cellular protein modification process (GO_REF:0000002…	ENSMUSG00000033102	4.07251	2.63144	1.39585	0	0	0	2.68432	2.72222	3.15012	3.97013	3.87514	4.37225	1.50981	1.54605	1.77741	1.84361	1.6088	1.56358
Cdc25a	0008150 // biological_process (GO_REF:0000019 [IEA] Ensembl:ENSP00000303706) /// 0008150 // biological_process (GO_REF:0000024 [ISS] UniProtKB:P30304) /// 0007067 // mitosis (GO_REF:0000037 [IEA] UniProtKB-KW:KW-0498) /// 0051301 // cell division (GO_REF:0000038 [IEA] UniProtKB-KW:KW-0132) /// 0006464 // cellular protein modification process (GO_REF:0000003 [IEA] EC:3.1.3.48) /// 0051301 // cell …	ENSMUSG00000032477	2.38466	1.75108	0.808247	8.58035e-07	1.57535e-05	0.041794	1.67968	2.02245	1.95665	2.42119	2.4894	2.24338	1.38815	1.3687	1.514	2.18601	2.073	1.97342
Cdc34	0009056 // catabolic process (GO_REF:0000024 [ISS] UniProtKB:P61077) /// 0006464 // cellular protein modification process (GO_REF:0000033 [IBA] PANTHER:PTN000629793) /// 0006464 // cellular protein modification process (GO_REF:0000096 [ISO] UniProtKB:P49427) /// 0006464 // cellular protein modification process (PMID:10230407 [IDA]) /// 0009056 // catabolic process (GO_REF:0000033 [IBA] PANTHER:PT…	ENSMUSG00000020307	56.7876	1.95564	0.967638	1.24782e-09	3.43974e-08	6.07801e-05	39.5957	45.7365	41.8143	46.6395	50.1571	53.1549	26.2658	34.1162	38.9233	62.0093	62.7199	45.6336
Cdc42ep2	0007010 // cytoskeleton organization (GO_REF:0000096 [ISO] UniProtKB:O14613) /// 0008150 // biological_process (GO_REF:0000096 [ISO] UniProtKB:O14613) /// 0007010 // cytoskeleton organization (GO_REF:0000019 [IEA] Ensembl:ENSP00000279249) /// 0007165 // signal transduction (GO_REF:0000033 [IBA] PANTHER:PTN001034302) /// 0008150 // biological_process (GO_REF:0000033 [IBA] PANTHER:PTN001034302) ///…	ENSMUSG00000045664	12.8149	1.89562	0.92267	1.47569e-07	3.03288e-06	0.00718793	14.1182	11.4253	12.9013	7.74657	8.10438	9.72692	7.11556	8.45872	7.3858	6.06366	6.25752	5.48449
Cdc42ep3	0007165 // signal transduction (GO_REF:0000033 [IBA] PANTHER:PTN001034302) /// 0008150 // biological_process (GO_REF:0000033 [IBA] PANTHER:PTN001034302) /// 0008150 // biological_process (GO_REF:0000037 [IEA] UniProtKB-KW:KW-0133)	ENSMUSG00000036533	67.3928	2.10735	1.07543	1.12832e-12	4.46824e-11	5.49593e-08	47.6576	66.4048	60.0621	66.2819	71.124	64.7726	28.1757	35.6517	35.6946	37.8504	32.1716	44.1379
Cdc6	0007067 // mitosis (GO_REF:0000037 [IEA] UniProtKB-KW:KW-0498) /// 0009058 // biosynthetic process (GO_REF:0000037 [IEA] UniProtKB-KW:KW-0235) /// 0009058 // biosynthetic process (GO_REF:0000002 [IEA] InterPro:IPR016314) /// 0051301 // cell division (GO_REF:0000037 [IEA] UniProtKB-KW:KW-0132) /// 0007049 // cell cycle (GO_REF:0000037 [IEA] UniProtKB-KW:KW-0131) /// 0006259 // DNA metabolic proces…	ENSMUSG00000017499	2.54659	2.24694	1.16796	1.65382e-07	3.37336e-06	0.00805557	1.82472	1.5834	2.10009	2.53238	2.49648	2.61092	1.0397	1.19557	1.30188	1.29438	1.95882	1.15348
Cdca7l	0034641 // cellular nitrogen compound metabolic process (GO_REF:0000037 [IEA] UniProtKB-KW:KW-0804) /// 0008150 // biological_process (GO_REF:0000037 [IEA] UniProtKB-KW:KW-0805) /// 0008150 // biological_process (PMID:15994933 [ISA] UniProtKB:Q96GN5) /// 0009058 // biosynthetic process (GO_REF:0000037 [IEA] UniProtKB-KW:KW-0804) /// 0008150 // biological_process (GO_REF:0000019 [IEA] Ensembl:ENSP…	ENSMUSG00000021175	8.72083	1.72972	0.790536	4.04841e-10	1.19367e-08	1.97194e-05	8.60474	8.69015	8.8676	8.91662	8.5132	7.78642	4.86027	6.00684	6.14556	4.44301	4.31112	4.78846
Cdh1	0007155 // cell adhesion (GO_REF:0000002 [IEA] InterPro:IPR000233|InterPro:IPR002126|InterPro:IPR030049) /// 0008150 // biological_process (GO_REF:0000002 [IEA] InterPro:IPR030049) /// 0007155 // cell adhesion (GO_REF:0000096 [ISO] UniProtKB:P12830) /// 0008150 // biological_process (PMID:22378759 [IMP]) /// 0007155 // cell adhesion (GO_REF:0000038 [IEA] UniProtKB-KW:KW-0130) /// 0006461 // prote…	ENSMUSG00000000303	13.3723	2.09279	1.06543	2.76276e-08	6.2972e-07	0.00134571	15.742	8.29131	10.1673	12.8172	12.6752	14.6245	11.9667	8.28383	7.2373	6.83705	5.5318	5.12247
Cdip1	0008219 // cell death (GO_REF:0000019 [IEA] Ensembl:ENSP00000382508) /// 0006950 // response to stress (GO_REF:0000019 [IEA] Ensembl:ENSP00000382508) /// 0008219 // cell death (GO_REF:0000037 [IEA] UniProtKB-KW:KW-0053) /// 0007165 // signal transduction (GO_REF:0000008 [ISO] UniProtKB:Q9H305) /// 0008219 // cell death (GO_REF:0000008 [ISO] UniProtKB:Q9H305) /// 0007165 // signal transduction (GO…	ENSMUSG00000004071	6.32456	1.65814	0.729563	1.13138e-07	2.36517e-06	0.00551085	3.74906	4.67062	4.3225	4.82225	5.06673	6.24831	4.07857	4.33305	4.64607	6.83538	6.4861	5.65219
Cdk18	0006464 // cellular protein modification process (GO_REF:0000002 [IEA] InterPro:IPR000719|InterPro:IPR002290|InterPro:IPR008271) /// 0008150 // biological_process (GO_REF:0000003 [IEA] EC:2.7.11.22) /// 0006464 // cellular protein modification process (GO_REF:0000003 [IEA] EC:2.7.11.22) /// 0008150 // biological_process (GO_REF:0000037 [IEA] UniProtKB-KW:KW-0418) /// 0008150 // biological_process…	ENSMUSG00000026437	5.37829	-5.84684	-2.54766	0	0	0	1.17692	0.958872	0.587872	1.22448	1.03823	1.67583	6.27098	6.51566	3.34824	5.81771	3.91686	3.46951
Cdk19	0006464 // cellular protein modification process (GO_REF:0000002 [IEA] InterPro:IPR000719|InterPro:IPR002290|InterPro:IPR008271) /// 0008150 // biological_process (GO_REF:0000003 [IEA] EC:2.7.11.22) /// 0051301 // cell division (GO_REF:0000038 [IEA] UniProtKB-KW:KW-0132) /// 0006464 // cellular protein modification process (GO_REF:0000003 [IEA] EC:2.7.11.22) /// 0008150 // biological_process (GO_…	ENSMUSG00000038481	3.32555	-2.04169	-1.02977	6.84081e-07	1.26985e-05	0.0333209	2.57475	1.78635	2.19566	2.34059	2.50675	1.6921	3.7085	3.21097	3.05718	1.24212	1.32725	1.73777
Cdk20	0006464 // cellular protein modification process (GO_REF:0000002 [IEA] InterPro:IPR000719|InterPro:IPR002290|InterPro:IPR008271) /// 0008150 // biological_process (GO_REF:0000037 [IEA] UniProtKB-KW:KW-0217) /// 0008150 // biological_process (GO_REF:0000003 [IEA] EC:2.7.11.22) /// 0006464 // cellular protein modification process (GO_REF:0000003 [IEA] EC:2.7.11.22) /// 0008150 // biological_process…	ENSMUSG00000021483	10.5928	-2.16218	-1.11249	2.1313e-12	8.20658e-11	1.03813e-07	7.86495	6.67115	6.74042	4.44054	5.69177	5.76924	11.1289	10.4794	9.97822	11.9316	9.74694	10.1
Cdkn2aipnl	0008150 // biological_process (GO_REF:0000015 [ND])	ENSMUSG00000020392	27.9144	1.58512	0.664591	1.17019e-09	3.23673e-08	5.69987e-05	22.4061	23.1116	21.4929	28.0647	27.7394	27.939	18.5197	18.3242	17.9293	23.0114	25.2496	23.2811
Cdkn2b	0008150 // biological_process (GO_REF:0000038 [IEA] UniProtKB-KW:KW-0418), 0048856 // anatomical structure development (GO_REF:0000019 [IEA] Ensembl:ENSRNOP00000008898) /// 0007049 // cell cycle (GO_REF:0000096 [ISO] UniProtKB:P42772) /// 0002376 // immune system process (GO_REF:0000019 [IEA] Ensembl:ENSP00000276925) /// 0008150 // biological_process (GO_REF:0000019 [IEA] Ensembl:ENSRNOP000000088…	ENSMUSG00000073802	8.02365	4.73351	2.24291	2.59792e-14	1.22976e-12	1.26542e-09	10.5215	9.05224	4.49717	6.53274	6.98907	6.30778	4.85008	4.3708	2.01228	1.87969	1.27403	1.37391
Cdo1	0006790 // sulfur compound metabolic process (GO_REF:0000002 [IEA] InterPro:IPR010300) /// 0006520 // cellular amino acid metabolic process (GO_REF:0000019 [IEA] Ensembl:ENSRNOP00000000172) /// 0006790 // sulfur compound metabolic process (PMID:11602353 [TAS]) /// 0006520 // cellular amino acid metabolic process (GO_REF:0000002 [IEA] InterPro:IPR010300) /// 0009056 // catabolic process (PMID:1160…	ENSMUSG00000033022	16.0954	-23.8884	-4.57824	0	0	0	0.450039	0.777517	0.963407	4.49897	4.99239	3.30375	2.96686	3.97943	3.18436	12.8192	10.1081	25.3588
Cds1	0009058 // biosynthetic process (GO_REF:0000024 [ISS] UniProtKB:Q92903) /// 0006629 // lipid metabolic process (GO_REF:0000033 [IBA] PANTHER:PTN000349517) /// 0009058 // biosynthetic process (GO_REF:0000037 [IEA] UniProtKB-KW:KW-0594) /// 0006629 // lipid metabolic process (GO_REF:0000019 [IEA] Ensembl:ENSP00000295887) /// 0009058 // biosynthetic process (GO_REF:0000019 [IEA] Ensembl:ENSP00000295…	ENSMUSG00000029330	3.65092	-2.74369	-1.45612	3.33067e-16	1.94059e-14	1.62234e-11	1.84795	1.34091	1.34716	1.85117	1.97095	1.33123	4.5292	3.33982	3.08373	4.02606	3.56579	3.31277
Ceacam19	0008150 // biological_process (GO_REF:0000015 [ND])	ENSMUSG00000049848	1.61106	-4.71968	-2.23869	1.17217e-07	2.4431e-06	0.00570953	0.497536	0.283154	0.394707	1.47527	1.31329	0.941718	1.49192	0.776367	0.436863	0.999543	1.78023	2.0534
Cebpa	0009790 // embryo development (PMID:15509779 [IGI] MGI:MGI:88373) /// 0008150 // biological_process (PMID:15107404 [IDA]) /// 0002376 // immune system process (PMID:15073037 [IMP] MGI:MGI:2177135) /// 0034641 // cellular nitrogen compound metabolic process (PMID:17213233 [IDA]) /// 0044281 // small molecule metabolic process (PMID:17213233 [IDA]) /// 0034641 // cellular nitrogen compound metaboli…	ENSMUSG00000034957	24.1271	-2.05196	-1.03701	1.16607e-12	4.60649e-11	5.6798e-08	20.0389	12.5098	18.7047	10.578	13.5147	9.80294	23.608	22.0871	26.6862	11.6575	10.676	10.5166
Celf4	0022618 // ribonucleoprotein complex assembly (PMID:11158314 [IDA]) /// 0034641 // cellular nitrogen compound metabolic process (GO_REF:0000037 [IEA] UniProtKB-KW:KW-0508) /// 0008150 // biological_process (PMID:23636947 [IMP]) /// 0008150 // biological_process (GO_REF:0000008 [ISO] UniProtKB:Q9BZC1) /// 0008150 // biological_process (GO_REF:0000019 [IEA] Ensembl:ENSP00000410584) /// 0006397 // m…	ENSMUSG00000024268	1.65933	6.80767	2.76716	0	0	0	1.74818	1.84619	1.38362	1.27035	1.45749	1.72644	0.224607	0.258542	0.267297	0.284428	0.241156	0.188721
Cenpb	0008150 // biological_process (GO_REF:0000002 [IEA] InterPro:IPR015115)	ENSMUSG00000068267	12.0187	1.90902	0.932829	5.37846e-09	1.36448e-07	0.000261979	15.4615	11.8911	8.70349	6.20829	7.14384	6.64229	7.45394	9.25687	9.63001	5.56122	5.73896	5.51943
Cenpv	0051276 // chromosome organization (GO_REF:0000019 [IEA] Ensembl:ENSP00000299736) /// 0051276 // chromosome organization (PMID:18772885 [ISS] UniProtKB:Q7Z7K6) /// 0065003 // macromolecular complex assembly (PMID:18772885 [ISS] UniProtKB:Q7Z7K6) /// 0051301 // cell division (GO_REF:0000037 [IEA] UniProtKB-KW:KW-0132) /// 0051276 // chromosome organization (GO_REF:0000096 [ISO] UniProtKB:Q7Z7K6) /…	ENSMUSG00000018509	3.81967	4.25164	2.08802	1.12466e-13	4.97104e-12	5.47809e-09	1.35789	2.28593	1.99411	4.31627	3.64732	3.49543	1.04924	0.840493	0.847618	1.60951	1.53995	1.15287
Cep170	0008150 // biological_process (GO_REF:0000015 [ND])	ENSMUSG00000057335	3.74175	-2.09785	-1.06891	9.53837e-12	3.38386e-10	4.64604e-07	3.40253	2.2367	2.85667	2.02334	2.02033	1.95194	4.41189	3.2714	3.54196	1.634	1.28784	1.78625
Cep192	0007049 // cell cycle (PMID:18207742 [ISO] RefSeq:NP_115518) /// 0007049 // cell cycle (GO_REF:0000019 [IEA] Ensembl:ENSP00000427550) /// 0007010 // cytoskeleton organization (GO_REF:0000096 [ISO] UniProtKB:Q8TEP8) /// 0007049 // cell cycle (GO_REF:0000002 [IEA] InterPro:IPR028542) /// 0006461 // protein complex assembly (GO_REF:0000002 [IEA] InterPro:IPR028542) /// 0007049 // cell cycle (GO_REF:…	ENSMUSG00000024542	1.33227	-2.85153	-1.51174	4.8539e-13	1.99855e-11	2.36428e-08	0.765918	0.676327	1.09308	0.360487	0.499112	0.467092	1.36344	1.22282	1.41054	0.549543	0.350952	0.351227
Cep250	0000902 // cell morphogenesis (GO_REF:0000096 [ISO] UniProtKB:Q9BV73) /// 0022607 // cellular component assembly (GO_REF:0000096 [ISO] UniProtKB:Q9BV73) /// 0022607 // cellular component assembly (GO_REF:0000019 [IEA] Ensembl:ENSP00000380661) /// 0007010 // cytoskeleton organization (GO_REF:0000096 [ISO] UniProtKB:Q9BV73) /// 0008150 // biological_process (GO_REF:0000096 [ISO] UniProtKB:Q9BV73) /…	ENSMUSG00000038241	2.73592	-2.03852	-1.02752	1.75489e-10	5.37942e-09	8.54789e-06	3.1009	1.94501	2.06757	1.39466	1.46972	1.49833	2.73759	2.59415	2.87603	1.38596	1.18297	0.956062
Cep350	0007010 // cytoskeleton organization (GO_REF:0000002 [IEA] InterPro:IPR028750) /// 0008150 // biological_process (GO_REF:0000015 [ND])	ENSMUSG00000033671	1.30864	-2.12013	-1.08416	2.1026e-09	5.62723e-08	0.000102416	0.864817	1.02845	1.15014	0.538507	0.610086	0.62992	1.81755	1.0913	1.01708	0.528461	0.427227	0.675602
Cep85l	0008150 // biological_process (GO_REF:0000015 [ND])	ENSMUSG00000038594	1.05274	-8.23882	-3.04244	2.32683e-10	7.05712e-09	1.13337e-05	0.328982	0.424384	0.547756	0.151742	0.127964	0.087775	1.52993	0.909061	0.719242	0.403897	0.150743	0.215517
Cerk	0034641 // cellular nitrogen compound metabolic process (PMID:11956206 [ISO] EMBL:AB070666) /// 0006629 // lipid metabolic process (GO_REF:0000019 [IEA] Ensembl:ENSP00000216264) /// 0008150 // biological_process (GO_REF:0000037 [IEA] UniProtKB-KW:KW-0418) /// 0034641 // cellular nitrogen compound metabolic process (GO_REF:0000024 [ISS] UniProtKB:Q8TCT0) /// 0008150 // biological_process (GO_REF:0…	ENSMUSG00000035891	45.1896	-1.68523	-0.752944	3.17302e-13	1.33813e-11	1.54555e-08	33.1361	32.9983	31.6122	24.4392	25.8466	27.1446	44.0074	47.1091	44.4522	36.4061	34.0149	34.9154
Cers6	0006629 // lipid metabolic process (GO_REF:0000037 [IEA] UniProtKB-KW:KW-0443) /// 0006629 // lipid metabolic process (PMID:15823095 [IDA]) /// 0009058 // biosynthetic process (PMID:15823095 [IDA]) /// 0034641 // cellular nitrogen compound metabolic process (PMID:15823095 [IDA])	ENSMUSG00000027035	8.49372	-2.43603	-1.28453	1.11022e-16	6.67628e-15	5.40779e-12	6.45386	4.27036	4.25196	3.3141	3.33666	3.41419	10.2434	8.3087	6.92909	4.04869	3.58182	3.99466
Ces2c	0008150 // biological_process (GO_REF:0000003 [IEA] EC:3.1.1.28) /// 0008150 // biological_process (PMID:12859986 [IDA]) /// 0008150 // biological_process (GO_REF:0000037 [IEA] UniProtKB-KW:KW-0719) /// 0008150 // biological_process (GO_REF:0000037 [IEA] UniProtKB-KW:KW-0378)	ENSMUSG00000061825	7.05584	10.8735	3.44275	0	0	0	5.29278	8.42986	7.44488	6.69213	5.87957	7.17001	0.803795	1.02101	0.880842	0.326016	0.514785	0.942059
Cetn2	0007010 // cytoskeleton organization (GO_REF:0000096 [ISO] UniProtKB:P41208) /// 0008150 // biological_process (GO_REF:0000019 [IEA] Ensembl:ENSP00000359300) /// 0051301 // cell division (GO_REF:0000037 [IEA] UniProtKB-KW:KW-0132) /// 0006259 // DNA metabolic process (GO_REF:0000019 [IEA] Ensembl:ENSP00000359300) /// 0022607 // cellular component assembly (GO_REF:0000019 [IEA] Ensembl:ENSP0000035…	ENSMUSG00000031347	26.2038	1.77962	0.831573	5.53686e-09	1.40101e-07	0.000269695	17.4501	21.6817	21.8953	28.6354	25.466	24.51	15.4884	15.3244	14.9214	16.8081	15.0024	19.6959
Cfh	0002376 // immune system process (GO_REF:0000037 [IEA] UniProtKB-KW:KW-0391) /// 0006950 // response to stress (GO_REF:0000037 [IEA] UniProtKB-KW:KW-0179) /// 0008150 // biological_process (PMID:18947875 [IMP] MGI:MGI:2384179) /// 0002376 // immune system process (GO_REF:0000037 [IEA] UniProtKB-KW:KW-0179) /// 0002376 // immune system process (GO_REF:0000037 [IEA] UniProtKB-KW:KW-0399) /// 000695…	ENSMUSG00000026365	15.1009	-3.13183	-1.64701	0	0	0	15.8881	8.5662	10.2917	4.74753	4.96242	4.19903	18.7995	14.7135	11.7896	9.78937	9.26773	8.40315
Cfl2	0008150 // biological_process (GO_REF:0000096 [ISO] UniProtKB:Q9Y281) /// 0007010 // cytoskeleton organization (PMID:24840128 [IDA]) /// 0030154 // cell differentiation (PMID:22343409 [IMP] MGI:MGI:2182095|MGI:MGI:5316051|MGI:MGI:5316057) /// 0007010 // cytoskeleton organization (PMID:22343409 [IMP] MGI:MGI:2182095|MGI:MGI:5316051|MGI:MGI:5316057) /// 0007010 // cytoskeleton organization (PMID:24…	ENSMUSG00000062929	3.12403	2.26372	1.17869	1.69793e-08	3.9896e-07	0.000827044	1.33831	1.44047	1.37875	3.27385	3.04529	3.05296	2.08258	1.62716	1.56636	2.75586	1.89717	2.72224
Cflar	0006950 // response to stress (PMID:21364645 [IMP]) /// 0048856 // anatomical structure development (PMID:21364645 [IMP]) /// 0048646 // anatomical structure formation involved in morphogenesis (PMID:21364645 [IMP]) /// 0022607 // cellular component assembly (PMID:21364645 [IMP]) /// 0008150 // biological_process (GO_REF:0000002 [IEA] InterPro:IPR001875) /// 0008150 // biological_process (GO_REF:…	ENSMUSG00000026031	7.21303	-1.68319	-0.751202	1.05203e-07	2.21066e-06	0.00512432	4.71176	4.0716	4.16792	4.25288	4.54147	3.56372	9.30016	6.11413	6.22482	3.85724	3.71283	4.82174
Cgnl1	0008150 // biological_process (GO_REF:0000015 [ND]) /// 0008150 // biological_process (GO_REF:0000002 [IEA] InterPro:IPR002928)	ENSMUSG00000032232	0.301335	-36.3628	-5.18439	3.33067e-16	1.94059e-14	1.62234e-11	0.050161	0.060663	0	0	0.00798183	0.012045	0.363368	0.353449	0.187187	0.0377898	0.0581791	0.0369681
Ch25h	0009058 // biosynthetic process (GO_REF:0000037 [IEA] UniProtKB-KW:KW-0752) /// 0044281 // small molecule metabolic process (GO_REF:0000002 [IEA] InterPro:IPR006694) /// 0008150 // biological_process (GO_REF:0000037 [IEA] UniProtKB-KW:KW-0560) /// 0008150 // biological_process (GO_REF:0000002 [IEA] InterPro:IPR006694) /// 0009058 // biosynthetic process (GO_REF:0000037 [IEA] UniProtKB-KW:KW-0756)…	ENSMUSG00000050370	40.1437	2.72056	1.4439	0	0	0	40.4393	41.8387	36.5227	39.84	40.2092	40.3819	18.6107	22.9528	19.1323	11.7837	19.0806	9.23633
Chchd10	0008150 // biological_process (GO_REF:0000096 [ISO] UniProtKB:Q8WYQ3) /// 0007005 // mitochondrion organization (GO_REF:0000019 [IEA] Ensembl:ENSP00000418428) /// 0006091 // generation of precursor metabolites and energy (GO_REF:0000019 [IEA] Ensembl:ENSP00000418428) /// 0044281 // small molecule metabolic process (GO_REF:0000019 [IEA] Ensembl:ENSP00000418428) /// 0006091 // generation of precurs…	ENSMUSG00000049422	47.4167	-1.92486	-0.944753	3.64319e-09	9.45929e-08	0.000177456	39.7025	23.0572	22.2122	24.2282	29.5378	27.1671	38.1114	34.5044	31.9844	55.9806	46.4943	39.7754
Chd4	0051276 // chromosome organization (GO_REF:0000096 [ISO] UniProtKB:Q14839) /// 0007049 // cell cycle (GO_REF:0000002 [IEA] InterPro:IPR028725) /// 0008150 // biological_process (GO_REF:0000037 [IEA] UniProtKB-KW:KW-0805) /// 0008150 // biological_process (GO_REF:0000002 [IEA] InterPro:IPR002464) /// 0051276 // chromosome organization (GO_REF:0000019 [IEA] Ensembl:ENSP00000349508) /// 0008150 // b…	ENSMUSG00000063870	4.81338	-1.82691	-0.869402	6.64691e-13	2.69803e-11	3.23764e-08	3.86397	3.43573	3.52925	2.58971	2.49454	2.53905	5.05512	4.39966	4.98537	2.54443	2.04242	2.67594
Chil3	0006950 // response to stress (GO_REF:0000037 [IEA] UniProtKB-KW:KW-0395) /// 0005975 // carbohydrate metabolic process (GO_REF:0000002 [IEA] InterPro:IPR001223|InterPro:IPR013781) /// 0009056 // catabolic process (GO_REF:0000002 [IEA] InterPro:IPR011583) /// 0008150 // biological_process (GO_REF:0000037 [IEA] UniProtKB-KW:KW-0326) /// 0005975 // carbohydrate metabolic process (GO_REF:0000002 [IE…	ENSMUSG00000040809	16555.5	3.47625	1.79753	3.95872e-12	1.48099e-10	1.92825e-07	22878.4	15861.1	10927	11118.9	10401.1	10776.1	11664.5	5749.9	4022.52	3028.71	4406.32	5307.12
Chil4	0006950 // response to stress (GO_REF:0000037 [IEA] UniProtKB-KW:KW-0395) /// 0005975 // carbohydrate metabolic process (GO_REF:0000002 [IEA] InterPro:IPR001223|InterPro:IPR013781) /// 0009056 // catabolic process (GO_REF:0000002 [IEA] InterPro:IPR011583) /// 0009056 // catabolic process (GO_REF:0000033 [IBA] PANTHER:PTN000126434)	ENSMUSG00000063779	6.58072	4.1022	2.0364	3.26936e-11	1.09373e-09	1.59247e-06	11.3769	4.39047	3.97476	2.53956	2.50194	2.48634	2.84662	1.76614	1.34436	1.28405	1.48264	1.46967
Chml	0006810 // transport (GO_REF:0000002 [IEA] InterPro:IPR001738) /// 0006464 // cellular protein modification process (GO_REF:0000002 [IEA] InterPro:IPR001738) /// 0006464 // cellular protein modification process (GO_REF:0000024 [ISS] UniProtKB:P26374) /// 0006464 // cellular protein modification process (GO_REF:0000096 [ISO] UniProtKB:P26374) /// 0008150 // biological_process (GO_REF:0000037 [IEA]…	ENSMUSG00000078185	0.489481	-4.47095	-2.16058	8.88107e-11	2.81084e-09	4.32588e-06	0.32436	0.231951	0.211328	0.10036	0.107715	0.108365	0.643228	0.452041	0.373174	0.0991619	0.101776	0.108092
Chn2	0008150 // biological_process (GO_REF:0000008 [ISO] EMBL:L29126) /// 0007165 // signal transduction (GO_REF:0000002 [IEA] InterPro:IPR000198|InterPro:IPR008936) /// 0007165 // signal transduction (GO_REF:0000002 [IEA] InterPro:IPR002219) /// 0008150 // biological_process (GO_REF:0000037 [IEA] UniProtKB-KW:KW-0343)	ENSMUSG00000004633	4.18911	-7.29541	-2.86699	0	0	0	1.01548	0.335675	0.380423	0.471731	0.603257	0.585223	5.40358	3.89101	3.27273	1.90407	1.19524	0.638629
Chp1	0006810 // transport (GO_REF:0000037 [IEA] UniProtKB-KW:KW-0653) /// 0042592 // homeostatic process (GO_REF:0000096 [ISO] UniProtKB:Q99653) /// 0008150 // biological_process (GO_REF:0000019 [IEA] Ensembl:ENSRNOP00000053243) /// 0006810 // transport (GO_REF:0000019 [IEA] Ensembl:ENSRNOP00000053243) /// 0008150 // biological_process (GO_REF:0000019 [IEA] Ensembl:ENSP00000335632) /// 0006810 // tran…	ENSMUSG00000014077	72.5612	1.55568	0.637544	6.04734e-09	1.51471e-07	0.00029456	71.5183	68.9894	77.1761	63.8857	61.7059	64.1305	65.4842	56.1952	57.1082	41.497	36.4175	47.023
Chp2	0006810 // transport (GO_REF:0000037 [IEA] UniProtKB-KW:KW-0653) /// 0008150 // biological_process (GO_REF:0000096 [ISO] UniProtKB:O43745) /// 0006810 // transport (GO_REF:0000037 [IEA] UniProtKB-KW:KW-0813) /// 0008150 // biological_process (GO_REF:0000019 [IEA] Ensembl:ENSP00000300113) /// 0042592 // homeostatic process (PMID:12226101 [ISO] EMBL:AF146019) /// 0008150 // biological_process (GO_R…	ENSMUSG00000030865	0.876799	-10.48	-3.38957	1.4071e-12	5.50508e-11	6.85383e-08	0.245454	0.0593687	0.13793	0.109172	0.0781154	0.0884102	1.02075	0.576514	0.957603	0.86295	1.04386	0.723587
Chpt1	0044281 // small molecule metabolic process (GO_REF:0000003 [IEA] EC:2.7.8.2) /// 0009058 // biosynthetic process (GO_REF:0000037 [IEA] UniProtKB-KW:KW-0594) /// 0044281 // small molecule metabolic process (GO_REF:0000024 [ISS] UniProtKB:Q8WUD6) /// 0006629 // lipid metabolic process (PMID:20018880 [IDA]) /// 0044281 // small molecule metabolic process (GO_REF:0000041 [IEA] UniPathway:UPA00753) /…	ENSMUSG00000060002	7.09215	2.15403	1.10704	3.33067e-15	1.75009e-13	1.62234e-10	3.69876	4.27022	4.08169	7.5966	7.40874	6.27112	3.55731	3.39598	3.29534	4.53443	4.8489	7.02301
Chst11	0006790 // sulfur compound metabolic process (PMID:10722746 [IDA]) /// 0006790 // sulfur compound metabolic process (PMID:21138417 [IGI] MGI:MGI:1926002) /// 0048856 // anatomical structure development (PMID:16079159 [IMP] MGI:MGI:3768254) /// 0044281 // small molecule metabolic process (PMID:16079159 [IMP] MGI:MGI:3768254) /// 0009058 // biosynthetic process (PMID:21138417 [IGI] MGI:MGI:1926002)…	ENSMUSG00000034612	0.471396	-8.03188	-3.00574	1.73735e-09	4.69876e-08	8.46247e-05	0.0889866	0.0602656	0.0266693	0.137207	0.101951	0.102567	0.716246	0.540963	0.15698	0.294975	0.403669	0.314794
Chst13	0008150 // biological_process (GO_REF:0000002 [IEA] InterPro:IPR005331|InterPro:IPR018011) /// 0008150 // biological_process (GO_REF:0000096 [ISO] UniProtKB:Q8NET6) /// 0009058 // biosynthetic process (GO_REF:0000096 [ISO] UniProtKB:Q8NET6) /// 0044281 // small molecule metabolic process (GO_REF:0000096 [ISO] UniProtKB:Q8NET6) /// 0044281 // small molecule metabolic process (GO_REF:0000019 [IEA] …	ENSMUSG00000056643	0.690373	-12.2147	-3.61054	2.31727e-09	6.16788e-08	0.000112872	0.892611	0.777235	0.401274	0.105869	0.0189381	0.0571573	0.606696	0.723509	0.524882	0	0.153377	0.105255
Chst15	0008150 // biological_process (GO_REF:0000002 [IEA] InterPro:IPR000863) /// 0008150 // biological_process (GO_REF:0000024 [ISS] UniProtKB:Q7LFX5) /// 0005975 // carbohydrate metabolic process (GO_REF:0000019 [IEA] Ensembl:ENSP00000402394) /// 0008150 // biological_process (GO_REF:0000096 [ISO] UniProtKB:Q7LFX5) /// 0008150 // biological_process (GO_REF:0000037 [IEA] UniProtKB-KW:KW-0808) /// 0009…	ENSMUSG00000030930	1.98543	6.57713	2.71746	0	0	0	2.136	1.13926	2.68102	0.68208	0.749501	0.675115	0.431038	0.343041	0.408768	0.201723	0.263507	0.333679
Chst2	0008150 // biological_process (GO_REF:0000002 [IEA] InterPro:IPR000863) /// 0006950 // response to stress (GO_REF:0000037 [IEA] UniProtKB-KW:KW-0395) /// 0008150 // biological_process (GO_REF:0000019 [IEA] Ensembl:ENSP00000307911) /// 0008150 // biological_process (GO_REF:0000096 [ISO] UniProtKB:Q9Y4C5) /// 0008150 // biological_process (GO_REF:0000038 [IEA] UniProtKB-KW:KW-0808) /// 0006790 // s…	ENSMUSG00000033350	0.269306	-75.661	-6.24148	6.60834e-10	1.90015e-08	3.21886e-05	0	0	0.0100574	0.0636834	0.0640791	0.161164	0.309723	0.0741838	0.0819687	0.404508	0.276781	0.126628
Chst7	0044281 // small molecule metabolic process (GO_REF:0000019 [IEA] Ensembl:ENSP00000276055) /// 0006790 // sulfur compound metabolic process (GO_REF:0000019 [IEA] Ensembl:ENSP00000276055) /// 0006790 // sulfur compound metabolic process (GO_REF:0000096 [ISO] UniProtKB:Q9NS84) /// 0009058 // biosynthetic process (GO_REF:0000096 [ISO] UniProtKB:Q9NS84) /// 0008150 // biological_process (GO_REF:00000…	ENSMUSG00000037347	1.07608	-16.6318	-4.05587	2.69895e-13	1.14462e-11	1.31463e-08	0.17836	0.0862811	0.100227	0.0528867	0.0283815	0.107073	1.50739	0.81321	0.907626	0.739043	0.689569	0.184029
Chsy1	0009058 // biosynthetic process (PMID:22952769 [IGI] MGI:MGI:106576) /// 0030154 // cell differentiation (PMID:22280990 [IMP] MGI:MGI:5007063) /// 0008150 // biological_process (GO_REF:0000019 [IEA] Ensembl:ENSRNOP00000016939) /// 0008150 // biological_process (GO_REF:0000096 [ISO] UniProtKB:Q86X52) /// 0006790 // sulfur compound metabolic process (PMID:22952769 [IGI] MGI:MGI:106576) /// 0009058 …	ENSMUSG00000032640	12.9195	-1.94642	-0.960825	5.88196e-13	2.40558e-11	2.86504e-08	14.2037	10.4033	11.9481	7.43144	7.90865	7.65848	14.8767	11.5597	12.3221	5.8679	4.63836	7.02724
Chtf8	0009058 // biosynthetic process (GO_REF:0000037 [IEA] UniProtKB-KW:KW-0235) /// 0007049 // cell cycle (GO_REF:0000037 [IEA] UniProtKB-KW:KW-0131) /// 0006259 // DNA metabolic process (GO_REF:0000037 [IEA] UniProtKB-KW:KW-0235) /// 0008150 // biological_process (GO_REF:0000015 [ND])	ENSMUSG00000046691	4.11692	-1.89286	-0.920571	8.81205e-07	1.61303e-05	0.0429226	4.98957	2.86821	3.3743	1.95984	2.19628	2.10062	4.86796	3.4379	4.04489	2.18054	1.65347	2.36872
Cib2	0042592 // homeostatic process (PMID:23023331 [IDA]) /// 0042592 // homeostatic process (PMID:23023331 [IMP]) /// 0007165 // signal transduction (GO_REF:0000038 [IEA] UniProtKB-KW:KW-0401)	ENSMUSG00000037493	67.6125	2.14492	1.10092	0	0	0	65.2111	70.0976	67.5289	50.0297	45.1549	51.0976	32.0084	38.0116	39.7743	29.8561	27.8832	26.7111
Cic	0008150 // biological_process (PMID:22014525 [IGI] MGI:MGI:104783|MGI:MGI:3694797) /// 0048856 // anatomical structure development (PMID:22014525 [IGI] MGI:MGI:104783|MGI:MGI:3694797) /// 0048856 // anatomical structure development (PMID:22014525 [IMP] MGI:MGI:4125985) /// 0034641 // cellular nitrogen compound metabolic process (GO_REF:0000037 [IEA] UniProtKB-KW:KW-0804) /// 0008150 // biological…	ENSMUSG00000005442	1.56477	-2.56855	-1.36095	6.42353e-12	2.3437e-10	3.12884e-07	1.08934	1.07242	0.794712	0.504345	0.556515	0.697548	1.53312	1.66349	1.49768	0.739091	0.876794	0.653534
Cideb	0051604 // protein maturation (GO_REF:0000019 [IEA] Ensembl:ENSP00000337731) /// 0051604 // protein maturation (GO_REF:0000096 [ISO] UniProtKB:Q9UHD4) /// 0008150 // biological_process (GO_REF:0000096 [ISO] UniProtKB:Q9UHD4) /// 0008219 // cell death (PMID:9564035 [IDA]) /// 0008150 // biological_process (GO_REF:0000019 [IEA] Ensembl:ENSP00000337731) /// 0008219 // cell death (GO_REF:0000037 [IEA…	ENSMUSG00000022219	11.6205	4.5828	2.19623	0	0	0	7.84027	9.97575	10.3171	11.4089	11.1758	12.2768	1.69696	2.6216	3.6209	2.38251	4.34722	2.40839
Cidec	0008219 // cell death (GO_REF:0000096 [ISO] UniProtKB:Q96AQ7) /// 0008219 // cell death (PMID:12429024 [ISA] UniProtKB:Q96AQ7) /// 0034641 // cellular nitrogen compound metabolic process (GO_REF:0000037 [IEA] UniProtKB-KW:KW-0804) /// 0008219 // cell death (GO_REF:0000037 [IEA] UniProtKB-KW:KW-0053) /// 0008150 // biological_process (GO_REF:0000037 [IEA] UniProtKB-KW:KW-0805) /// 0008150 // biolo…	ENSMUSG00000030278	96.58	13.3201	3.73553	0	0	0	53.1048	31.509	64.0512	95.6729	91.7722	102.295	7.0244	6.35589	9.24158	22.5725	16.5014	18.0924
Ciita	0006950 // response to stress (GO_REF:0000019 [IEA] Ensembl:ENSRNOP00000003572) /// 0008150 // biological_process (GO_REF:0000002 [IEA] InterPro:IPR008095) /// 0008150 // biological_process (GO_REF:0000037 [IEA] UniProtKB-KW:KW-0418) /// 0002376 // immune system process (PMID:16280321 [IDA]) /// 0007568 // aging (GO_REF:0000019 [IEA] Ensembl:ENSRNOP00000003572) /// 0002376 // immune system proces…	ENSMUSG00000022504	8.58333	-3.60036	-1.84814	0	0	0	6.04723	3.3057	3.52091	2.35379	2.67526	2.72438	11.533	7.40828	6.80872	1.86181	2.88565	1.47914
Cisd1	0008150 // biological_process (PMID:17376863 [IMP] MGI:MGI:3530226)	ENSMUSG00000037710	53.6433	1.48012	0.56571	1.38304e-07	2.85451e-06	0.00673665	52.3589	51.0519	57.5191	49.5086	48.892	49.4195	35.5455	38.7153	35.9563	34.5007	40.275	34.9899
Cited2	0048856 // anatomical structure development (GO_REF:0000096 [ISO] UniProtKB:Q99967) /// 0006950 // response to stress (GO_REF:0000096 [ISO] UniProtKB:Q99967) /// 0048856 // anatomical structure development (PMID:18653562 [IGI] MGI:MGI:106918) /// 0030154 // cell differentiation (PMID:22147266 [IMP]) /// 0009790 // embryo development (PMID:12149478 [IMP] MGI:MGI:2385355) /// 0048856 // anatomical …	ENSMUSG00000039910	46.5376	-1.84567	-0.884144	1.98316e-08	4.61527e-07	0.000965976	29.2398	25.8956	29.7724	30.5305	35.6314	32.4779	32.7477	44.0585	54.939	48.2742	43.9815	47.3571
Ckap4	0008150 // biological_process (GO_REF:0000015 [ND])	ENSMUSG00000046841	10.9752	-2.72072	-1.44399	0	0	0	5.12807	3.99487	3.89211	4.58141	5.27751	5.34134	11.9538	11.1889	9.78292	11.3057	8.77147	11.1318
Ckap5	0007049 // cell cycle (GO_REF:0000096 [ISO] UniProtKB:Q14008) /// 0007067 // mitosis (GO_REF:0000037 [IEA] UniProtKB-KW:KW-0498) /// 0007010 // cytoskeleton organization (GO_REF:0000008 [ISO] EMBL:X92474) /// 0051301 // cell division (GO_REF:0000037 [IEA] UniProtKB-KW:KW-0132) /// 0007049 // cell cycle (GO_REF:0000037 [IEA] UniProtKB-KW:KW-0131) /// 0007010 // cytoskeleton organization (GO_REF:00…	ENSMUSG00000040549	4.44197	-2.10511	-1.0739	3.29736e-14	1.54583e-12	1.60611e-09	4.19993	3.08275	4.02697	2.79278	2.59715	2.89075	4.68025	4.15958	4.48606	2.0102	1.65591	1.89396
Ckb	0008150 // biological_process (GO_REF:0000002 [IEA] InterPro:IPR000749|InterPro:IPR022413|InterPro:IPR022414|InterPro:IPR022415) /// 0042592 // homeostatic process (GO_REF:0000019 [IEA] Ensembl:ENSRNOP00000015122) /// 0008150 // biological_process (GO_REF:0000037 [IEA] UniProtKB-KW:KW-0418) /// 0008150 // biological_process (GO_REF:0000037 [IEA] UniProtKB-KW:KW-0808) /// 0008150 // biological_pro…	ENSMUSG00000001270	59.0989	-9.43883	-3.23861	0	0	0	6.9881	6.69654	7.4299	17.445	19.0624	19.4651	27.3555	38.399	25.5584	65.4485	66.4877	45.3605
Clasp1	0007049 // cell cycle (GO_REF:0000019 [IEA] Ensembl:ENSP00000263710) /// 0006461 // protein complex assembly (GO_REF:0000024 [ISS] UniProtKB:Q7Z460) /// 0006461 // protein complex assembly (GO_REF:0000019 [IEA] Ensembl:ENSP00000263710) /// 0016192 // vesicle-mediated transport (GO_REF:0000096 [ISO] UniProtKB:Q7Z460) /// 0051301 // cell division (GO_REF:0000037 [IEA] UniProtKB-KW:KW-0132) /// 0008…	ENSMUSG00000064302	0.907154	-1.99832	-0.998785	4.37032e-08	9.73806e-07	0.00212874	0.753484	0.602209	0.589094	0.439069	0.487931	0.538076	0.952779	0.861795	0.906888	0.3554	0.445829	0.394028
Clasp2	0006461 // protein complex assembly (GO_REF:0000096 [ISO] UniProtKB:O75122) /// 0008150 // biological_process (PMID:17113391 [IMP] MGI:MGI:3693618) /// 0000003 // reproduction (GO_REF:0000037 [IEA] UniProtKB-KW:KW-0469) /// 0051301 // cell division (GO_REF:0000037 [IEA] UniProtKB-KW:KW-0132) /// 0007010 // cytoskeleton organization (GO_REF:0000096 [ISO] UniProtKB:O75122) /// 0008150 // biological…	ENSMUSG00000033392	6.79415	-2.01157	-1.00832	3.53217e-08	7.95785e-07	0.00172049	4.58118	5.75357	7.18872	4.37762	4.44538	3.88551	5.80701	7.12723	7.44822	2.26615	2.66453	3.99547
Clcf1	0007165 // signal transduction (PMID:10500198 [IDA]) /// 0008150 // biological_process (PMID:12090754 [IDA]) /// 0008150 // biological_process (PMID:14523086 [NAS]) /// 0008150 // biological_process (GO_REF:0000096 [ISO] UniProtKB:Q9UBD9) /// 0048856 // anatomical structure development (PMID:10500198 [IDA]) /// 0008150 // biological_process (PMID:15450249 [TAS]) /// 0008150 // biological_process …	ENSMUSG00000040663	3.2817	-3.55773	-1.83096	1.11022e-16	6.67628e-15	5.40779e-12	1.64252	1.28155	1.76659	1.08404	1.29839	1.50131	3.29802	3.05996	3.48713	0.718505	0.737447	0.984034
Cldn1	0048856 // anatomical structure development (GO_REF:0000096 [ISO] UniProtKB:O95832) /// 0007155 // cell adhesion (PMID:10508613 [IDA]) /// 0048856 // anatomical structure development (PMID:11889141 [IMP]) /// 0034330 // cell junction organization (GO_REF:0000008 [ISO] UniProtKB:O95832) /// 0042592 // homeostatic process (GO_REF:0000096 [ISO] UniProtKB:O95832) /// 0042592 // homeostatic process (G…	ENSMUSG00000022512	4.9826	4.52518	2.17797	0	0	0	3.2415	2.56458	3.24582	4.85069	4.80128	5.29583	0.92658	1.43983	1.04828	1.9932	2.81094	1.94688
Cldn12	0007155 // cell adhesion (GO_REF:0000024 [ISS] UniProtKB:Q9Z0G9)	ENSMUSG00000046798	0.981426	4.23001	2.08066	5.42529e-10	1.57673e-08	2.64261e-05	0.302449	0.202581	0.22661	1.15895	1.01437	0.770954	0.39949	0.398585	0.220996	0.853	0.635628	0.480095
Clec10a	0006950 // response to stress (PMID:15784728 [IMP] MGI:MGI:2183546) /// 0006950 // response to stress (PMID:15784728 [IMP])	ENSMUSG00000000318	1.8505	-8.67056	-3.11612	0	0	0	0.441102	0.410349	0.355919	0.160977	0.226768	0.211841	2.23948	1.63142	1.6806	0.920252	2.39626	1.40038
Clec16a	0008150 // biological_process (GO_REF:0000015 [ND]) /// 0006914 // autophagy (GO_REF:0000037 [IEA] UniProtKB-KW:KW-0072)	ENSMUSG00000068663	4.3577	2.4862	1.31394	1.11022e-16	6.67628e-15	5.40779e-12	2.80944	2.8091	2.36039	4.39875	4.48547	4.18887	1.50122	2.04637	1.92215	2.49145	2.22991	2.73067
Clec1b	0002376 // immune system process (PMID:23112346 [IGI] MGI:MGI:1889810) /// 0030154 // cell differentiation (PMID:23112346 [IGI] MGI:MGI:1889810) /// 0007165 // signal transduction (PMID:10671229 [TAS]) /// 0000902 // cell morphogenesis (PMID:23112346 [IGI] MGI:MGI:1889810) /// 0048646 // anatomical structure formation involved in morphogenesis (PMID:23112346 [IGI] MGI:MGI:1889810)	ENSMUSG00000030159	3.63609	8.30762	3.05443	0	0	0	2.31313	3.04918	5.54596	1.57752	1.51524	1.55524	0.755071	0.713746	0.993983	0.396935	0.467019	0.29549
Clec4a1	0008150 // biological_process (GO_REF:0000015 [ND])	ENSMUSG00000049037	2.97543	-7.00532	-2.80845	1.11022e-16	6.67628e-15	5.40779e-12	0.568223	0.458126	0.236523	0.411858	0.522416	0.272891	3.82826	3.38453	1.7135	1.58549	1.20419	1.82399
Clec4a2		ENSMUSG00000030148	33.8443	-1.71811	-0.780821	2.79302e-09	7.36177e-08	0.000136045	26.0874	28.4106	23.7273	21.9899	20.2101	19.81	38.4956	35.0955	27.9417	16.7831	15.5966	19.6027
Clec4b1	0008150 // biological_process (PMID:12777403 [IDA])	ENSMUSG00000030147	38.1874	-2.72923	-1.44849	0	0	0	32.4958	39.6938	36.9443	25.2235	24.2372	22.8972	40.9334	37.7898	35.8391	10.5235	14.1641	12.2057
Clec4d	0006950 // response to stress (PMID:23602766 [IMP]) /// 0002376 // immune system process (GO_REF:0000037 [IEA] UniProtKB-KW:KW-0391) /// 0007165 // signal transduction (PMID:23602766 [IDA]) /// 0048856 // anatomical structure development (PMID:23602766 [IMP]) /// 0002376 // immune system process (PMID:23602766 [IMP]) /// 0002376 // immune system process (GO_REF:0000037 [IEA] UniProtKB-KW:KW-0399)…	ENSMUSG00000030144	45.5931	-3.09603	-1.63042	0	0	0	14.7026	17.3195	17.1	34.5845	31.7159	29.5733	30.6991	32.9775	30.8034	41.3398	40.7807	54.6587
Clec4e	0007165 // signal transduction (PMID:23602766 [IDA]) /// 0002376 // immune system process (GO_REF:0000037 [IEA] UniProtKB-KW:KW-0391) /// 0008150 // biological_process (PMID:18776906 [IDA]) /// 0007155 // cell adhesion (PMID:23602766 [IMP] MGI:MGI:5013826) /// 0006950 // response to stress (PMID:23602766 [IMP] MGI:MGI:5013826) /// 0002376 // immune system process (PMID:19171887 [IMP]) /// 0048856…	ENSMUSG00000030142	37.8296	-1.79017	-0.840095	1.54299e-08	3.65729e-07	0.000751574	25.4978	24.1706	28.649	24.861	23.9404	21.646	46.1914	36.0442	31.2532	16.5874	17.8927	21.1424
Clic4	0030154 // cell differentiation (GO_REF:0000019 [IEA] Ensembl:ENSP00000363500) /// 0008150 // biological_process (GO_REF:0000024 [ISS] UniProtKB:Q9Y696) /// 0042592 // homeostatic process (PMID:19197003 [IMP] MGI:MGI:3838012) /// 0030154 // cell differentiation (PMID:17636002 [IMP]) /// 0000003 // reproduction (PMID:19197003 [IMP]) /// 0006810 // transport (GO_REF:0000037 [IEA] UniProtKB-KW:KW-08…	ENSMUSG00000037242	50.494	-1.71069	-0.774581	1.7697e-13	7.64863e-12	8.62001e-09	30.1743	29.0124	28.0134	43.6174	44.7612	43.7615	54.6137	50.0523	46.816	41.3829	37.9989	34.7338
Clmn	0008150 // biological_process (PMID:22001116 [IDA]) /// 0048856 // anatomical structure development (PMID:22001116 [IMP]) /// 0030154 // cell differentiation (PMID:22001116 [IMP])	ENSMUSG00000021097	0.340355	11.0236	3.46253	3.50009e-11	1.16293e-09	1.70486e-06	0.54273	0.194919	0.283417	0.131669	0.0811275	0.0592382	0.273576	0.177237	0.117167	0.00826014	0.0423895	0.0290899
Clock	0008150 // biological_process (GO_REF:0000096 [ISO] UniProtKB:O15516) /// 0008150 // biological_process (PMID:15147242 [IDA]) /// 0008150 // biological_process (PMID:12024206 [IMP] MGI:MGI:1861634) /// 0051276 // chromosome organization (GO_REF:0000096 [ISO] UniProtKB:O15516) /// 0007049 // cell cycle (GO_REF:0000019 [IEA] Ensembl:ENSP00000308741) /// 0008150 // biological_process (PMID:22653727 …	ENSMUSG00000029238	1.8847	-2.32044	-1.2144	4.13003e-14	1.92323e-12	2.0117e-09	1.56932	1.34845	1.70735	1.0539	0.889404	0.901655	2.12638	1.84546	1.68225	0.611835	0.742476	0.794286
Clp1	0006399 // tRNA metabolic process (GO_REF:0000024 [ISS] UniProtKB:Q92989) /// 0006399 // tRNA metabolic process (GO_REF:0000033 [IBA] PANTHER:PTN000298076) /// 0008150 // biological_process (GO_REF:0000037 [IEA] UniProtKB-KW:KW-0418) /// 0034641 // cellular nitrogen compound metabolic process (GO_REF:0000033 [IBA] PANTHER:PTN000298076) /// 0048856 // anatomical structure development (GO_REF:00000…	ENSMUSG00000027079	12.6688	1.84491	0.883549	4.17629e-09	1.07121e-07	0.000203423	9.42426	9.04666	10.2331	12.444	12.1611	13.4013	6.28176	6.46971	8.76721	10.5205	10.2475	10.6788
Clstn1	0007155 // cell adhesion (GO_REF:0000037 [IEA] UniProtKB-KW:KW-0130) /// 0008150 // biological_process (PMID:24613359 [IGI] MGI:MGI:2178323) /// 0007155 // cell adhesion (GO_REF:0000002 [IEA] InterPro:IPR002126) /// 0007267 // cell-cell signaling (PMID:11161476 [NAS]) /// 0008150 // biological_process (PMID:24613359 [IGI] MGI:MGI:1929897|MGI:MGI:2178323) /// 0042592 // homeostatic process (PMID:1…	ENSMUSG00000039953	1.56299	-3.97881	-1.99234	1.34041e-11	4.67357e-10	6.52898e-07	0.865079	0.357237	0.331985	0.475481	0.463326	0.192529	1.93604	1.36429	1.38864	0.392094	0.326295	0.311001
Cltb	0016192 // vesicle-mediated transport (GO_REF:0000033 [IBA] PANTHER:PTN000067451) /// 0008150 // biological_process (GO_REF:0000015 [ND]) /// 0006810 // transport (GO_REF:0000002 [IEA] InterPro:IPR000996) /// 0016192 // vesicle-mediated transport (GO_REF:0000002 [IEA] InterPro:IPR000996)	ENSMUSG00000047547	15.9777	1.5124	0.59684	2.34791e-07	4.68899e-06	0.0114364	14.1446	14.4961	16.1845	15.2785	16.2247	16.0121	10.756	12.7418	12.627	16.8164	15.4265	15.6902
Cltc	0006461 // protein complex assembly (PMID:18548008 [ISO] UniProtKB:Q49AL0) /// 0016192 // vesicle-mediated transport (GO_REF:0000002 [IEA] InterPro:IPR000547|InterPro:IPR001473|InterPro:IPR015348|InterPro:IPR016025) /// 0006810 // transport (GO_REF:0000002 [IEA] InterPro:IPR000547|InterPro:IPR001473|InterPro:IPR015348|InterPro:IPR016025) /// 0008150 // biological_process (GO_REF:0000024 [ISS] Uni…	ENSMUSG00000047126	41.5554	-2.0772	-1.05464	0	0	0	28.6915	23.5877	30.9839	20.1379	19.9379	17.7034	45.6219	39.6313	39.4131	20.2115	15.4464	20.1439
Clu	0008219 // cell death (GO_REF:0000019 [IEA] Ensembl:ENSP00000315130) /// 0048856 // anatomical structure development (GO_REF:0000096 [ISO] UniProtKB:P10909) /// 0008150 // biological_process (PMID:12145324 [IMP]) /// 0006950 // response to stress (GO_REF:0000096 [ISO] UniProtKB:P10909) /// 0006461 // protein complex assembly (GO_REF:0000024 [ISS] UniProtKB:P10909) /// 0006457 // protein folding (…	ENSMUSG00000022037	2.57351	-13.3096	-3.73439	0	0	0	0.143057	0.179928	0.235808	0.220577	0.218532	0.20611	4.48299	2.15044	1.08711	0.589168	0.457212	0.573545
Cluh	0007005 // mitochondrion organization (GO_REF:0000020 [IEA] HAMAP:MF_03013) /// 0007005 // mitochondrion organization (GO_REF:0000096 [ISO] UniProtKB:O75153) /// 0007005 // mitochondrion organization (GO_REF:0000002 [IEA] InterPro:IPR027523) /// 0007005 // mitochondrion organization (GO_REF:0000024 [ISS] UniProtKB:O75153)	ENSMUSG00000020741	10.8895	1.55241	0.634514	3.87946e-09	1.003e-07	0.000188965	11.8305	11.1239	9.71415	9.5459	9.28261	7.87584	11.0403	10.7938	10.2441	6.5345	6.39483	5.80669
Cmbl	0008150 // biological_process (GO_REF:0000002 [IEA] InterPro:IPR002925) /// 0008150 // biological_process (GO_REF:0000015 [ND]) /// 0008150 // biological_process (GO_REF:0000037 [IEA] UniProtKB-KW:KW-0378)	ENSMUSG00000022235	19.2228	3.5739	1.8375	0	0	0	21.2271	17.4759	18.9653	16.4361	15.4994	20.2734	5.80264	4.42686	6.14145	6.59791	3.59238	5.33672
Cmc2	0008150 // biological_process (GO_REF:0000015 [ND])	ENSMUSG00000014633	10.9532	2.04794	1.03417	1.00301e-10	3.16012e-09	4.88554e-06	7.41475	6.9175	7.35924	11.1928	11.4003	10.2667	5.5547	5.58786	5.55356	7.93171	7.64441	6.7846
Cmip	0008150 // biological_process (GO_REF:0000015 [ND])	ENSMUSG00000034390	19.421	-1.55777	-0.639487	2.08298e-08	4.83143e-07	0.0010146	16.6593	14.0884	16.0451	11.5141	12.5026	11.9283	21.1618	18.2043	18.897	13.5319	13.5061	13.2242
Cmklr1	0008150 // biological_process (GO_REF:0000024 [ISS] UniProtKB:Q99788) /// 0040011 // locomotion (GO_REF:0000019 [IEA] Ensembl:ENSP00000311733) /// 0007165 // signal transduction (GO_REF:0000002 [IEA] InterPro:IPR000276|InterPro:IPR000355|InterPro:IPR002258) /// 0040011 // locomotion (GO_REF:0000096 [ISO] UniProtKB:Q99788) /// 0007165 // signal transduction (GO_REF:0000038 [IEA] UniProtKB-KW:KW-08…	ENSMUSG00000042190	2.62331	-11.1866	-3.4837	0	0	0	0.288632	0.251324	0.15138	0.342336	0.385798	0.457435	3.48476	2.32888	2.05627	1.50763	1.3242	1.27631
Cmpk2	0044281 // small molecule metabolic process (GO_REF:0000003 [IEA] EC:2.7.4.14) /// 0044281 // small molecule metabolic process (GO_REF:0000003 [IEA] EC:2.7.4.6) /// 0044281 // small molecule metabolic process (GO_REF:0000024 [ISS] UniProtKB:Q5EBM0) /// 0009058 // biosynthetic process (GO_REF:0000037 [IEA] UniProtKB-KW:KW-0665) /// 0008150 // biological_process (GO_REF:0000037 [IEA] UniProtKB-KW:K…	ENSMUSG00000020638	5.51595	-2.96863	-1.5698	1.11022e-15	6.07616e-14	5.40779e-11	1.69172	1.97895	2.512	3.52047	4.3952	4.03273	3.13592	3.9267	3.50608	5.63866	4.47129	6.4379
Cmtm3	0040011 // locomotion (GO_REF:0000037 [IEA] UniProtKB-KW:KW-0145) /// 0008150 // biological_process (PMID:15196959 [IDA])	ENSMUSG00000031875	62.8194	-1.52107	-0.605089	1.95295e-08	4.55149e-07	0.000951262	46.811	47.9824	43.8847	51.7309	55.0087	55.752	56.7421	50.3566	50.4467	64.1456	63.3064	61.006
Cmtm7	0040011 // locomotion (GO_REF:0000037 [IEA] UniProtKB-KW:KW-0145) /// 0002376 // immune system process (PMID:24080084 [IMP]) /// 0030154 // cell differentiation (PMID:24080084 [IMP]) /// 0048856 // anatomical structure development (PMID:24080084 [IMP])	ENSMUSG00000032436	81.3914	-2.01563	-1.01123	0	0	0	48.5768	49.9716	45.0897	44.7262	44.3943	43.9969	70.0205	74.3647	71.2058	83.3691	86.0132	74.7918
Cnksr3	0008150 // biological_process (PMID:22851176 [IMP]) /// 0008150 // biological_process (PMID:19567370 [IMP]) /// 0008150 // biological_process (GO_REF:0000002 [IEA] InterPro:IPR010599)	ENSMUSG00000015202	3.51669	2.45158	1.29371	1.72278e-09	4.66194e-08	8.3915e-05	3.20451	3.48478	3.86078	2.26525	2.4068	1.7729	2.57241	2.96107	2.92219	1.18456	0.977916	1.72309
Cnn2	0008150 // biological_process (PMID:18617524 [IMP] MGI:MGI:3820423) /// 0008150 // biological_process (PMID:18617524 [IMP] MGI:MGI:3820422) /// 0048856 // anatomical structure development (PMID:18617524 [IMP] MGI:MGI:3820423) /// 0006950 // response to stress (PMID:18617524 [IMP] MGI:MGI:3820423) /// 0008150 // biological_process (GO_REF:0000019 [IEA] Ensembl:ENSP00000263097) /// 0007010 // cytos…	ENSMUSG00000004665	24.4368	-2.12915	-1.09028	4.81837e-14	2.22885e-12	2.34698e-09	8.07719	12.8245	12.8527	10.6471	12.0383	10.7923	23.0012	26.4075	23.9019	19.6411	22.3437	13.0136
Cnn3	0048856 // anatomical structure development (GO_REF:0000019 [IEA] Ensembl:ENSP00000359225) /// 0030154 // cell differentiation (GO_REF:0000019 [IEA] Ensembl:ENSP00000359225) /// 0007010 // cytoskeleton organization (GO_REF:0000002 [IEA] InterPro:IPR001997) /// 0008150 // biological_process (GO_REF:0000019 [IEA] Ensembl:ENSRNOP00000015579)	ENSMUSG00000053931	0.774868	-6.04636	-2.59607	1.02174e-08	2.48716e-07	0.00049768	0.194335	0.0783405	0.169873	0.0192078	0.0927701	0.24888	0.955891	0.841293	0.527421	0.455485	0.684543	0.36283
Cnot1	0008150 // biological_process (GO_REF:0000024 [ISS] UniProtKB:A5YKK6) /// 0008150 // biological_process (GO_REF:0000037 [IEA] UniProtKB-KW:KW-0217) /// 0009790 // embryo development (PMID:22367759 [IMP]) /// 0030154 // cell differentiation (PMID:22367759 [IMP]) /// 0008150 // biological_process (GO_REF:0000037 [IEA] UniProtKB-KW:KW-0805) /// 0008150 // biological_process (PMID:22367759 [IMP]) ///…	ENSMUSG00000036550	3.67276	-2.63685	-1.39881	0	0	0	3.60741	2.27409	2.89439	1.45288	1.42377	1.14589	3.90954	3.35543	3.75332	1.36956	1.06523	1.28116
Cnot8	0008150 // biological_process (GO_REF:0000019 [IEA] Ensembl:ENSP00000430493) /// 0008150 // biological_process (GO_REF:0000096 [ISO] UniProtKB:Q9UFF9) /// 0034655 // nucleobase-containing compound catabolic process (GO_REF:0000096 [ISO] UniProtKB:Q9UFF9) /// 0008150 // biological_process (GO_REF:0000037 [IEA] UniProtKB-KW:KW-0805) /// 0034655 // nucleobase-containing compound catabolic process (G…	ENSMUSG00000020515	39.4198	1.48098	0.566547	1.53732e-08	3.65067e-07	0.000748813	33.0996	31.482	31.7897	40.4753	36.6726	41.1114	27.7729	30.5631	30.8132	36.6968	39.7417	39.4264
Cnrip1	0008150 // biological_process (GO_REF:0000015 [ND])	ENSMUSG00000044629	0.331427	-20.3248	-4.34517	1.22881e-11	4.29368e-10	5.98539e-07	0.024573	0.0118871	0.0184113	0.0145726	0	0.0472051	0.105486	0.176544	0.0666907	0.456644	0.291343	0.246296
Col14a1	0007155 // cell adhesion (GO_REF:0000037 [IEA] UniProtKB-KW:KW-0130) /// 0008150 // biological_process (PMID:22906538 [IMP] MGI:MGI:3846440) /// 0042592 // homeostatic process (PMID:22906538 [IMP] MGI:MGI:3846440) /// 0048856 // anatomical structure development (PMID:22906538 [IMP] MGI:MGI:3846440) /// 0030198 // extracellular matrix organization (PMID:22906538 [IMP] MGI:MGI:3846440)	ENSMUSG00000022371	0.460796	-4.71666	-2.23777	1.20958e-07	2.51845e-06	0.00589176	0.126236	0.101777	0.0630549	0.0914978	0.116059	0.202084	0.45911	0.542611	0.380669	0.154982	0.187989	0.0661577
Col3a1	0030154 // cell differentiation (PMID:21768377 [IMP]) /// 0006464 // cellular protein modification process (GO_REF:0000096 [ISO] UniProtKB:P02461) /// 0008150 // biological_process (GO_REF:0000096 [ISO] UniProtKB:P02461) /// 0008150 // biological_process (GO_REF:0000019 [IEA] Ensembl:ENSP00000304408) /// 0030198 // extracellular matrix organization (GO_REF:0000096 [ISO] UniProtKB:P02461) /// 0007…	ENSMUSG00000026043	0.183917	-79.958	-6.32117	4.08421e-11	1.34991e-09	1.98938e-06	0	0.024238	0.00750821	0.00594275	0	0	0.123676	0.060919	0.367156	0.045297	0.00516568	0.0118165
Colec12	0016192 // vesicle-mediated transport (GO_REF:0000096 [ISO] UniProtKB:Q5KU26) /// 0016192 // vesicle-mediated transport (GO_REF:0000019 [IEA] Ensembl:ENSP00000383115) /// 0002376 // immune system process (PMID:11564734 [IDA]) /// 0002376 // immune system process (GO_REF:0000096 [ISO] UniProtKB:Q5KU26) /// 0008150 // biological_process (GO_REF:0000096 [ISO] UniProtKB:Q5KU26) /// 0007165 // signal …	ENSMUSG00000036103	20.565	2.03263	1.02335	9.92377e-08	2.09435e-06	0.00483377	24.547	20.1537	16.9942	16.6644	16.6795	14.576	15.0308	8.60757	7.25268	13.5779	12.0126	12.5174
Commd3	0034641 // cellular nitrogen compound metabolic process (GO_REF:0000037 [IEA] UniProtKB-KW:KW-0804) /// 0008150 // biological_process (GO_REF:0000037 [IEA] UniProtKB-KW:KW-0805) /// 0008150 // biological_process (GO_REF:0000015 [ND]) /// 0006810 // transport (GO_REF:0000037 [IEA] UniProtKB-KW:KW-0813) /// 0006810 // transport (GO_REF:0000037 [IEA] UniProtKB-KW:KW-0406) /// 0009058 // biosynthetic…	ENSMUSG00000051154	27.917	1.6498	0.72229	6.63141e-10	1.90566e-08	3.23009e-05	20.6441	25.1399	25.1784	26.4381	29.8	27.513	17.8736	17.7784	17.1005	20.9914	16.8223	23.472
Commd9	0034641 // cellular nitrogen compound metabolic process (GO_REF:0000037 [IEA] UniProtKB-KW:KW-0804) /// 0008150 // biological_process (GO_REF:0000037 [IEA] UniProtKB-KW:KW-0805) /// 0008150 // biological_process (GO_REF:0000015 [ND]) /// 0006810 // transport (GO_REF:0000037 [IEA] UniProtKB-KW:KW-0813) /// 0006810 // transport (GO_REF:0000037 [IEA] UniProtKB-KW:KW-0406) /// 0009058 // biosynthetic…	ENSMUSG00000027163	29.4628	1.56005	0.64159	9.03092e-09	2.21382e-07	0.000439887	21.552	23.8217	23.5548	24.6882	24.6413	24.0626	18.5826	23.4143	22.6635	30.5613	30.1326	27.6945
Comp	0048856 // anatomical structure development (PMID:18467703 [IGI] MGI:MGI:88465|MGI:MGI:98737|MGI:MGI:98739) /// 0007155 // cell adhesion (GO_REF:0000037 [IEA] UniProtKB-KW:KW-0130) /// 0048856 // anatomical structure development (GO_REF:0000019 [IEA] Ensembl:ENSP00000222271) /// 0008150 // biological_process (GO_REF:0000096 [ISO] UniProtKB:P49747) /// 0008219 // cell death (GO_REF:0000037 [IEA] U…	ENSMUSG00000031849	1.64397	-4.55158	-2.18637	6.57843e-11	2.11511e-09	3.20429e-06	0.629912	0.368868	0.322921	0.275253	0.242672	0.541347	2.13479	1.44745	1.34966	0.849207	0.837414	0.645046
Comtd1	0008150 // biological_process (GO_REF:0000002 [IEA] InterPro:IPR002935) /// 0008150 // biological_process (GO_REF:0000037 [IEA] UniProtKB-KW:KW-0808) /// 0008150 // biological_process (GO_REF:0000037 [IEA] UniProtKB-KW:KW-0489)	ENSMUSG00000021773	16.2151	-1.50408	-0.588884	2.16357e-07	4.35297e-06	0.0105386	13.4534	12.7843	13.4001	11.1507	12.1331	12.1552	13.6883	13.5684	14.3016	17.2833	16.7923	14.5695
Cops7a	0006464 // cellular protein modification process (GO_REF:0000019 [IEA] Ensembl:ENSP00000438115) /// 0006464 // cellular protein modification process (GO_REF:0000033 [IBA] PANTHER:PTN000394350) /// 0006464 // cellular protein modification process (GO_REF:0000096 [ISO] UniProtKB:Q9UBW8)	ENSMUSG00000030127	38.2155	1.74284	0.801437	7.10543e-15	3.60519e-13	3.46098e-10	27.9023	26.6442	27.4848	31.4371	32.8059	31.0174	23.7142	24.7446	26.6126	41.9869	38.3243	34.3352
Coro2b	0007010 // cytoskeleton organization (GO_REF:0000033 [IBA] PANTHER:PTN000091699) /// 0007010 // cytoskeleton organization (GO_REF:0000002 [IEA] InterPro:IPR027339)	ENSMUSG00000041729	2.8663	12.2275	3.61206	0	0	0	2.37647	1.66411	2.01715	2.72009	2.75021	3.12862	0.17835	0.303082	0.248065	0.32552	0.334101	0.509506
Coro6	0007010 // cytoskeleton organization (GO_REF:0000033 [IBA] PANTHER:PTN000091699)	ENSMUSG00000020836	2.2631	6.792	2.76384	0	0	0	2.45016	1.54873	2.79039	1.31741	1.9546	2.72994	0.315538	0.361088	0.531975	0.278933	0.202084	0.404486
Cox6b2	0008150 // biological_process (GO_REF:0000015 [ND]) /// 0055085 // transmembrane transport (GO_REF:0000002 [IEA] InterPro:IPR003213)	ENSMUSG00000051811	11.6335	2.68728	1.42614	5.00755e-11	1.6359e-09	2.43913e-06	10.2982	11.1659	13.4364	7.63397	9.94519	7.46127	7.76494	9.17479	10.7821	4.14672	3.29499	4.1874
Cp	0042592 // homeostatic process (GO_REF:0000002 [IEA] InterPro:IPR027150) /// 0008150 // biological_process (GO_REF:0000002 [IEA] InterPro:IPR001117) /// 0008150 // biological_process (GO_REF:0000002 [IEA] InterPro:IPR011706) /// 0008150 // biological_process (GO_REF:0000037 [IEA] UniProtKB-KW:KW-0560) /// 0008150 // biological_process (GO_REF:0000038 [IEA] UniProtKB-KW:KW-0560) /// 0006810 // tra…	ENSMUSG00000003617	0.308068	-18.5609	-4.2142	0	0	0	0.0205657	0.0198971	0.0308177	0.0243922	0.0229075	0.00493838	0.286922	0.244361	0.188375	0.335694	0.418754	0.169755
Cpd	0008150 // biological_process (GO_REF:0000002 [IEA] InterPro:IPR000834|InterPro:IPR015567) /// 0008150 // biological_process (GO_REF:0000037 [IEA] UniProtKB-KW:KW-0645) /// 0008150 // biological_process (GO_REF:0000037 [IEA] UniProtKB-KW:KW-0378)	ENSMUSG00000020841	9.33054	-1.75084	-0.808047	6.81677e-14	3.08013e-12	3.32038e-09	9.25573	6.81322	8.50051	5.32092	5.33894	4.73993	9.88248	9.32999	8.77915	6.21403	4.92335	5.07426
Cpeb1	0007059 // chromosome segregation (PMID:11702780 [IMP] MGI:MGI:3606747) /// 0007049 // cell cycle (PMID:12815066 [IMP]) /// 0008150 // biological_process (GO_REF:0000024 [ISS] UniProtKB:Q9BZB8) /// 0051276 // chromosome organization (PMID:12815066 [IMP]) /// 0006397 // mRNA processing (GO_REF:0000037 [IEA] UniProtKB-KW:KW-0507) /// 0006950 // response to stress (PMID:18752464 [IDA]) /// 0008150 /…	ENSMUSG00000025586	1.34302	2.75598	1.46256	5.57455e-07	1.05326e-05	0.0271531	1.19672	0.805932	1.17794	1.32198	1.45621	1.25088	0.428103	0.544656	0.573155	0.789614	0.544318	0.705575
Cpeb2	0008150 // biological_process (PMID:22157746 [IGI] MGI:MGI:95288) /// 0008150 // biological_process (GO_REF:0000024 [ISS] UniProtKB:Q7Z5Q1) /// 0008150 // biological_process (GO_REF:0000019 [IEA] Ensembl:ENSP00000443985) /// 0006950 // response to stress (GO_REF:0000019 [IEA] Ensembl:ENSP00000443985) /// 0006950 // response to stress (GO_REF:0000096 [ISO] UniProtKB:Q7Z5Q1) /// 0006950 // response…	ENSMUSG00000039782	4.65679	-2.15609	-1.10842	3.33067e-15	1.75009e-13	1.62234e-10	2.40377	2.32563	2.58367	2.08976	2.25093	1.86762	4.85551	4.52088	4.59398	2.42721	2.21224	3.0274
Cpeb4	0006950 // response to stress (PMID:20937770 [IDA]) /// 0008150 // biological_process (GO_REF:0000024 [ISS] UniProtKB:D3ZKL3) /// 0008150 // biological_process (PMID:20937770 [IDA]) /// 0006950 // response to stress (GO_REF:0000024 [ISS] UniProtKB:D3ZKL3) /// 0007165 // signal transduction (GO_REF:0000024 [ISS] UniProtKB:D3ZKL3)	ENSMUSG00000020300	2.62384	-2.21237	-1.14559	3.24501e-07	6.34021e-06	0.0158061	1.529	1.36723	2.22178	1.02581	1.1993	1.18676	2.99176	2.03996	2.83981	0.954103	0.756335	1.60264
Cped1	0008150 // biological_process (GO_REF:0000015 [ND])	ENSMUSG00000062980	1.15671	2.0877	1.06191	3.10836e-07	6.09522e-06	0.0151405	1.0812	1.17825	1.21069	1.071	0.967993	1.16974	0.879816	0.893008	0.967374	0.441586	0.575721	0.476349
Cpne2	0008150 // biological_process (PMID:21087455 [IMP])	ENSMUSG00000034361	7.36569	-4.20766	-2.07302	0	0	0	2.61284	1.71005	1.72736	2.05992	2.36742	1.96343	6.9607	6.91415	5.3184	6.60777	8.11301	7.37631
Cpne3	0006464 // cellular protein modification process (GO_REF:0000024 [ISS] UniProtKB:O75131) /// 0006464 // cellular protein modification process (GO_REF:0000096 [ISO] UniProtKB:O75131) /// 0006464 // cellular protein modification process (GO_REF:0000019 [IEA] Ensembl:ENSP00000477590) /// 0008150 // biological_process (GO_REF:0000096 [ISO] UniProtKB:O75131)	ENSMUSG00000028228	8.47668	-1.67419	-0.743467	7.48736e-07	1.38499e-05	0.0364702	7.44882	6.75292	7.90646	5.18634	5.49622	4.995	10.37	7.72242	7.33764	4.20532	3.31358	5.85567
Cpne5	0048856 // anatomical structure development (GO_REF:0000096 [ISO] UniProtKB:Q9HCH3) /// 0030154 // cell differentiation (GO_REF:0000096 [ISO] UniProtKB:Q9HCH3)	ENSMUSG00000024008	1.03383	5.11227	2.35396	0	0	0	1.31176	0.813029	0.976696	1.05019	0.900162	1.02765	0.263957	0.217484	0.216944	0.193531	0.122561	0.217519
Cpne8	0008150 // biological_process (GO_REF:0000015 [ND])	ENSMUSG00000052560	9.78026	3.48166	1.79977	0	0	0	9.61452	9.14199	10.5843	8.29341	8.54039	8.34991	3.58729	2.84603	2.64463	2.4085	2.60594	2.46523
Cpq	0008150 // biological_process (GO_REF:0000037 [IEA] UniProtKB-KW:KW-0645) /// 0008150 // biological_process (GO_REF:0000038 [IEA] UniProtKB-KW:KW-0031) /// 0009056 // catabolic process (GO_REF:0000024 [ISS] UniProtKB:Q9Y646) /// 0008150 // biological_process (GO_REF:0000024 [ISS] UniProtKB:Q6IRK9) /// 0040007 // growth (GO_REF:0000019 [IEA] Ensembl:ENSRNOP00000008211) /// 0034641 // cellular nitr…	ENSMUSG00000039007	17.0226	-7.19729	-2.84745	0	0	0	3.12029	2.20228	1.80132	3.97387	3.7442	4.81495	20.0645	13.8237	17.1798	12.974	13.817	14.2953
Cpt2	0006629 // lipid metabolic process (GO_REF:0000037 [IEA] UniProtKB-KW:KW-0443) /// 0008150 // biological_process (GO_REF:0000037 [IEA] UniProtKB-KW:KW-0808) /// 0008150 // biological_process (GO_REF:0000038 [IEA] UniProtKB-KW:KW-0808) /// 0044281 // small molecule metabolic process (GO_REF:0000037 [IEA] UniProtKB-KW:KW-0276) /// 0008150 // biological_process (GO_REF:0000038 [IEA] UniProtKB-KW:KW-…	ENSMUSG00000028607	29.1411	2.05035	1.03587	0	0	0	26.7821	25.7722	28.9131	30.4967	28.6731	28.2534	14.6802	14.0736	15.5198	22.7493	19.5954	18.9438
Creb3	0006950 // response to stress (GO_REF:0000019 [IEA] Ensembl:ENSP00000342136) /// 0044403 // symbiosis, encompassing mutualism through parasitism (GO_REF:0000024 [ISS] UniProtKB:O43889-2) /// 0034641 // cellular nitrogen compound metabolic process (GO_REF:0000019 [IEA] Ensembl:ENSP00000342136) /// 0044403 // symbiosis, encompassing mutualism through parasitism (GO_REF:0000096 [ISO] UniProtKB:O4388…	ENSMUSG00000028466	42.5014	1.57828	0.658351	8.73637e-10	2.46404e-08	4.2554e-05	37.1982	40.0211	36.3221	42.1766	41.6121	43.7154	26.8808	29.5873	27.3491	37.282	39.633	32.8609
Crebbp	0008150 // biological_process (PMID:16012757 [IGI] MGI:MGI:1933126) /// 0008150 // biological_process (GO_REF:0000024 [ISS] UniProtKB:Q92793) /// 0051276 // chromosome organization (GO_REF:0000024 [ISS] UniProtKB:Q92793) /// 0051276 // chromosome organization (GO_REF:0000002 [IEA] InterPro:IPR000197|InterPro:IPR013178|InterPro:IPR014744) /// 0051276 // chromosome organization (PMID:11115394 [IDA]…	ENSMUSG00000022521	2.35518	-1.85621	-0.892363	2.77975e-08	6.33e-07	0.00135399	1.62161	1.71544	1.71568	1.25756	1.46032	1.15534	2.7969	2.06811	2.20051	1.03372	1.09312	1.224
Creg1	0008150 // biological_process (GO_REF:0000002 [IEA] InterPro:IPR012349) /// 0008150 // biological_process (GO_REF:0000037 [IEA] UniProtKB-KW:KW-0341) /// 0008150 // biological_process (PMID:9710587 [IDA])	ENSMUSG00000040713	484.258	-2.07347	-1.05205	0	0	0	231.588	277.345	275.051	354.548	366.327	354.024	259.131	284.606	286.318	493.391	435.018	524.366
Crip1	0008150 // biological_process (PMID:20415737 [ISS] UniProtKB:P50238) /// 0008150 // biological_process (PMID:7999070 [ISS] UniProtKB:P50238) /// 0008219 // cell death (GO_REF:0000096 [ISO] UniProtKB:P50238) /// 0007165 // signal transduction (PMID:20415737 [ISS] UniProtKB:P50238) /// 0006950 // response to stress (GO_REF:0000096 [ISO] UniProtKB:P50238) /// 0006950 // response to stress (PMID:2041…	ENSMUSG00000006360	189.653	-6.6803	-2.73991	0	0	0	44.4429	18.9791	32.7715	100.971	101.307	94.6613	156.837	173.512	198.184	175.436	216.3	177.224
Crip2	0002376 // immune system process (PMID:11740862 [IDA]) /// 0048856 // anatomical structure development (PMID:11740862 [IDA]) /// 0008150 // biological_process (PMID:11740862 [IDA])	ENSMUSG00000006356	5.66352	-4.13997	-2.04962	0	0	0	1.73394	1.45087	1.47471	5.11361	5.90599	4.56876	2.56495	2.02012	2.22575	5.69592	7.73035	3.56428
Cript	0007010 // cytoskeleton organization (GO_REF:0000024 [ISS] UniProtKB:Q792Q4) /// 0007010 // cytoskeleton organization (GO_REF:0000019 [IEA] Ensembl:ENSRNOP00000020534) /// 0008150 // biological_process (GO_REF:0000019 [IEA] Ensembl:ENSRNOP00000020534) /// 0008150 // biological_process (GO_REF:0000024 [ISS] UniProtKB:Q792Q4)	ENSMUSG00000024146	33.8585	1.49844	0.583459	3.93258e-08	8.83136e-07	0.00191552	19.9949	26.2935	27.1211	34.8914	33.6819	33.0021	25.9596	23.5928	20.7005	28.1648	23.6057	28.2525
Crtap	0008150 // biological_process (GO_REF:0000019 [IEA] Ensembl:ENSP00000323696) /// 0000003 // reproduction (PMID:14581517 [IEP]) /// 0008150 // biological_process (GO_REF:0000096 [ISO] UniProtKB:O75718) /// 0006464 // cellular protein modification process (PMID:17055431 [IMP] MGI:MGI:3693334) /// 0006457 // protein folding (GO_REF:0000024 [ISS] UniProtKB:Q90830) /// 0006520 // cellular amino acid m…	ENSMUSG00000032431	26.9802	-1.63067	-0.705462	5.47232e-10	1.5885e-08	2.66551e-05	18.0966	18.9047	18.4667	19.6861	21.0053	23.5669	21.8934	22.6712	20.7906	28.3543	27.1559	25.4303
Csad	0006520 // cellular amino acid metabolic process (PMID:11997111 [TAS]) /// 0009058 // biosynthetic process (GO_REF:0000041 [IEA] UniPathway:UPA00012) /// 0008150 // biological_process (GO_REF:0000002 [IEA] InterPro:IPR015421|InterPro:IPR015422) /// 0044281 // small molecule metabolic process (GO_REF:0000002 [IEA] InterPro:IPR002129) /// 0009056 // catabolic process (PMID:11997111 [TAS]) /// 00067…	ENSMUSG00000023044	2.22705	-2.79052	-1.48054	1.9203e-09	5.16203e-08	9.3536e-05	0.955429	0.882353	0.748395	0.540845	0.621949	1.23055	2.35366	2.08807	2.23942	2.07213	2.08198	1.86917
Csf1	0030154 // cell differentiation (GO_REF:0000096 [ISO] UniProtKB:P09603) /// 0006950 // response to stress (GO_REF:0000037 [IEA] UniProtKB-KW:KW-0395) /// 0030154 // cell differentiation (GO_REF:0000019 [IEA] Ensembl:ENSP00000327513) /// 0008150 // biological_process (GO_REF:0000096 [ISO] UniProtKB:P09603) /// 0002376 // immune system process (GO_REF:0000019 [IEA] Ensembl:ENSP00000327513) /// 0008…	ENSMUSG00000014599	4.60553	-15.9166	-3.99246	0	0	0	0.61467	0.252292	0.153514	2.79464	2.96983	2.6031	1.929	1.23526	0.985756	4.94881	5.38652	3.48127
Csf1r	0006464 // cellular protein modification process (GO_REF:0000002 [IEA] InterPro:IPR016243|InterPro:IPR030658) /// 0008150 // biological_process (GO_REF:0000024 [ISS] UniProtKB:Q00495) /// 0000902 // cell morphogenesis (PMID:22542597 [IMP]) /// 0030154 // cell differentiation (PMID:20504948 [IMP]) /// 0007165 // signal transduction (PMID:21610095 [IMP]) /// 0002376 // immune system process (PMID:1…	ENSMUSG00000024621	294.077	-2.02337	-1.01676	1.08802e-14	5.40227e-13	5.29963e-10	211.552	167.903	143.856	138.724	138.702	142.166	324.713	298.384	259.134	255.009	260.808	215.373
Csf2rb2	0007165 // signal transduction (GO_REF:0000002 [IEA] InterPro:IPR003531) /// 0007165 // signal transduction (GO_REF:0000002 [IEA] InterPro:IPR011365)	ENSMUSG00000071714	21.1573	-1.95861	-0.969827	2.18958e-12	8.41771e-11	1.06652e-07	23.1838	13.1135	15.6925	10.9914	10.3716	10.5093	25.2583	18.5764	19.6373	9.73724	9.16935	9.51921
Csf3r	0007155 // cell adhesion (GO_REF:0000037 [IEA] UniProtKB-KW:KW-0130) /// 0048646 // anatomical structure formation involved in morphogenesis (GO_REF:0000019 [IEA] Ensembl:ENSRNOP00000011694) /// 0002376 // immune system process (PMID:10485650 [IMP] MGI:MGI:2388978) /// 0008150 // biological_process (PMID:23136256 [IGI] MGI:MGI:97858) /// 0007165 // signal transduction (GO_REF:0000002 [IEA] InterP…	ENSMUSG00000028859	27.8023	-2.40352	-1.26515	3.10318e-12	1.17355e-10	1.51153e-07	8.64005	13.8309	16.3371	18.2324	20.4448	19.9748	13.2944	20.8169	19.8983	26.7895	25.9081	30.7092
Csk	0048856 // anatomical structure development (GO_REF:0000033 [IBA] PANTHER:PTN001562776) /// 0008150 // biological_process (GO_REF:0000037 [IEA] UniProtKB-KW:KW-0418) /// 0048870 // cell motility (GO_REF:0000033 [IBA] PANTHER:PTN001231165) /// 0008150 // biological_process (PMID:12612075 [TAS]) /// 0006464 // cellular protein modification process (GO_REF:0000033 [IBA] PANTHER:PTN000700357) /// 000…	ENSMUSG00000032312	17.4707	-1.44005	-0.526116	1.10545e-07	2.31294e-06	0.00538453	17.7187	16.9176	16.8696	10.8686	11.9614	12.0336	15.9423	18.2789	18.191	12.7465	11.754	11.3965
Cspg4	0008150 // biological_process (GO_REF:0000037 [IEA] UniProtKB-KW:KW-0217) /// 0048856 // anatomical structure development (PMID:10366628 [IDA]) /// 0007165 // signal transduction (GO_REF:0000019 [IEA] Ensembl:ENSP00000312506) /// 0048646 // anatomical structure formation involved in morphogenesis (GO_REF:0000037 [IEA] UniProtKB-KW:KW-0037) /// 0030154 // cell differentiation (GO_REF:0000037 [IEA]…	ENSMUSG00000032911	4.91089	-4.56665	-2.19114	0	0	0	3.97129	1.79105	3.01211	0.811604	0.909977	1.3732	6.07819	3.93701	4.71745	1.26425	1.34167	0.648397
Csrnp1	0048856 // anatomical structure development (PMID:17143286 [IMP] MGI:MGI:3526868) /// 0034641 // cellular nitrogen compound metabolic process (PMID:17726538 [IDA]) /// 0034641 // cellular nitrogen compound metabolic process (GO_REF:0000037 [IEA] UniProtKB-KW:KW-0804) /// 0008219 // cell death (GO_REF:0000037 [IEA] UniProtKB-KW:KW-0053) /// 0008150 // biological_process (GO_REF:0000037 [IEA] UniPr…	ENSMUSG00000032515	68.7065	-2.56046	-1.35641	0	0	0	46.6809	22.6149	35.9772	24.3702	27.7053	25.365	76.1577	59.2677	70.694	27.6455	27.0846	27.563
Cst3	0008150 // biological_process (GO_REF:0000019 [IEA] Ensembl:ENSP00000381448) /// 0008219 // cell death (GO_REF:0000019 [IEA] Ensembl:ENSRNOP00000007175) /// 0008150 // biological_process (GO_REF:0000037 [IEA] UniProtKB-KW:KW-0646) /// 0030154 // cell differentiation (GO_REF:0000019 [IEA] Ensembl:ENSRNOP00000007175) /// 0006950 // response to stress (GO_REF:0000096 [ISO] UniProtKB:P01034) /// 0048…	ENSMUSG00000027447	904.627	-2.45634	-1.29651	0	0	0	434.177	396.233	409.72	570.577	582.575	555.729	619.924	721.819	682.59	978.595	952.806	782.482
Ctdsp2	0006464 // cellular protein modification process (GO_REF:0000096 [ISO] UniProtKB:O14595) /// 0006464 // cellular protein modification process (GO_REF:0000019 [IEA] Ensembl:ENSP00000381148) /// 0008150 // biological_process (GO_REF:0000002 [IEA] InterPro:IPR011948) /// 0008150 // biological_process (PMID:22210897 [IDA]) /// 0008150 // biological_process (GO_REF:0000037 [IEA] UniProtKB-KW:KW-0378)	ENSMUSG00000078429	6.15447	-2.23026	-1.15721	4.11604e-12	1.53631e-10	2.00488e-07	5.76794	3.97395	4.19068	2.6259	2.88016	2.43431	6.65904	5.79574	6.00864	2.89693	3.05339	3.34347
Ctla2a	0008150 // biological_process (PMID:19801522 [IDA]) /// 0008150 // biological_process (PMID:19801522 [IMP]) /// 0008150 // biological_process (PMID:21245393 [IMP]) /// 0009056 // catabolic process (GO_REF:0000033 [IBA] PANTHER:PTN000274640)	ENSMUSG00000044258	1.91013	-10.8455	-3.43902	1.07692e-14	5.3526e-13	5.24555e-10	0.0716429	0.207942	0.268393	0.382379	0.228003	0.172034	0.615092	0.435528	0.388875	1.2234	2.7329	1.77408
Ctla2b	0008150 // biological_process (PMID:14681235 [TAS]) /// 0009056 // catabolic process (GO_REF:0000033 [IBA] PANTHER:PTN000274640)	ENSMUSG00000074874	7.2846	-31.3557	-4.97065	0	0	0	0.0857592	0.248914	0.385531	1.47488	1.33734	0.741351	2.85311	3.22285	2.85117	6.3747	7.33849	8.14061
Ctnnd1	0030154 // cell differentiation (PMID:16510873 [IMP] MGI:MGI:3619134) /// 0008150 // biological_process (GO_REF:0000037 [IEA] UniProtKB-KW:KW-0805) /// 0048856 // anatomical structure development (PMID:16399075 [IMP] MGI:MGI:3617486) /// 0048856 // anatomical structure development (PMID:16510873 [IMP] MGI:MGI:3619134) /// 0030154 // cell differentiation (PMID:16399075 [IMP] MGI:MGI:3617486) /// 0…	ENSMUSG00000034101	9.13824	-1.92128	-0.942068	6.75016e-14	3.0557e-12	3.28793e-09	10.1605	7.11257	8.94195	5.8342	5.5133	5.3056	10.1325	8.4005	8.88174	4.0568	3.40167	5.10304
Ctsa	0008150 // biological_process (GO_REF:0000038 [IEA] UniProtKB-KW:KW-0645) /// 0008150 // biological_process (GO_REF:0000037 [IEA] UniProtKB-KW:KW-0645) /// 0008150 // biological_process (GO_REF:0000002 [IEA] InterPro:IPR001563|InterPro:IPR018202) /// 0008150 // biological_process (GO_REF:0000002 [IEA] InterPro:IPR001563) /// 0008150 // biological_process (GO_REF:0000037 [IEA] UniProtKB-KW:KW-0378…	ENSMUSG00000017760	481.47	1.56716	0.648149	9.64877e-09	2.35816e-07	0.000469982	380.069	426.339	385.088	405.641	411.908	413.933	323.435	381.859	343.272	502.652	479.812	461.947
Ctsb	0008150 // biological_process (GO_REF:0000037 [IEA] UniProtKB-KW:KW-0645) /// 0006914 // autophagy (GO_REF:0000019 [IEA] Ensembl:ENSRNOP00000014178) /// 0048856 // anatomical structure development (GO_REF:0000019 [IEA] Ensembl:ENSP00000345672) /// 0006950 // response to stress (GO_REF:0000019 [IEA] Ensembl:ENSRNOP00000014178) /// 0009056 // catabolic process (GO_REF:0000096 [ISO] UniProtKB:P07858…	ENSMUSG00000021939	2560.04	-2.73765	-1.45294	0	0	0	988.951	1133.54	1020.89	1259.14	1257.81	1280.93	1591.84	1811.54	1594.76	2634.54	2555.68	2489.89
Ctsd	0008150 // biological_process (GO_REF:0000037 [IEA] UniProtKB-KW:KW-0645) /// 0008150 // biological_process (GO_REF:0000019 [IEA] Ensembl:ENSRNOP00000027407) /// 0006914 // autophagy (GO_REF:0000033 [IBA] PANTHER:PTN001415123) /// 0022607 // cellular component assembly (PMID:15452145 [IMP]) /// 0008150 // biological_process (GO_REF:0000002 [IEA] InterPro:IPR001461|InterPro:IPR001969) /// 0006914 …	ENSMUSG00000007891	14651.6	1.86057	0.895748	2.08726e-11	7.10969e-10	1.01669e-06	10447.4	11774.9	11766.6	11869.8	11543.6	12349.1	7817.52	9240.2	9809.07	14308.6	14403.1	15243.3
Ctsh	0051604 // protein maturation (GO_REF:0000096 [ISO] UniProtKB:P09668) /// 0042592 // homeostatic process (GO_REF:0000019 [IEA] Ensembl:ENSP00000220166) /// 0009056 // catabolic process (GO_REF:0000096 [ISO] UniProtKB:P09668) /// 0009056 // catabolic process (GO_REF:0000019 [IEA] Ensembl:ENSP00000220166) /// 0002376 // immune system process (PMID:20435891 [IGI] UniProtKB:P97821) /// 0034641 // cel…	ENSMUSG00000032359	263.137	-1.52234	-0.606288	4.05607e-09	1.04422e-07	0.000197567	187.141	201.383	192.029	206.206	204.26	213.51	221.256	238.533	228.185	260.767	253.705	274.94
Ctsk	0008150 // biological_process (GO_REF:0000037 [IEA] UniProtKB-KW:KW-0645) /// 0009056 // catabolic process (GO_REF:0000096 [ISO] UniProtKB:P43235) /// 0009056 // catabolic process (GO_REF:0000019 [IEA] Ensembl:ENSP00000271651) /// 0008150 // biological_process (GO_REF:0000002 [IEA] InterPro:IPR000668) /// 0008150 // biological_process (GO_REF:0000019 [IEA] Ensembl:ENSRNOP00000028730) /// 0008150 …	ENSMUSG00000028111	658.913	2.34315	1.22845	5.32907e-15	2.73523e-13	2.59574e-10	472.637	652.896	534.866	656.026	645.785	674.927	330.345	318.873	227.457	407.027	435.9	370.872
Ctsl	0048856 // anatomical structure development (PMID:11023992 [IMP] MGI:MGI:2136432) /// 0008150 // biological_process (GO_REF:0000019 [IEA] Ensembl:ENSRNOP00000025462) /// 0007568 // aging (GO_REF:0000024 [ISS] UniProtKB:P07154) /// 0008150 // biological_process (GO_REF:0000038 [IEA] UniProtKB-KW:KW-0645) /// 0048856 // anatomical structure development (GO_REF:0000019 [IEA] Ensembl:ENSRNOP000000254…	ENSMUSG00000021477	649.745	-3.4111	-1.77024	0	0	0	212.602	201.128	226.524	305.788	305.281	314.194	471.347	446.644	370.883	752.388	584.524	612.322
Ctss	0030198 // extracellular matrix organization (GO_REF:0000096 [ISO] UniProtKB:P25774) /// 0008150 // biological_process (GO_REF:0000037 [IEA] UniProtKB-KW:KW-0645) /// 0008150 // biological_process (PMID:12163455 [IGI] MGI:MGI:2676278) /// 0008150 // biological_process (GO_REF:0000002 [IEA] InterPro:IPR000668) /// 0030198 // extracellular matrix organization (GO_REF:0000019 [IEA] Ensembl:ENSP00000…	ENSMUSG00000038642	6897.95	-1.76931	-0.82319	1.09045e-07	2.28599e-06	0.00531146	4713.01	4868.5	3524.06	4721.75	4655.76	4760.79	6527.51	6226.39	4767.74	5927.27	7139.54	7627.05
Ctsz	0008150 // biological_process (GO_REF:0000037 [IEA] UniProtKB-KW:KW-0645) /// 0008150 // biological_process (GO_REF:0000002 [IEA] InterPro:IPR000668) /// 0008150 // biological_process (GO_REF:0000037 [IEA] UniProtKB-KW:KW-0378) /// 0009056 // catabolic process (GO_REF:0000033 [IBA] PANTHER:PTN000274640) /// 0048856 // anatomical structure development (PMID:17500053 [IEP])	ENSMUSG00000016256	2049.58	-1.81891	-0.863072	1.82754e-12	7.0705e-11	8.90176e-08	1356.71	1237.78	1200.59	1473.13	1407.65	1538.45	1435.82	1456.64	1378.86	2132.36	2262.39	1753.99
Cuedc2	0008150 // biological_process (GO_REF:0000008 [ISO] UniProtKB:Q9H467) /// 0008150 // biological_process (PMID:24882011 [IMP] MGI:MGI:5635142)	ENSMUSG00000036748	30.2147	-1.51063	-0.595151	4.73335e-07	9.05208e-06	0.0230557	20.1191	24.5888	22.0608	24.9144	26.8211	25.2874	25.7794	28.7633	26.3043	32.2996	31.2441	27.1004
Cul9	0006464 // cellular protein modification process (GO_REF:0000024 [ISS] UniProtKB:Q8IWT3) /// 0007010 // cytoskeleton organization (GO_REF:0000019 [IEA] Ensembl:ENSP00000252050) /// 0007010 // cytoskeleton organization (GO_REF:0000096 [ISO] UniProtKB:Q8IWT3) /// 0008150 // biological_process (GO_REF:0000096 [ISO] UniProtKB:Q8IWT3) /// 0006464 // cellular protein modification process (GO_REF:000009…	ENSMUSG00000040327	0.605011	-3.69142	-1.88417	3.17979e-12	1.19972e-10	1.54884e-07	0.512618	0.271594	0.298729	0.135111	0.173498	0.152401	0.563235	0.539616	0.712181	0.371888	0.369109	0.378993
Cux1	0008150 // biological_process (GO_REF:0000037 [IEA] UniProtKB-KW:KW-0217) /// 0009058 // biosynthetic process (PMID:18836447 [IDA]) /// 0034641 // cellular nitrogen compound metabolic process (PMID:18836447 [IDA]) /// 0034641 // cellular nitrogen compound metabolic process (GO_REF:0000038 [IEA] UniProtKB-KW:KW-0804) /// 0008150 // biological_process (GO_REF:0000037 [IEA] UniProtKB-KW:KW-0805) ///…	ENSMUSG00000029705	6.44026	-1.65768	-0.729168	9.24257e-11	2.91956e-09	4.50197e-06	5.66399	4.69804	4.99827	3.59781	3.76457	3.862	6.63736	6.61062	6.07279	4.60633	4.14534	4.35314
Cx3cl1	0007165 // signal transduction (PMID:18971423 [IMP]) /// 0048870 // cell motility (PMID:9177350 [IDA]) /// 0006950 // response to stress (PMID:18097059 [IMP] MGI:MGI:3608773) /// 0002376 // immune system process (GO_REF:0000019 [IEA] Ensembl:ENSRNOP00000022128) /// 0002376 // immune system process (PMID:9177350 [IDA]) /// 0048870 // cell motility (PMID:16272359 [IMP]) /// 0008150 // biological_pr…	ENSMUSG00000031778	12.6063	3.10406	1.63415	0	0	0	10.0368	12.9918	12.4147	11.2512	13.5256	13.0422	3.30395	4.57857	4.78903	6.07178	4.72227	4.5452
Cx3cr1	0007165 // signal transduction (PMID:18971423 [IMP]) /// 0008150 // biological_process (GO_REF:0000019 [IEA] Ensembl:ENSRNOP00000025019) /// 0008150 // biological_process (PMID:18322241 [IMP] MGI:MGI:3608773) /// 0048856 // anatomical structure development (GO_REF:0000019 [IEA] Ensembl:ENSRNOP00000025019) /// 0048870 // cell motility (PMID:18322241 [IMP] MGI:MGI:3608773) /// 0007165 // signal tra…	ENSMUSG00000052336	30.0138	-5.65513	-2.49956	0	0	0	2.60241	8.10022	7.56308	5.22232	5.3792	4.78465	19.0847	38.1928	32.764	13.4798	15.949	13.7162
Cxcl1	0006950 // response to stress (GO_REF:0000033 [IBA] PANTHER:PTN000021269) /// 0006950 // response to stress (GO_REF:0000037 [IEA] UniProtKB-KW:KW-0395) /// 0008150 // biological_process (PMID:10725737 [IDA]) /// 0048870 // cell motility (GO_REF:0000033 [IBA] PANTHER:PTN000021269) /// 0048870 // cell motility (GO_REF:0000002 [IEA] InterPro:IPR001089|InterPro:IPR001811|InterPro:IPR018048) /// 00023…	ENSMUSG00000029380	340.719	-1.74731	-0.805136	9.77288e-07	1.77622e-05	0.0476027	179.081	163.623	269.05	183.021	201.592	179.147	316.142	284.701	421.314	249.715	197.664	398.727
Cxcl10	0006950 // response to stress (GO_REF:0000037 [IEA] UniProtKB-KW:KW-0395) /// 0008150 // biological_process (PMID:23844157 [IMP]) /// 0048870 // cell motility (GO_REF:0000033 [IBA] PANTHER:PTN000021269) /// 0008150 // biological_process (GO_REF:0000024 [ISS] UniProtKB:P02778) /// 0002376 // immune system process (PMID:17277142 [IDA]) /// 0007165 // signal transduction (GO_REF:0000033 [IBA] PANTHE…	ENSMUSG00000034855	40.5722	-3.89275	-1.96079	0	0	0	11.5005	8.43374	11.3209	13.2775	12.4012	12.0158	36.3372	39.7234	45.656	19.8783	21.5691	19.8007
Cxcl13	0002376 // immune system process (PMID:12732660 [IMP] MGI:MGI:2384500) /// 0006950 // response to stress (GO_REF:0000037 [IEA] UniProtKB-KW:KW-0395) /// 0048856 // anatomical structure development (PMID:19783990 [IDA]) /// 0002376 // immune system process (PMID:15972452 [IMP]) /// 0007165 // signal transduction (GO_REF:0000033 [IBA] PANTHER:PTN000021269) /// 0007165 // signal transduction (GO_REF…	ENSMUSG00000023078	3.23547	-146.25	-7.19229	0	0	0	0	0.0413774	0	0.101451	0.0272215	0.123236	2.2031	0.614525	1.04464	5.06927	3.17465	1.4625
Cxcl14	0008150 // biological_process (PMID:23844157 [IMP]) /// 0008150 // biological_process (PMID:23688424 [IMP] MGI:MGI:5494299) /// 0002376 // immune system process (GO_REF:0000002 [IEA] InterPro:IPR001811) /// 0048870 // cell motility (GO_REF:0000002 [IEA] InterPro:IPR001811) /// 0048856 // anatomical structure development (PMID:21795542 [IDA])	ENSMUSG00000021508	22.546	-4.28529	-2.09939	0	0	0	13.4895	9.89268	9.21763	5.59981	5.46073	4.14618	22.4681	23.8262	21.3439	7.72359	7.7325	3.69034
Cxcl16	0002376 // immune system process (GO_REF:0000019 [IEA] Ensembl:ENSP00000293778) /// 0002376 // immune system process (PMID:11017100 [IDA]) /// 0048870 // cell motility (GO_REF:0000002 [IEA] InterPro:IPR026296) /// 0006950 // response to stress (GO_REF:0000019 [IEA] Ensembl:ENSP00000293778) /// 0008150 // biological_process (GO_REF:0000096 [ISO] UniProtKB:Q9H2A7) /// 0002376 // immune system proce…	ENSMUSG00000018920	115.95	-4.62102	-2.20821	0	0	0	37.2494	25.4538	21.8589	39.2755	40.32	43.8941	132.961	112.647	102.243	125.726	122.679	99.3277
Cxcr1	0007165 // signal transduction (GO_REF:0000002 [IEA] InterPro:IPR000276|InterPro:IPR000355|InterPro:IPR001355) /// 0040011 // locomotion (GO_REF:0000002 [IEA] InterPro:IPR000355|InterPro:IPR001355) /// 0007165 // signal transduction (GO_REF:0000038 [IEA] UniProtKB-KW:KW-0807) /// 0007165 // signal transduction (GO_REF:0000002 [IEA] InterPro:IPR001355) /// 0007165 // signal transduction (GO_REF:00…	ENSMUSG00000048480	4.61307	9.79489	3.29203	0	0	0	0.461811	2.20208	1.53234	4.89051	4.70306	4.24563	0.354008	0.7292	0.358099	0.861503	0.748181	1.40029
Cxcr2	0008150 // biological_process (GO_REF:0000019 [IEA] Ensembl:ENSRNOP00000019109) /// 0040011 // locomotion (GO_REF:0000002 [IEA] InterPro:IPR000057|InterPro:IPR000174|InterPro:IPR000355) /// 0006950 // response to stress (GO_REF:0000096 [ISO] UniProtKB:P25025) /// 0048856 // anatomical structure development (GO_REF:0000019 [IEA] Ensembl:ENSRNOP00000019109) /// 0003013 // circulatory system process…	ENSMUSG00000026180	9.81858	9.80948	3.29418	0	0	0	2.03315	5.38599	9.5511	9.2056	8.84298	11.4072	0.398294	1.15929	1.55466	1.1346	1.04806	1.57927
Cxcr3	0007165 // signal transduction (GO_REF:0000024 [ISS] UniProtKB:P49682-1) /// 0008150 // biological_process (GO_REF:0000024 [ISS] UniProtKB:P49682-1) /// 0008150 // biological_process (GO_REF:0000019 [IEA] Ensembl:ENSP00000362795) /// 0048870 // cell motility (GO_REF:0000019 [IEA] Ensembl:ENSRNOP00000004406) /// 0006950 // response to stress (GO_REF:0000002 [IEA] InterPro:IPR004070) /// 0007165 //…	ENSMUSG00000050232	0.835879	-16.9084	-4.07967	7.39454e-08	1.586e-06	0.00360181	0.056826	0.0549787	0.0425769	0.168498	0.180848	0.272909	0.274433	0.565288	0.539786	0.313947	1.05455	1.13914
Cxcr4	0007009 // plasma membrane organization (PMID:20534485 [IMP]) /// 0008150 // biological_process (PMID:12183377 [IMP] MGI:MGI:1934407) /// 0048870 // cell motility (PMID:12900445 [IMP] MGI:MGI:1934407) /// 0030154 // cell differentiation (PMID:18031680 [IMP] MGI:MGI:3777572) /// 0040011 // locomotion (GO_REF:0000002 [IEA] InterPro:IPR000355|InterPro:IPR001277) /// 0048870 // cell motility (PMID:12…	ENSMUSG00000045382	15.92	-2.14187	-1.09887	4.66752e-10	1.36958e-08	2.2735e-05	11.534	9.89579	14.2673	6.64647	6.73537	8.07374	15.356	14.9435	17.4604	6.94059	9.42329	7.53814
Cyb561	0008150 // biological_process (GO_REF:0000038 [IEA] UniProtKB-KW:KW-0249) /// 0008150 // biological_process (GO_REF:0000037 [IEA] UniProtKB-KW:KW-0249) /// 0006091 // generation of precursor metabolites and energy (GO_REF:0000002 [IEA] InterPro:IPR028837) /// 0055085 // transmembrane transport (GO_REF:0000002 [IEA] InterPro:IPR028837)	ENSMUSG00000019590	33.5519	2.14609	1.10171	0	0	0	33.74	34.05	32.8657	31.5703	31.4676	28.4245	17.599	20.4917	19.4394	13.3754	16.5458	11.796
Cyb561a3	0008150 // biological_process (GO_REF:0000037 [IEA] UniProtKB-KW:KW-0249) /// 0008150 // biological_process (GO_REF:0000033 [IBA] PANTHER:PTN000010357) /// 0008150 // biological_process (GO_REF:0000037 [IEA] UniProtKB-KW:KW-0560) /// 0008150 // biological_process (GO_REF:0000015 [ND])	ENSMUSG00000034445	293.485	2.94707	1.55928	0	0	0	261.864	299.127	298.052	287.515	297.799	295.141	76.4524	115.879	117.226	147.139	130.791	113.119
Cyb5a	0008150 // biological_process (GO_REF:0000037 [IEA] UniProtKB-KW:KW-0249) /// 0006629 // lipid metabolic process (PMID:11062064 [IC] GO:0004768) /// 0008150 // biological_process (PMID:11062064 [TAS]) /// 0008150 // biological_process (GO_REF:0000019 [IEA] Ensembl:ENSRNOP00000020446) /// 0044281 // small molecule metabolic process (PMID:11062064 [IC] GO:0004768)	ENSMUSG00000024646	92.0631	1.76047	0.815962	4.66294e-15	2.41111e-13	2.27127e-10	53.8418	69.2555	65.8594	92.0061	95.3897	88.7937	54.088	57.7864	50.9198	62.5906	63.9567	69.9032
Cyb5r3	0009058 // biosynthetic process (GO_REF:0000037 [IEA] UniProtKB-KW:KW-0752) /// 0008150 // biological_process (GO_REF:0000002 [IEA] InterPro:IPR001834|InterPro:IPR017927|InterPro:IPR017938) /// 0044281 // small molecule metabolic process (GO_REF:0000037 [IEA] UniProtKB-KW:KW-0153) /// 0044281 // small molecule metabolic process (GO_REF:0000037 [IEA] UniProtKB-KW:KW-0152) /// 0008150 // biological…	ENSMUSG00000018042	180.16	2.01906	1.01369	0	0	0	164.439	166.777	158.016	178.477	178.964	183.038	86.4809	95.2408	96.0893	121.418	132.169	105.709
Cycs	0008150 // biological_process (GO_REF:0000038 [IEA] UniProtKB-KW:KW-0249) /// 0008150 // biological_process (GO_REF:0000037 [IEA] UniProtKB-KW:KW-0249) /// 0008219 // cell death (GO_REF:0000037 [IEA] UniProtKB-KW:KW-0053)	ENSMUSG00000063694	13.78	1.93203	0.950119	5.48837e-09	1.39091e-07	0.000267333	4.85471	8.38731	8.50891	13.8466	15.9191	11.5742	9.27261	6.5477	7.74459	11.0738	8.26733	13.63
Cyp27a1	0009058 // biosynthetic process (GO_REF:0000019 [IEA] Ensembl:ENSRNOP00000023152) /// 0008150 // biological_process (GO_REF:0000037 [IEA] UniProtKB-KW:KW-0560) /// 0008150 // biological_process (GO_REF:0000002 [IEA] InterPro:IPR001128|InterPro:IPR002401|InterPro:IPR017972) /// 0008150 // biological_process (GO_REF:0000038 [IEA] UniProtKB-KW:KW-0560) /// 0006629 // lipid metabolic process (GO_REF:…	ENSMUSG00000026170	12.4438	-2.76266	-1.46606	1.69864e-14	8.22456e-13	8.27391e-10	7.24276	7.44527	5.01965	4.34888	3.84647	4.86971	12.8495	13.6092	10.8726	6.18401	7.88713	5.84492
Cyp2a4	0008150 // biological_process (GO_REF:0000002 [IEA] InterPro:IPR001128|InterPro:IPR002401|InterPro:IPR008067|InterPro:IPR017972) /// 0008150 // biological_process (PMID:17086191 [IEP]) /// 0008150 // biological_process (GO_REF:0000037 [IEA] UniProtKB-KW:KW-0560)	ENSMUSG00000074254	0.479737	-122.117	-6.93212	1.3768e-09	3.7591e-08	6.70624e-05	0.113194	0.301165	0	0	0	0	0.607394	0.563011	0.268806	0	0	0
Cyp2j6	0009056 // catabolic process (GO_REF:0000033 [IBA] PANTHER:PTN001548345) /// 0008150 // biological_process (GO_REF:0000002 [IEA] InterPro:IPR001128|InterPro:IPR002401|InterPro:IPR008071|InterPro:IPR017972) /// 0008150 // biological_process (GO_REF:0000037 [IEA] UniProtKB-KW:KW-0560) /// 0008150 // biological_process (GO_REF:0000038 [IEA] UniProtKB-KW:KW-0560) /// 0006629 // lipid metabolic proces…	ENSMUSG00000052914	0.80692	-20.2453	-4.33951	1.02862e-12	4.10345e-11	5.01031e-08	0.0272859	0.0659973	0.020444	0.372173	0.269195	0.117937	0.571018	0.407148	0.314727	0.890778	0.436032	1.09395
Cyp4a12a	0008150 // biological_process (GO_REF:0000037 [IEA] UniProtKB-KW:KW-0560) /// 0008150 // biological_process (GO_REF:0000002 [IEA] InterPro:IPR001128|InterPro:IPR002401) /// 0008150 // biological_process (GO_REF:0000038 [IEA] UniProtKB-KW:KW-0560) /// 0006629 // lipid metabolic process (GO_REF:0000024 [ISS] UniProtKB:P24464) /// 0008150 // biological_process (GO_REF:0000002 [IEA] InterPro:IPR00112…	ENSMUSG00000066071	0.457171	41.4791	5.37431	3.36838e-10	1.00043e-08	1.6407e-05	0.0812269	0.0589398	0	0.698467	0.517007	0.156038	0.021793	0.0448901	0	0	0	0.0239453
Cyp4f16	0008150 // biological_process (GO_REF:0000002 [IEA] InterPro:IPR001128) /// 0008150 // biological_process (GO_REF:0000002 [IEA] InterPro:IPR001128|InterPro:IPR002401|InterPro:IPR017972) /// 0008150 // biological_process (GO_REF:0000038 [IEA] UniProtKB-KW:KW-0560)	ENSMUSG00000048440	61.6272	1.74903	0.806555	1.43752e-11	4.98009e-10	7.002e-07	51.9379	69.2547	61.8528	62.5298	61.4889	60.8631	31.5961	39.2804	38.7791	43.1813	42.2188	42.6941
Cyp4f37	0008150 // biological_process (GO_REF:0000002 [IEA] InterPro:IPR001128|InterPro:IPR002401|InterPro:IPR017972) /// 0008150 // biological_process (GO_REF:0000038 [IEA] UniProtKB-KW:KW-0560)	ENSMUSG00000062464	3.00503	3.25075	1.70077	5.00341e-09	1.27198e-07	0.000243711	3.27638	2.80966	2.92906	1.05982	1.27968	1.64501	1.23865	1.29629	1.59147	0.916272	1.13235	0.373173
Cyr61	0008150 // biological_process (PMID:9441684 [IDA]) /// 0009790 // embryo development (PMID:12446788 [IMP] MGI:MGI:2446577) /// 0007267 // cell-cell signaling (GO_REF:0000033 [IBA] PANTHER:PTN000142748) /// 0008150 // biological_process (GO_REF:0000002 [IEA] InterPro:IPR000867) /// 0008219 // cell death (PMID:19364818 [IGI] UniProtKB:P48023) /// 0006950 // response to stress (GO_REF:0000019 [IEA] …	ENSMUSG00000028195	1.73259	-16.4806	-4.0427	7.77156e-16	4.32623e-14	3.78545e-11	0	0.259249	0	0.462281	0.217071	0.210582	0.496716	0.807754	0.429732	2.25119	1.68268	1.26389
Cysltr1	0006950 // response to stress (GO_REF:0000019 [IEA] Ensembl:ENSRNOP00000040761) /// 0007165 // signal transduction (GO_REF:0000002 [IEA] InterPro:IPR000276|InterPro:IPR004071) /// 0006810 // transport (PMID:16002666 [IDA]) /// 0040011 // locomotion (PMID:16002666 [IDA]) /// 0007165 // signal transduction (PMID:11226226 [IDA]) /// 0007165 // signal transduction (GO_REF:0000037 [IEA] UniProtKB-KW:K…	ENSMUSG00000052821	3.58116	-2.00724	-1.00521	1.66769e-09	4.51788e-08	8.12314e-05	1.74082	1.7305	1.80597	1.59959	1.94818	1.83744	4.42421	3.54166	2.77762	2.69982	2.2878	3.39492
Cystm1	0008150 // biological_process (GO_REF:0000015 [ND])	ENSMUSG00000046727	11.5535	5.01929	2.32748	0	0	0	5.05683	7.12085	6.02061	11.5641	12.3676	10.7289	1.89571	2.83294	2.44403	4.69685	4.49929	3.57367
Cyth3	0008150 // biological_process (GO_REF:0000024 [ISS] UniProtKB:O43739) /// 0016192 // vesicle-mediated transport (GO_REF:0000024 [ISS] UniProtKB:O43739) /// 0008150 // biological_process (GO_REF:0000096 [ISO] UniProtKB:O43739) /// 0008150 // biological_process (GO_REF:0000002 [IEA] InterPro:IPR000904) /// 0008150 // biological_process (PMID:20080746 [IMP]) /// 0008150 // biological_process (GO_REF…	ENSMUSG00000018001	38.3712	1.42313	0.509066	2.46706e-07	4.91485e-06	0.0120168	37.7118	36.1911	41.2106	33.6274	33.792	30.1988	27.8343	24.9981	29.3078	24.0055	22.7973	26.8177
D10Jhu81e	0008150 // biological_process (GO_REF:0000015 [ND])	ENSMUSG00000053329	18.8098	-1.65296	-0.725054	1.8336e-07	3.71827e-06	0.00893128	19.9185	16.2337	20.2771	11.3415	11.2311	10.2938	16.3033	17.2698	16.1098	11.0552	10.0445	8.97803
D630039A03Rik	0008150 // biological_process (GO_REF:0000015 [ND])	ENSMUSG00000052117	1.2874	15.9888	3.99899	7.77156e-16	4.32623e-14	3.78545e-11	0.625648	0.134513	0.364597	1.27799	1.44909	1.13511	0.0186511	0.115255	0.117916	0.1222	0.232926	0.266411
D8Ertd82e	0006464 // cellular protein modification process (GO_REF:0000033 [IBA] PANTHER:PTN000540563) /// 0006464 // cellular protein modification process (GO_REF:0000002 [IEA] InterPro:IPR000719|InterPro:IPR008266)	ENSMUSG00000050271	4.55498	1.96952	0.977847	7.10543e-14	3.20165e-12	3.46098e-09	4.49537	4.83469	4.33488	3.39462	4.24957	4.02277	2.18691	2.60887	2.26499	2.7258	2.35954	2.14932
D930015E06Rik	0008150 // biological_process (GO_REF:0000033 [IBA] PANTHER:PTN000498724) /// 0008150 // biological_process (GO_REF:0000033 [IBA] PANTHER:PTN001095229) /// 0008150 // biological_process (GO_REF:0000096 [ISO] UniProtKB:A2VDJ0)	ENSMUSG00000033767	1.95874	-1.79378	-0.843003	4.56739e-08	1.01493e-06	0.00222473	1.14841	1.04698	1.1252	1.44591	1.19484	0.793352	1.9435	2.12858	1.80413	1.60613	1.70767	1.98961
Daam1	0008150 // biological_process (GO_REF:0000002 [IEA] InterPro:IPR010472) /// 0007010 // cytoskeleton organization (GO_REF:0000002 [IEA] InterPro:IPR010473)	ENSMUSG00000034574	1.8137	2.56377	1.35827	3.09377e-10	9.23371e-09	1.50694e-05	1.80217	1.4662	2.17272	1.4088	1.22529	1.17236	1.65275	1.4849	1.83415	0.469024	0.692524	0.714802
Dagla	0048856 // anatomical structure development (PMID:20147530 [IMP] MGI:MGI:4438719) /// 0008150 // biological_process (GO_REF:0000033 [IBA] PANTHER:PTN001257000) /// 0009058 // biosynthetic process (GO_REF:0000019 [IEA] Ensembl:ENSP00000257215) /// 0006629 // lipid metabolic process (GO_REF:0000019 [IEA] Ensembl:ENSP00000257215) /// 0044281 // small molecule metabolic process (GO_REF:0000096 [ISO] …	ENSMUSG00000035735	0.851533	-3.74866	-1.90638	1.13131e-09	3.13809e-08	5.51049e-05	0.770221	0.306353	0.577089	0.203007	0.206992	0.246601	0.936806	0.851325	0.766467	0.240701	0.282339	0.181646
Daglb	0009058 // biosynthetic process (PMID:20147530 [IMP] MGI:MGI:3529581) /// 0008150 // biological_process (GO_REF:0000033 [IBA] PANTHER:PTN001257000) /// 0008283 // cell proliferation (PMID:20147530 [IMP] MGI:MGI:3529581) /// 0006629 // lipid metabolic process (GO_REF:0000002 [IEA] InterPro:IPR002921) /// 0044281 // small molecule metabolic process (GO_REF:0000019 [IEA] Ensembl:ENSP00000297056) ///…	ENSMUSG00000039206	45.1766	-1.95163	-0.964683	0	0	0	28.166	27.9487	25.1181	24.8862	25.7294	25.5469	44.343	48.3319	42.855	50.9377	46.9352	37.6161
Dapk1	0006950 // response to stress (PMID:23071094 [IMP]) /// 0008150 // biological_process (GO_REF:0000037 [IEA] UniProtKB-KW:KW-0418) /// 0008150 // biological_process (GO_REF:0000096 [ISO] UniProtKB:P53355) /// 0007165 // signal transduction (GO_REF:0000019 [IEA] Ensembl:ENSP00000386135) /// 0002376 // immune system process (GO_REF:0000096 [ISO] UniProtKB:P53355) /// 0006464 // cellular protein modi…	ENSMUSG00000021559	16.8217	-1.97423	-0.981289	5.57754e-11	1.80876e-09	2.71676e-06	21.0689	12.0764	15.3139	10.8234	10.8411	10.5563	19.7112	14.1081	16.6458	7.66784	7.63072	7.10528
Dbndd2	0008150 // biological_process (GO_REF:0000019 [IEA] Ensembl:ENSP00000361795) /// 0008150 // biological_process (GO_REF:0000024 [ISS] UniProtKB:Q9BQY9) /// 0008150 // biological_process (GO_REF:0000096 [ISO] UniProtKB:Q9BQY9)	ENSMUSG00000017734	4.32452	3.46517	1.79293	1.54463e-09	4.19384e-08	7.52375e-05	3.98932	4.28245	4.70179	3.72147	2.39654	3.7349	1.74378	1.96936	2.1441	0.562815	2.03333	0.700333
Dcaf5	0008150 // biological_process (GO_REF:0000015 [ND]) /// 0006464 // cellular protein modification process (GO_REF:0000041 [IEA] UniPathway:UPA00143)	ENSMUSG00000049106	3.84494	1.72398	0.785742	1.16536e-07	2.43099e-06	0.00567636	3.9298	3.37682	4.2229	2.44294	2.38063	2.78957	4.18968	3.33391	4.01123	2.09493	1.73256	2.09341
Dcaf7	0008150 // biological_process (GO_REF:0000037 [IEA] UniProtKB-KW:KW-0217) /// 0006464 // cellular protein modification process (GO_REF:0000041 [IEA] UniPathway:UPA00143)	ENSMUSG00000049354	11.9866	-1.51549	-0.599786	8.69623e-08	1.84891e-06	0.00423585	11.5158	10.9708	9.55356	7.6092	7.48803	7.79511	11.9456	12.2941	11.7202	8.80457	7.91226	8.03786
Dclk3	0006464 // cellular protein modification process (GO_REF:0000002 [IEA] InterPro:IPR000719|InterPro:IPR002290|InterPro:IPR008271) /// 0008150 // biological_process (GO_REF:0000037 [IEA] UniProtKB-KW:KW-0418) /// 0008150 // biological_process (GO_REF:0000037 [IEA] UniProtKB-KW:KW-0808) /// 0006464 // cellular protein modification process (GO_REF:0000037 [IEA] UniProtKB-KW:KW-0723) /// 0007165 // si…	ENSMUSG00000032500	2.59857	5.59988	2.4854	0	0	0	2.81513	2.45442	2.52618	0.718256	0.927162	1.069	1.31737	1.80905	1.28817	0.345252	0.337479	0.559691
Dcstamp	0030154 // cell differentiation (PMID:17164993 [IMP]) /// 0002376 // immune system process (PMID:17713547 [IDA]) /// 0048646 // anatomical structure formation involved in morphogenesis (PMID:16937266 [IDA]) /// 0002376 // immune system process (PMID:17164993 [IMP]) /// 0008150 // biological_process (PMID:16061724 [IMP]) /// 0002376 // immune system process (PMID:16937266 [IDA]) /// 0008150 // bio…	ENSMUSG00000022303	52.8421	-8.79523	-3.13672	0	0	0	9.42692	4.41698	3.91985	10.215	8.63904	9.86054	83.2391	42.4694	32.8178	21.8141	18.0131	12.0181
Ddah1	0006520 // cellular amino acid metabolic process (GO_REF:0000096 [ISO] UniProtKB:O94760) /// 0003013 // circulatory system process (PMID:21493890 [IMP]) /// 0034641 // cellular nitrogen compound metabolic process (PMID:12441345 [ISA] UniProtKB:P56965) /// 0009058 // biosynthetic process (PMID:12441345 [ISA] UniProtKB:P56965) /// 0006520 // cellular amino acid metabolic process (GO_REF:0000019 [IE…	ENSMUSG00000028194	5.32006	47.2711	5.56289	0	0	0	0.148178	0.107521	0.092519	5.14066	5.4467	5.37282	0.0662598	0.136485	0.201077	0.458937	0.509227	1.28135
Ddb1	0006950 // response to stress (GO_REF:0000033 [IBA] PANTHER:PTN000068363) /// 0008150 // biological_process (GO_REF:0000096 [ISO] UniProtKB:Q16531) /// 0008150 // biological_process (GO_REF:0000019 [IEA] Ensembl:ENSP00000301764) /// 0006259 // DNA metabolic process (GO_REF:0000019 [IEA] Ensembl:ENSP00000301764) /// 0051276 // chromosome organization (GO_REF:0000019 [IEA] Ensembl:ENSP00000301764) …	ENSMUSG00000024740	40.5159	1.64746	0.720241	4.13652e-11	1.36508e-09	2.01486e-06	44.4362	37.0594	40.052	33.1191	32.4198	29.7769	36.0014	37.5758	34.8722	23.7923	20.7463	21.0208
Ddit3	0008150 // biological_process (PMID:15601821 [IMP] MGI:MGI:2654034) /// 0042592 // homeostatic process (GO_REF:0000008 [ISO] UniProtKB:P35638) /// 0009058 // biosynthetic process (GO_REF:0000008 [ISO] UniProtKB:P35638) /// 0007165 // signal transduction (GO_REF:0000038 [IEA] UniProtKB-KW:KW-0879) /// 0008219 // cell death (PMID:11854325 [IMP] MGI:MGI:2179046) /// 0042592 // homeostatic process (P…	ENSMUSG00000025408	17.6874	-2.47448	-1.30712	7.54952e-15	3.82255e-13	3.67729e-10	8.55604	7.22233	8.56183	12.9064	11.1111	11.9135	10.1375	11.0437	11.7274	16.6698	20.0398	16.3525
Ddx3y	0007059 // chromosome segregation (GO_REF:0000033 [IBA] PANTHER:PTN000619593) /// 0006412 // translation (GO_REF:0000033 [IBA] PANTHER:PTN000619593) /// 0034641 // cellular nitrogen compound metabolic process (GO_REF:0000033 [IBA] PANTHER:PTN000618218) /// 0008150 // biological_process (GO_REF:0000037 [IEA] UniProtKB-KW:KW-0378) /// 0008150 // biological_process (GO_REF:0000033 [IBA] PANTHER:PTN0…	ENSMUSG00000069045	6.00761	-29.7257	-4.89364	2.77014e-07	5.47609e-06	0.0134931	0.230758	7.62116	8.81767	2.73694	3.10444	2.45824	0.13508	8.8922	8.99555	0.158042	0.129767	0.247368
Ddx46	0008150 // biological_process (GO_REF:0000033 [IBA] PANTHER:PTN000618950) /// 0034641 // cellular nitrogen compound metabolic process (GO_REF:0000037 [IEA] UniProtKB-KW:KW-0508) /// 0006397 // mRNA processing (GO_REF:0000033 [IBA] PANTHER:PTN000618950) /// 0006397 // mRNA processing (GO_REF:0000037 [IEA] UniProtKB-KW:KW-0507) /// 0034641 // cellular nitrogen compound metabolic process (GO_REF:000…	ENSMUSG00000021500	13.6729	1.56068	0.642173	1.3841e-08	3.30643e-07	0.00067418	13.4361	12.6681	14.9145	12.1906	11.4227	13.2507	11.0855	12.4483	12.0196	7.61647	7.44669	8.35572
Ddx6	0022618 // ribonucleoprotein complex assembly (GO_REF:0000033 [IBA] PANTHER:PTN000619958) /// 0008150 // biological_process (GO_REF:0000033 [IBA] PANTHER:PTN000619958) /// 0030154 // cell differentiation (PMID:25456498 [IMP]) /// 0048856 // anatomical structure development (PMID:25456498 [IMP]) /// 0044403 // symbiosis, encompassing mutualism through parasitism (GO_REF:0000019 [IEA] Ensembl:ENSP0…	ENSMUSG00000032097	4.84402	-2.43301	-1.28274	2.18471e-09	5.83416e-08	0.000106415	3.14641	3.28734	4.07085	2.40454	2.28656	2.71837	7.09279	3.47772	3.96153	1.93054	1.27079	2.04634
Dennd1a	0006810 // transport (GO_REF:0000037 [IEA] UniProtKB-KW:KW-0653) /// 0016192 // vesicle-mediated transport (GO_REF:0000096 [ISO] UniProtKB:Q8TEH3) /// 0008150 // biological_process (GO_REF:0000096 [ISO] UniProtKB:Q8TEH3) /// 0016192 // vesicle-mediated transport (PMID:17182770 [IDA]) /// 0006810 // transport (GO_REF:0000037 [IEA] UniProtKB-KW:KW-0813) /// 0016192 // vesicle-mediated transport (GO…	ENSMUSG00000035392	3.98773	-1.62188	-0.697667	8.45731e-09	2.08159e-07	0.000411947	3.86704	3.12199	3.75224	2.22097	2.27011	2.60588	3.74815	3.96619	4.24886	2.89582	2.5636	2.57781
Dennd1b	0008150 // biological_process (GO_REF:0000096 [ISO] UniProtKB:Q6P3S1) /// 0006810 // transport (GO_REF:0000037 [IEA] UniProtKB-KW:KW-0653) /// 0008150 // biological_process (GO_REF:0000019 [IEA] Ensembl:ENSP00000479816) /// 0006810 // transport (GO_REF:0000037 [IEA] UniProtKB-KW:KW-0813) /// 0008150 // biological_process (GO_REF:0000024 [ISS] UniProtKB:Q6P3S1) /// 0008150 // biological_process (G…	ENSMUSG00000056268	1.47766	-2.28573	-1.19265	5.23222e-10	1.52426e-08	2.54856e-05	0.989963	0.889368	0.883012	0.622025	0.541968	0.70183	2.09638	1.08118	1.25541	0.53568	0.513351	0.729591
Dennd3	0008150 // biological_process (GO_REF:0000096 [ISO] UniProtKB:A2RUS2) /// 0009056 // catabolic process (PMID:21718402 [IMP]) /// 0008150 // biological_process (GO_REF:0000019 [IEA] Ensembl:ENSP00000262585) /// 0008150 // biological_process (PMID:21718402 [IGI]) /// 0008150 // biological_process (GO_REF:0000037 [IEA] UniProtKB-KW:KW-0344) /// 0007034 // vacuolar transport (PMID:21718402 [IGI])	ENSMUSG00000036661	2.35218	-1.9398	-0.955909	1.67387e-07	3.41284e-06	0.00815326	2.05252	2.0442	1.82216	1.51384	1.30093	1.45789	2.42487	2.47836	2.1533	1.23878	1.06694	0.87456
Dennd4c	0006810 // transport (GO_REF:0000037 [IEA] UniProtKB-KW:KW-0653) /// 0007009 // plasma membrane organization (PMID:21454697 [IMP]) /// 0008150 // biological_process (PMID:21454697 [IMP]) /// 0008150 // biological_process (GO_REF:0000096 [ISO] UniProtKB:Q5VZ89) /// 0008150 // biological_process (PMID:21454697 [IDA]) /// 0006810 // transport (GO_REF:0000037 [IEA] UniProtKB-KW:KW-0813) /// 0008150 /…	ENSMUSG00000038024	5.23625	-2.30382	-1.20403	5.00711e-14	2.30521e-12	2.43891e-09	4.40686	2.65353	3.90139	2.48274	2.20336	2.01059	5.97398	4.14027	5.59451	1.99782	1.5005	2.50252
Dennd5a	0016192 // vesicle-mediated transport (GO_REF:0000019 [IEA] Ensembl:ENSP00000328524) /// 0016192 // vesicle-mediated transport (GO_REF:0000096 [ISO] UniProtKB:Q6IQ26) /// 0055085 // transmembrane transport (GO_REF:0000033 [IBA] PANTHER:PTN000093539) /// 0008150 // biological_process (GO_REF:0000019 [IEA] Ensembl:ENSP00000328524) /// 0008150 // biological_process (GO_REF:0000024 [ISS] UniProtKB:Q6…	ENSMUSG00000035901	5.24957	-1.80907	-0.855251	2.73963e-10	8.22209e-09	1.33445e-05	4.51188	3.30681	3.97509	2.78325	2.64811	2.96172	5.41999	4.93686	5.39187	2.56215	3.02122	3.08124
Depdc7	0008150 // biological_process (GO_REF:0000015 [ND]) /// 0007165 // signal transduction (GO_REF:0000002 [IEA] InterPro:IPR000591)	ENSMUSG00000027173	5.5972	-2.83677	-1.50425	0	0	0	1.50177	2.24753	1.79329	2.67179	2.28513	2.14115	5.7668	5.42062	5.60418	4.14842	4.16101	4.75918
Dgat1	0006629 // lipid metabolic process (PMID:14668353 [IDA]) /// 0006629 // lipid metabolic process (GO_REF:0000003 [IEA] EC:2.3.1.76) /// 0044281 // small molecule metabolic process (GO_REF:0000003 [IEA] EC:2.3.1.76) /// 0006629 // lipid metabolic process (GO_REF:0000041 [IEA] UniPathway:UPA00230) /// 0006629 // lipid metabolic process (GO_REF:0000019 [IEA] Ensembl:ENSP00000482264) /// 0051186 // co…	ENSMUSG00000022555	30.0718	1.84525	0.883819	1.78602e-12	6.92085e-11	8.6995e-08	20.4848	24.0725	24.3738	27.8491	29.4187	32.9477	15.8832	17.3196	20.3238	29.1344	27.6278	29.9283
Dgat2	0006629 // lipid metabolic process (GO_REF:0000024 [ISS] UniProtKB:Q96PD7) /// 0044281 // small molecule metabolic process (GO_REF:0000003 [IEA] EC:2.3.1.76) /// 0051186 // cofactor metabolic process (PMID:11481335 [IDA]) /// 0008150 // biological_process (PMID:18175806 [IMP]) /// 0006629 // lipid metabolic process (GO_REF:0000019 [IEA] Ensembl:ENSP00000228027) /// 0008150 // biological_process (…	ENSMUSG00000030747	60.9173	2.68685	1.42592	1.11022e-16	6.67628e-15	5.40779e-12	43.3282	31.6404	50.6318	57.9745	59.6242	65.153	20.031	20.7361	29.8526	38.5873	42.1045	44.0187
Dgkg	0008150 // biological_process (GO_REF:0000037 [IEA] UniProtKB-KW:KW-0418) /// 0008150 // biological_process (GO_REF:0000038 [IEA] UniProtKB-KW:KW-0418) /// 0008150 // biological_process (GO_REF:0000037 [IEA] UniProtKB-KW:KW-0808) /// 0007165 // signal transduction (GO_REF:0000002 [IEA] InterPro:IPR000756) /// 0008150 // biological_process (GO_REF:0000038 [IEA] UniProtKB-KW:KW-0808) /// 0048856 //…	ENSMUSG00000022861	4.87532	3.36323	1.74985	0	0	0	4.65386	5.27006	4.70205	1.6413	1.59329	1.99799	3.19722	4.82242	3.98291	0.903082	1.82652	1.13289
Dgkq	0007165 // signal transduction (GO_REF:0000096 [ISO] UniProtKB:P52824) /// 0007165 // signal transduction (GO_REF:0000002 [IEA] InterPro:IPR000159) /// 0008150 // biological_process (GO_REF:0000037 [IEA] UniProtKB-KW:KW-0418) /// 0008150 // biological_process (GO_REF:0000037 [IEA] UniProtKB-KW:KW-0808) /// 0008150 // biological_process (GO_REF:0000002 [IEA] InterPro:IPR000756) /// 0007165 // sign…	ENSMUSG00000004815	1.62234	-2.01507	-1.01083	3.49175e-07	6.80591e-06	0.017008	1.53248	1.3569	1.41476	1.09544	1.11912	0.952827	1.54919	1.65604	1.66179	0.652854	0.881665	0.564708
Dgkz	0008150 // biological_process (PMID:15894621 [IDA]) /// 0008150 // biological_process (GO_REF:0000037 [IEA] UniProtKB-KW:KW-0418) /// 0007165 // signal transduction (GO_REF:0000002 [IEA] InterPro:IPR000756) /// 0008150 // biological_process (GO_REF:0000038 [IEA] UniProtKB-KW:KW-0808) /// 0006950 // response to stress (GO_REF:0000019 [IEA] Ensembl:ENSP00000412178) /// 0006629 // lipid metabolic pr…	ENSMUSG00000040479	22.0381	-1.78111	-0.832779	1.92173e-08	4.48518e-07	0.000936057	18.9358	18.4796	17.9961	11.3877	12.0975	12.281	19.1095	23.7042	23.3007	16.8619	17.4439	13.5508
Dhdh	0008150 // biological_process (GO_REF:0000002 [IEA] InterPro:IPR004104) /// 0005975 // carbohydrate metabolic process (PMID:6753830 [IDA]) /// 0008150 // biological_process (GO_REF:0000037 [IEA] UniProtKB-KW:KW-0560) /// 0009056 // catabolic process (PMID:6753830 [IDA])	ENSMUSG00000011382	0.883275	-8.25504	-3.04527	0	0	0	0.139353	0.0926907	0.091359	0.175612	0.121959	0.100387	1.29923	0.712374	0.638215	0.594911	0.323256	0.328645
Dhrs3	0006629 // lipid metabolic process (GO_REF:0000003 [IEA] EC:1.1.1.300) /// 0048856 // anatomical structure development (PMID:24005908 [IMP] MGI:MGI:5007106) /// 0008150 // biological_process (GO_REF:0000002 [IEA] InterPro:IPR002198) /// 0044281 // small molecule metabolic process (GO_REF:0000003 [IEA] EC:1.1.1.300) /// 0006629 // lipid metabolic process (PMID:24005908 [IMP] MGI:MGI:5007106) /// 0…	ENSMUSG00000066026	86.2487	1.50756	0.592211	9.80126e-10	2.74531e-08	4.7741e-05	58.7103	67.6613	71.6611	78.4032	78.2886	78.5997	57.4892	68.8299	68.9981	86.672	85.804	86.2701
Dhrs7b	0008150 // biological_process (GO_REF:0000002 [IEA] InterPro:IPR002198) /// 0008150 // biological_process (GO_REF:0000002 [IEA] InterPro:IPR002198|InterPro:IPR020904) /// 0008150 // biological_process (GO_REF:0000037 [IEA] UniProtKB-KW:KW-0560) /// 0008150 // biological_process (GO_REF:0000015 [ND])	ENSMUSG00000042569	42.8879	3.67755	1.87875	0	0	0	26.6845	23.284	29.2143	44.3163	42.179	42.1684	12.3503	12.0986	11.8226	22.0497	21.7313	20.7389
Dhrs9	0009058 // biosynthetic process (GO_REF:0000019 [IEA] Ensembl:ENSRNOP00000069708) /// 0044281 // small molecule metabolic process (GO_REF:0000019 [IEA] Ensembl:ENSP00000389241) /// 0009058 // biosynthetic process (GO_REF:0000019 [IEA] Ensembl:ENSP00000389241) /// 0009058 // biosynthetic process (GO_REF:0000096 [ISO] UniProtKB:Q9BPW9) /// 0006629 // lipid metabolic process (GO_REF:0000019 [IEA] En…	ENSMUSG00000027068	3.8334	-9.35184	-3.22525	0	0	0	0.528478	0.377916	0.499257	1.74416	1.46981	1.42351	4.20436	3.74603	2.47881	5.06618	3.30461	3.1294
Dhx38	0006397 // mRNA processing (GO_REF:0000096 [ISO] UniProtKB:Q92620) /// 0006397 // mRNA processing (GO_REF:0000033 [IBA] PANTHER:PTN000433947) /// 0008150 // biological_process (GO_REF:0000038 [IEA] UniProtKB-KW:KW-0378)	ENSMUSG00000037993	12.9119	-1.64467	-0.717798	9.78836e-11	3.08596e-09	4.76781e-06	12.4962	10.768	11.6479	7.37543	7.99793	7.27582	12.1038	13.5713	13.0606	9.49884	9.933	7.788
Diaph2	0008150 // biological_process (GO_REF:0000037 [IEA] UniProtKB-KW:KW-0217) /// 0030154 // cell differentiation (GO_REF:0000037 [IEA] UniProtKB-KW:KW-0896) /// 0007010 // cytoskeleton organization (GO_REF:0000002 [IEA] InterPro:IPR027644) /// 0000003 // reproduction (GO_REF:0000002 [IEA] InterPro:IPR027644) /// 0008150 // biological_process (GO_REF:0000002 [IEA] InterPro:IPR010472) /// 0006461 // p…	ENSMUSG00000034480	3.14657	-2.44504	-1.28986	3.7329e-12	1.39974e-10	1.81826e-07	2.04343	2.55363	2.72398	2.19643	2.43057	2.10176	4.01592	2.61622	2.80758	1.27861	0.838302	1.28009
Dip2a	0008150 // biological_process (GO_REF:0000037 [IEA] UniProtKB-KW:KW-0217) /// 0008150 // biological_process (GO_REF:0000002 [IEA] InterPro:IPR000873) /// 0008150 // biological_process (GO_REF:0000019 [IEA] Ensembl:ENSP00000392066) /// 0008150 // biological_process (GO_REF:0000096 [ISO] UniProtKB:Q14689)	ENSMUSG00000020231	1.1983	-2.33655	-1.22438	1.58238e-07	3.23307e-06	0.00770763	1.62845	0.747211	0.97789	0.46156	0.659248	0.66131	1.29788	0.972756	1.32425	0.396915	0.444413	0.508299
Dip2c	0008150 // biological_process (GO_REF:0000002 [IEA] InterPro:IPR000873) /// 0008150 // biological_process (GO_REF:0000015 [ND])	ENSMUSG00000048264	1.62842	2.02352	1.01687	4.60561e-07	8.83463e-06	0.0224335	1.94985	1.51033	1.42508	1.12085	1.35528	1.0743	1.35439	1.40813	1.34731	0.781042	0.628973	0.705284
Diras2	0007165 // signal transduction (GO_REF:0000002 [IEA] InterPro:IPR020849) /// 0008150 // biological_process (GO_REF:0000015 [ND]) /// 0007165 // signal transduction (GO_REF:0000002 [IEA] InterPro:IPR001806)	ENSMUSG00000047842	0.680249	-11.8877	-3.57139	5.43787e-13	2.22583e-11	2.64873e-08	0.0226232	0.0766072	0.186455	0.0402489	0.0287992	0.097784	0.861905	0.68765	0.491192	0.181799	0.0699719	0.0400153
Dlg3	0008150 // biological_process (GO_REF:0000033 [IBA] PANTHER:PTN001501163) /// 0008150 // biological_process (PMID:21920314 [IMP] MGI:MGI:3706312) /// 0048856 // anatomical structure development (PMID:21920314 [IMP] MGI:MGI:3706312) /// 0008150 // biological_process (GO_REF:0000024 [ISS] UniProtKB:Q92796) /// 0048856 // anatomical structure development (GO_REF:0000033 [IBA] PANTHER:PTN001501163) /…	ENSMUSG00000000881	0.963322	-11.4662	-3.51931	0	0	0	0.100992	0.105851	0.0630567	0.109801	0.0428539	0.11317	1.15609	0.911612	0.822268	0.44805	0.442509	0.516045
Dmd	0008150 // biological_process (PMID:19535499 [IMP] MGI:MGI:1856328) /// 0048856 // anatomical structure development (PMID:12895031 [IGI] MGI:MGI:97275) /// 0008150 // biological_process (PMID:19198614 [IMP]) /// 0030154 // cell differentiation (PMID:19535499 [IMP] MGI:MGI:1856328) /// 0003013 // circulatory system process (GO_REF:0000096 [ISO] UniProtKB:P11532) /// 0008150 // biological_process (…	ENSMUSG00000045103	0.861233	3.08144	1.6236	1.11022e-16	6.67628e-15	5.40779e-12	0.686052	0.903659	0.993988	0.578414	0.599763	0.653003	0.241725	0.372295	0.406597	0.240782	0.189608	0.324079
Dmkn	0008150 // biological_process (GO_REF:0000015 [ND]) /// 0030154 // cell differentiation (GO_REF:0000037 [IEA] UniProtKB-KW:KW-0221)	ENSMUSG00000060962	1.22601	-16.3638	-4.03243	1.2268e-13	5.38828e-12	5.9756e-09	0.134625	0	0.168113	0.47902	0.299909	0.495681	0.553832	0.372002	0.487159	1.28468	1.38795	1.0054
Dnah6	0008150 // biological_process (PMID:9373155 [IC] GO:0036156) /// 0008150 // biological_process (GO_REF:0000002 [IEA] InterPro:IPR011704|InterPro:IPR026980) /// 0048870 // cell motility (GO_REF:0000002 [IEA] InterPro:IPR026980) /// 0008150 // biological_process (GO_REF:0000002 [IEA] InterPro:IPR026980) /// 0008150 // biological_process (GO_REF:0000002 [IEA] InterPro:IPR004273|InterPro:IPR026980|In…	ENSMUSG00000052861	0.101868	31.6075	4.98219	7.32858e-13	2.97113e-11	3.56968e-08	0.0594041	0.0538809	0.0500721	0.1233	0.125247	0.0570581	0.00398449	0	0.00503818	0.0149178	0	0.00437801
Dnaja1	0007165 // signal transduction (PMID:15660130 [IMP] MGI:MGI:3573790) /// 0048870 // cell motility (PMID:15660130 [IMP] MGI:MGI:3573790) /// 0008150 // biological_process (GO_REF:0000024 [ISS] UniProtKB:P31689) /// 0006457 // protein folding (GO_REF:0000002 [IEA] InterPro:IPR008971|InterPro:IPR012724) /// 0008150 // biological_process (GO_REF:0000019 [IEA] Ensembl:ENSP00000369127) /// 0006950 // r…	ENSMUSG00000028410	25.0995	-1.90893	-0.932762	0	0	0	15.9022	13.9625	14.3746	25.7565	25.1011	23.7982	19.9043	16.1593	16.7915	26.7201	21.7951	26.7832
Dnajb1	0006457 // protein folding (GO_REF:0000019 [IEA] Ensembl:ENSP00000254322) /// 0006457 // protein folding (GO_REF:0000096 [ISO] UniProtKB:P25685) /// 0006457 // protein folding (PMID:14644449 [IGI] MGI:MGI:105384) /// 0008150 // biological_process (GO_REF:0000019 [IEA] Ensembl:ENSP00000254322) /// 0008150 // biological_process (GO_REF:0000096 [ISO] UniProtKB:P25685) /// 0006457 // protein folding …	ENSMUSG00000005483	33.1391	-1.67408	-0.743367	5.14245e-10	1.5008e-08	2.50484e-05	24.9599	19.0544	23.0257	28.8757	28.2759	29.7096	23.2448	24.3814	27.642	35.2951	32.3007	31.8215
Dnajb13	0006457 // protein folding (GO_REF:0000002 [IEA] InterPro:IPR008971)	ENSMUSG00000030708	9.2152	3.79624	1.92457	0	0	0	7.34503	9.50984	10.7907	7.58001	6.9668	7.85036	2.26045	2.78575	2.51621	1.91684	2.50562	2.10159
Dnajb4	0006457 // protein folding (GO_REF:0000002 [IEA] InterPro:IPR008971)	ENSMUSG00000028035	3.13063	-2.4797	-1.31016	8.63473e-10	2.44387e-08	4.20589e-05	1.42134	1.24417	1.08184	1.69918	1.9386	1.45189	3.41392	2.85524	3.12273	1.96029	1.41885	2.40761
Dnajc13	0030154 // cell differentiation (GO_REF:0000019 [IEA] Ensembl:ENSP00000260818) /// 0008150 // biological_process (GO_REF:0000096 [ISO] UniProtKB:O75165) /// 0008150 // biological_process (GO_REF:0000019 [IEA] Ensembl:ENSP00000260818) /// 0030154 // cell differentiation (GO_REF:0000096 [ISO] UniProtKB:O75165)	ENSMUSG00000032560	3.23497	-2.89281	-1.53247	0	0	0	2.54504	1.739	2.37565	0.999904	1.01582	1.21208	3.8409	2.74857	3.11543	1.17704	1.23541	1.48803
Dnmt3a	0006259 // DNA metabolic process (GO_REF:0000096 [ISO] UniProtKB:Q9Y6K1) /// 0008150 // biological_process (GO_REF:0000002 [IEA] InterPro:IPR030487) /// 0034641 // cellular nitrogen compound metabolic process (GO_REF:0000019 [IEA] Ensembl:ENSRNOP00000046524) /// 0034641 // cellular nitrogen compound metabolic process (PMID:15215868 [IMP] MGI:MGI:3047552|MGI:MGI:3047824) /// 0006259 // DNA metabol…	ENSMUSG00000020661	4.24953	-1.71209	-0.775759	4.5788e-07	8.79259e-06	0.0223029	2.31699	2.95935	2.9893	3.04604	3.17713	3.69874	5.16027	3.90679	3.68153	4.97245	3.96705	3.73232
Dnmt3aos		ENSMUSG00000073242	1.98498	-10.2171	-3.35292	0	0	0	0.142044	0.171784	0.319281	0.463303	0.542465	0.409304	1.41008	2.47278	2.0721	2.0689	1.75733	2.05183
Dnttip2	0034641 // cellular nitrogen compound metabolic process (GO_REF:0000037 [IEA] UniProtKB-KW:KW-0804) /// 0008150 // biological_process (GO_REF:0000037 [IEA] UniProtKB-KW:KW-0805) /// 0008150 // biological_process (GO_REF:0000015 [ND]) /// 0009058 // biosynthetic process (GO_REF:0000037 [IEA] UniProtKB-KW:KW-0804)	ENSMUSG00000039756	21.5609	1.80563	0.8525	1.84297e-14	8.87925e-13	8.97692e-10	13.0798	16.1489	16.0809	21.7717	21.1253	21.7857	12.4579	12.4035	12.3034	15.7662	12.8566	15.9843
Dock1	0008150 // biological_process (GO_REF:0000002 [IEA] InterPro:IPR026791|InterPro:IPR030717) /// 0002376 // immune system process (PMID:24029230 [IGI] MGI:MGI:1343184) /// 0048870 // cell motility (GO_REF:0000002 [IEA] InterPro:IPR030717) /// 0048856 // anatomical structure development (PMID:24029230 [IGI] MGI:MGI:1343184) /// 0007010 // cytoskeleton organization (GO_REF:0000002 [IEA] InterPro:IPR0…	ENSMUSG00000058325	3.70724	-2.31083	-1.20841	0	0	0	3.09963	2.25935	2.3224	1.52556	1.54678	1.62025	3.69421	3.82223	3.60529	1.49324	1.24456	1.49806
Dock10	0008150 // biological_process (PMID:15710388 [IDA]) /// 0007165 // signal transduction (GO_REF:0000002 [IEA] InterPro:IPR026791) /// 0008150 // biological_process (GO_REF:0000002 [IEA] InterPro:IPR026791) /// 0008150 // biological_process (GO_REF:0000096 [ISO] UniProtKB:Q96BY6) /// 0008150 // biological_process (GO_REF:0000019 [IEA] Ensembl:ENSP00000258390) /// 0008150 // biological_process (GO_R…	ENSMUSG00000038608	10.7527	1.80526	0.852205	1.29423e-11	4.51581e-10	6.30407e-07	10.9516	9.5625	11.7441	7.65556	7.71999	7.30747	10.7284	9.76327	10.9323	5.48321	4.28698	6.1785
Dock11	0008150 // biological_process (PMID:15710388 [IDA]) /// 0007165 // signal transduction (GO_REF:0000002 [IEA] InterPro:IPR026791) /// 0008150 // biological_process (GO_REF:0000002 [IEA] InterPro:IPR026791) /// 0008150 // biological_process (GO_REF:0000037 [IEA] UniProtKB-KW:KW-0344)	ENSMUSG00000031093	3.82347	-2.43936	-1.2865	1.11022e-15	6.07616e-14	5.40779e-11	3.22563	2.4204	3.28622	1.93815	1.94808	1.91723	4.10721	3.73002	3.63318	1.43827	0.99876	1.7135
Dock2	0008150 // biological_process (GO_REF:0000019 [IEA] Ensembl:ENSP00000256935) /// 0007155 // cell adhesion (PMID:12871644 [IMP] MGI:MGI:2152031) /// 0048856 // anatomical structure development (PMID:12871644 [IMP] MGI:MGI:2152031) /// 0008150 // biological_process (PMID:21892172 [IMP]) /// 0061024 // membrane organization (PMID:12871644 [IMP] MGI:MGI:2152031) /// 0002376 // immune system process (…	ENSMUSG00000020143	20.1937	-2.07678	-1.05435	0	0	0	20.7666	16.6638	19.6492	11.5647	10.4285	10.8912	20.9282	20.3696	19.2833	8.88621	8.4725	8.25389
Dock5	0008150 // biological_process (PMID:18396277 [IDA]) /// 0007165 // signal transduction (GO_REF:0000002 [IEA] InterPro:IPR026791) /// 0008150 // biological_process (GO_REF:0000002 [IEA] InterPro:IPR026791) /// 0008150 // biological_process (GO_REF:0000037 [IEA] UniProtKB-KW:KW-0344)	ENSMUSG00000044447	2.1899	2.4212	1.27572	2.20934e-13	9.43991e-12	1.07615e-08	2.57931	1.7726	2.21779	1.22482	1.22675	1.03303	1.70579	1.60429	1.76296	0.822203	0.726128	0.830512
Dock7	0000902 // cell morphogenesis (GO_REF:0000019 [IEA] Ensembl:ENSP00000251157) /// 0002376 // immune system process (PMID:24029230 [IGI] MGI:MGI:1343184) /// 0000902 // cell morphogenesis (GO_REF:0000096 [ISO] UniProtKB:Q96N67) /// 0008283 // cell proliferation (GO_REF:0000019 [IEA] Ensembl:ENSP00000251157) /// 0008283 // cell proliferation (PMID:22842144 [IMP]) /// 0048856 // anatomical structure …	ENSMUSG00000028556	3.61159	-2.31003	-1.20791	6.43041e-13	2.61889e-11	3.13219e-08	2.57582	2.17772	1.79714	1.70272	1.50789	1.32784	4.01972	3.90491	2.91014	1.56075	1.51662	1.62318
Dok2	0007165 // signal transduction (PMID:11470823 [TAS]) /// 0007165 // signal transduction (PMID:10428862 [IPI] UniProtKB:P25911) /// 0006464 // cellular protein modification process (PMID:11470823 [TAS]) /// 0007165 // signal transduction (PMID:9697832 [IPI] UniProtKB:P16382) /// 0007165 // signal transduction (PMID:9697832 [IPI] UniProtKB:Q91YX7)	ENSMUSG00000022102	75.9064	-2.18013	-1.12441	0	0	0	69.7577	61.1115	56.431	31.2375	35.2205	34.0548	75.518	70.9027	81.2986	37.6913	41.9349	32.6949
Dopey1	0006810 // transport (GO_REF:0000037 [IEA] UniProtKB-KW:KW-0653) /// 0008150 // biological_process (GO_REF:0000015 [ND]) /// 0006810 // transport (GO_REF:0000037 [IEA] UniProtKB-KW:KW-0813)	ENSMUSG00000034973	0.598462	-2.75242	-1.4607	1.84777e-10	5.64283e-09	9.00031e-06	0.699016	0.392593	0.585877	0.337252	0.373282	0.301565	0.683424	0.553276	0.558685	0.220168	0.128254	0.227023
Dopey2	0006810 // transport (GO_REF:0000037 [IEA] UniProtKB-KW:KW-0653) /// 0050877 // neurological system process (GO_REF:0000019 [IEA] Ensembl:ENSP00000382104) /// 0006810 // transport (GO_REF:0000037 [IEA] UniProtKB-KW:KW-0813) /// 0050877 // neurological system process (GO_REF:0000096 [ISO] UniProtKB:Q9Y3R5)	ENSMUSG00000022946	3.40511	-2.18093	-1.12494	7.14429e-12	2.58537e-10	3.47991e-07	3.3089	1.84142	2.74122	1.3401	1.51965	1.63433	3.79648	2.8322	3.58664	1.41868	1.37288	1.45128
Dot1l	0008150 // biological_process (GO_REF:0000002 [IEA] InterPro:IPR030445) /// 0006464 // cellular protein modification process (GO_REF:0000003 [IEA] EC:2.1.1.43) /// 0008150 // biological_process (GO_REF:0000019 [IEA] Ensembl:ENSP00000381657) /// 0006464 // cellular protein modification process (PMID:14572310 [IDA]) /// 0051276 // chromosome organization (PMID:14572310 [IDA]) /// 0006464 // cellula…	ENSMUSG00000061589	1.62509	-2.28799	-1.19408	2.62201e-12	1.00169e-10	1.27716e-07	0.790994	0.716084	0.795848	0.696926	0.658101	0.70006	1.55831	1.56123	1.75573	0.925082	1.15334	0.886089
Dpp4	0048870 // cell motility (GO_REF:0000024 [ISS] UniProtKB:P27487) /// 0008150 // biological_process (GO_REF:0000037 [IEA] UniProtKB-KW:KW-0645) /// 0044403 // symbiosis, encompassing mutualism through parasitism (GO_REF:0000096 [ISO] UniProtKB:P27487) /// 0008150 // biological_process (GO_REF:0000019 [IEA] Ensembl:ENSP00000353731) /// 0040011 // locomotion (GO_REF:0000096 [ISO] UniProtKB:P27487) /…	ENSMUSG00000035000	0.345065	-11.7848	-3.55886	5.78674e-09	1.45667e-07	0.000281866	0.0467	0.0301212	0.0233267	0.30464	0.272474	0.164471	0.317414	0.447352	0.200676	0.437825	0.441343	0.156025
Dpp7	0008150 // biological_process (GO_REF:0000037 [IEA] UniProtKB-KW:KW-0645) /// 0008150 // biological_process (GO_REF:0000019 [IEA] Ensembl:ENSRNOP00000017271) /// 0008150 // biological_process (GO_REF:0000037 [IEA] UniProtKB-KW:KW-0378) /// 0008150 // biological_process (GO_REF:0000002 [IEA] InterPro:IPR008758)	ENSMUSG00000026958	52.8821	1.61912	0.695206	2.27309e-10	6.90274e-09	1.1072e-05	43.5085	46.6714	46.4908	39.9615	44.7666	43.5032	35.8422	36.1163	39.6604	58.6125	50.5543	49.4796
Drg1		ENSMUSG00000020457	20.6812	1.53571	0.618908	5.49481e-08	1.20183e-06	0.00267647	12.9638	17.1908	18.3186	21.4622	20.5109	20.0704	14.1262	14.0147	13.7725	16.7631	14.8602	17.3987
Dst	0030154 // cell differentiation (PMID:1634998 [IMP] MGI:MGI:1856672|MGI:MGI:1856673) /// 0007049 // cell cycle (GO_REF:0000002 [IEA] InterPro:IPR003108) /// 0007155 // cell adhesion (GO_REF:0000037 [IEA] UniProtKB-KW:KW-0130) /// 0007010 // cytoskeleton organization (GO_REF:0000024 [ISS] UniProtKB:Q03001) /// 0006810 // transport (PMID:14576348 [IDA]) /// 0000902 // cell morphogenesis (PMID:16349…	ENSMUSG00000026131	0.939649	1.96627	0.975462	5.47076e-08	1.19807e-06	0.00266475	0.774756	0.954336	1.08985	0.645063	0.61233	0.707197	0.741982	0.514653	0.706693	0.429061	0.378218	0.477964
Dstn	0008150 // biological_process (GO_REF:0000002 [IEA] InterPro:IPR029924) /// 0008150 // biological_process (PMID:15548599 [IMP]) /// 0007010 // cytoskeleton organization (GO_REF:0000002 [IEA] InterPro:IPR017904)	ENSMUSG00000015932	145.635	1.69167	0.758451	5.93159e-12	2.18054e-10	2.88922e-07	112.264	121.512	122.873	147.193	147.645	142.068	96.5056	86.5352	85.1809	110.674	85.678	118.115
Dstyk	0006464 // cellular protein modification process (GO_REF:0000002 [IEA] InterPro:IPR000719|InterPro:IPR002290|InterPro:IPR008271) /// 0008150 // biological_process (GO_REF:0000037 [IEA] UniProtKB-KW:KW-0418) /// 0008150 // biological_process (GO_REF:0000037 [IEA] UniProtKB-KW:KW-0808) /// 0008150 // biological_process (GO_REF:0000019 [IEA] Ensembl:ENSP00000356130) /// 0006464 // cellular protein m…	ENSMUSG00000042046	2.4903	-2.70782	-1.43713	3.37508e-14	1.5777e-12	1.64397e-09	1.51575	1.39519	1.2382	0.82398	0.770475	1.07169	2.90318	2.71082	1.85689	1.15249	0.862739	1.16674
Dtl	0006950 // response to stress (GO_REF:0000096 [ISO] UniProtKB:Q9NZJ0) /// 0006464 // cellular protein modification process (GO_REF:0000096 [ISO] UniProtKB:Q9NZJ0) /// 0009058 // biosynthetic process (GO_REF:0000037 [IEA] UniProtKB-KW:KW-0235) /// 0006259 // DNA metabolic process (GO_REF:0000019 [IEA] Ensembl:ENSP00000355958) /// 0008150 // biological_process (GO_REF:0000019 [IEA] Ensembl:ENSP0000…	ENSMUSG00000037474	1.18606	2.26247	1.1779	2.50873e-08	5.75048e-07	0.00122198	0.749984	0.803347	0.891054	1.28346	1.35366	0.921038	0.747384	0.686851	0.690597	0.473537	0.508112	0.454817
Dtna		ENSMUSG00000024302	0.324076	20.2696	4.34124	4.10783e-15	2.13541e-13	2.00088e-10	0.283733	0.274509	0.413986	0.115127	0.185348	0.308387	0.0160263	0.0495174	0.0303966	0.0225006	0.0153959	0
Dtnb		ENSMUSG00000071454	2.53318	2.19731	1.13574	5.11813e-14	2.34966e-12	2.49299e-09	2.21254	2.76991	2.61709	2.21114	2.07655	2.32193	1.03883	1.4492	1.0425	1.25529	1.1511	1.075
Dtx3l	0006259 // DNA metabolic process (GO_REF:0000024 [ISS] UniProtKB:Q8TDB6) /// 0006259 // DNA metabolic process (GO_REF:0000019 [IEA] Ensembl:ENSP00000296161) /// 0006950 // response to stress (GO_REF:0000024 [ISS] UniProtKB:Q8TDB6) /// 0006259 // DNA metabolic process (GO_REF:0000096 [ISO] UniProtKB:Q8TDB6) /// 0006950 // response to stress (GO_REF:0000096 [ISO] UniProtKB:Q8TDB6) /// 0006464 // ce…	ENSMUSG00000049502	6.9066	1.65553	0.727291	2.71469e-07	5.37738e-06	0.013223	8.16278	5.43675	7.12027	4.35161	5.07526	4.81979	7.6721	5.99272	6.75103	3.54734	3.42826	4.10346
Dusp1	0048646 // anatomical structure formation involved in morphogenesis (GO_REF:0000033 [IBA] PANTHER:PTN000017039) /// 0006464 // cellular protein modification process (GO_REF:0000003 [IEA] EC:3.1.3.48) /// 0008150 // biological_process (GO_REF:0000033 [IBA] PANTHER:PTN000017042) /// 0006464 // cellular protein modification process (GO_REF:0000002 [IEA] InterPro:IPR000340|InterPro:IPR008343|InterPro…	ENSMUSG00000024190	931.608	-1.9813	-0.986451	1.13343e-10	3.54724e-09	5.52085e-06	551.68	450.575	583.538	703.101	744.733	724.828	597.968	671.068	828.481	844.446	996.904	953.475
Dusp2	0048646 // anatomical structure formation involved in morphogenesis (GO_REF:0000033 [IBA] PANTHER:PTN000017039) /// 0006464 // cellular protein modification process (GO_REF:0000003 [IEA] EC:3.1.3.48) /// 0008150 // biological_process (GO_REF:0000002 [IEA] InterPro:IPR008343) /// 0009790 // embryo development (GO_REF:0000033 [IBA] PANTHER:PTN000017039) /// 0006464 // cellular protein modification …	ENSMUSG00000027368	62.676	-3.21866	-1.68646	0	0	0	18.3668	20.0029	24.4688	19.4544	23.2246	20.8962	53.942	65.6793	68.4068	54.4602	66.8574	58.8931
Dusp6	0006464 // cellular protein modification process (GO_REF:0000019 [IEA] Ensembl:ENSP00000279488) /// 0006464 // cellular protein modification process (GO_REF:0000003 [IEA] EC:3.1.3.48) /// 0008150 // biological_process (GO_REF:0000096 [ISO] UniProtKB:Q16828) /// 0008150 // biological_process (PMID:18753132 [IMP] MGI:MGI:3827011) /// 0006464 // cellular protein modification process (GO_REF:0000096 …	ENSMUSG00000019960	26.9911	1.49124	0.576512	2.18399e-08	5.03933e-07	0.0010638	22.3047	15.521	20.5075	25.0361	27.8227	28.1145	19.1233	16.7596	20.6476	25.0377	23.1044	25.8657
Dusp8	0006464 // cellular protein modification process (GO_REF:0000002 [IEA] InterPro:IPR000340|InterPro:IPR008343|InterPro:IPR020422) /// 0006464 // cellular protein modification process (GO_REF:0000003 [IEA] EC:3.1.3.48) /// 0008150 // biological_process (GO_REF:0000002 [IEA] InterPro:IPR008343) /// 0006464 // cellular protein modification process (GO_REF:0000002 [IEA] InterPro:IPR016130) /// 0008150…	ENSMUSG00000037887	0.482998	-3.75626	-1.9093	5.27797e-08	1.15856e-06	0.00257085	0.100992	0.166104	0.121069	0.131761	0.102849	0.145505	0.433532	0.535805	0.479656	0.375348	0.447715	0.238175
DXBay18		ENSMUSG00000071745	2.05394	239.061	7.90123	1.11022e-16	6.67628e-15	5.40779e-12	0	1.0807	1.41633	2.03823	1.40007	2.72351	0	0.0189944	0	0.207144	0.513795	0.648448
Dyrk3	0048856 // anatomical structure development (GO_REF:0000019 [IEA] Ensembl:ENSP00000356076) /// 0002376 // immune system process (GO_REF:0000096 [ISO] UniProtKB:O43781) /// 0006464 // cellular protein modification process (PMID:9748265 [ISA] EMBL:Y12735) /// 0008150 // biological_process (GO_REF:0000037 [IEA] UniProtKB-KW:KW-0418) /// 0030154 // cell differentiation (GO_REF:0000096 [ISO] UniProtKB…	ENSMUSG00000016526	0.600184	-4.7563	-2.24984	5.37013e-07	1.01621e-05	0.0261573	0.123808	0.134757	0.162336	0.532312	0.65013	0.475675	0.298957	0.188163	0.25201	0.450822	0.893503	0.456227
Dysf	0061024 // membrane organization (PMID:12736685 [IMP]) /// 0016192 // vesicle-mediated transport (PMID:12736685 [IMP]) /// 0007009 // plasma membrane organization (PMID:14506282 [IDA]) /// 0006950 // response to stress (PMID:12736685 [IMP]) /// 0006950 // response to stress (PMID:14506282 [IDA]) /// 0007009 // plasma membrane organization (PMID:12736685 [IMP]) /// 0007009 // plasma membrane organ…	ENSMUSG00000033788	1.09168	11.9321	3.57677	0	0	0	0.472458	0.371393	0.769927	1.14174	1.18032	0.952979	0.0633796	0.124024	0.0961682	0.112713	0.164394	0.236773
E2f2	0034641 // cellular nitrogen compound metabolic process (GO_REF:0000037 [IEA] UniProtKB-KW:KW-0804) /// 0008150 // biological_process (PMID:11095619 [IDA]) /// 0007049 // cell cycle (GO_REF:0000037 [IEA] UniProtKB-KW:KW-0131) /// 0008150 // biological_process (GO_REF:0000002 [IEA] InterPro:IPR003316) /// 0008150 // biological_process (GO_REF:0000037 [IEA] UniProtKB-KW:KW-0805) /// 0007165 // sign…	ENSMUSG00000018983	3.05488	-2.02193	-1.01573	1.92478e-08	4.49015e-07	0.000937543	3.56631	2.68038	2.26446	1.4697	1.46841	1.83853	3.11376	3.38509	2.6658	1.06256	1.64105	1.2711
E330009J07Rik		ENSMUSG00000037172	0.567742	-3.44213	-1.7833	3.0654e-09	8.02324e-08	0.000149313	0.289644	0.164482	0.0943549	0.224046	0.276537	0.229822	0.682504	0.508055	0.512667	0.474368	0.532315	0.593988
Ear1	0034641 // cellular nitrogen compound metabolic process (GO_REF:0000033 [IBA] PANTHER:PTN001350296) /// 0034641 // cellular nitrogen compound metabolic process (GO_REF:0000038 [IEA] UniProtKB-KW:KW-0255) /// 0034641 // cellular nitrogen compound metabolic process (GO_REF:0000037 [IEA] UniProtKB-KW:KW-0255) /// 0034641 // cellular nitrogen compound metabolic process (GO_REF:0000038 [IEA] UniProtKB…	ENSMUSG00000072601	137.982	4.18132	2.06396	0	0	0	100.117	106.51	154.468	147.194	135.125	131.626	34.1279	29.0426	43.1529	33.3645	27.1591	29.7922
Ear2	0034641 // cellular nitrogen compound metabolic process (GO_REF:0000033 [IBA] PANTHER:PTN001350296) /// 0034641 // cellular nitrogen compound metabolic process (GO_REF:0000038 [IEA] UniProtKB-KW:KW-0255) /// 0034641 // cellular nitrogen compound metabolic process (GO_REF:0000037 [IEA] UniProtKB-KW:KW-0255) /// 0034641 // cellular nitrogen compound metabolic process (GO_REF:0000038 [IEA] UniProtKB…	ENSMUSG00000072596	1039	1.72299	0.784913	3.84241e-08	8.63284e-07	0.0018716	1093.79	929.709	1093.52	1064.54	1024.91	992.839	1145.51	737.628	832.728	602.604	487.457	543.335
Ebi3	0007165 // signal transduction (GO_REF:0000096 [ISO] UniProtKB:Q14213) /// 0007155 // cell adhesion (PMID:12121660 [IDA]) /// 0008283 // cell proliferation (PMID:12121660 [IDA]) /// 0002376 // immune system process (PMID:12121660 [IDA])	ENSMUSG00000003206	16.6676	-2.21255	-1.14571	1.51975e-09	4.13089e-08	7.40256e-05	8.40733	9.47614	7.37006	9.92177	10.1406	9.24622	9.69936	11.337	13.4622	16.0457	20.6726	13.2844
Ebna1bp2	0034641 // cellular nitrogen compound metabolic process (PMID:11327720 [TAS]) /// 0007059 // chromosome segregation (PMID:11327720 [TAS]) /// 0042254 // ribosome biogenesis (PMID:11327720 [TAS]) /// 0042254 // ribosome biogenesis (GO_REF:0000037 [IEA] UniProtKB-KW:KW-0690)	ENSMUSG00000028729	14.8345	1.45752	0.543515	7.8744e-08	1.68152e-06	0.00383554	10.7973	12.723	12.3215	14.8749	14.5378	15.0909	10.1911	10.7561	10.7446	14.614	13.1297	12.7156
Ebpl	0006629 // lipid metabolic process (GO_REF:0000002 [IEA] InterPro:IPR007905) /// 0008150 // biological_process (GO_REF:0000015 [ND]) /// 0044281 // small molecule metabolic process (GO_REF:0000002 [IEA] InterPro:IPR007905)	ENSMUSG00000021928	16.2284	1.55757	0.639298	8.85545e-07	1.62036e-05	0.043134	14.6815	17.8469	13.9453	16.3459	16.8958	15.4436	10.5209	11.4901	10.4433	10.6086	10.1803	11.0295
Ece1	0008150 // biological_process (GO_REF:0000037 [IEA] UniProtKB-KW:KW-0645) /// 0048856 // anatomical structure development (GO_REF:0000019 [IEA] Ensembl:ENSP00000364028) /// 0003013 // circulatory system process (GO_REF:0000096 [ISO] UniProtKB:P42892) /// 0009790 // embryo development (PMID:12950083 [IMP] MGI:MGI:2158947) /// 0034641 // cellular nitrogen compound metabolic process (GO_REF:0000096 …	ENSMUSG00000057530	9.4382	-3.5545	-1.82965	0	0	0	5.58643	4.21074	4.8253	2.47645	2.52801	2.65616	10.1582	8.35942	9.79704	5.49036	5.24284	5.15394
Ech1	0008150 // biological_process (GO_REF:0000002 [IEA] InterPro:IPR001753) /// 0044281 // small molecule metabolic process (GO_REF:0000041 [IEA] UniPathway:UPA00659) /// 0006629 // lipid metabolic process (GO_REF:0000037 [IEA] UniProtKB-KW:KW-0443) /// 0044281 // small molecule metabolic process (GO_REF:0000037 [IEA] UniProtKB-KW:KW-0276) /// 0009056 // catabolic process (GO_REF:0000041 [IEA] UniPat…	ENSMUSG00000053898	116.143	1.65114	0.723465	3.94129e-13	1.64363e-11	1.91976e-08	111.286	117.752	119.392	112.045	106.401	115.743	63.2744	72.8078	78.3122	92.5133	90.2457	84.4287
Echdc1	0008150 // biological_process (PMID:22016388 [IDA]) /// 0008150 // biological_process (GO_REF:0000002 [IEA] InterPro:IPR001753|InterPro:IPR018376)	ENSMUSG00000019883	15.1845	2.2218	1.15173	1.93447e-11	6.62632e-10	9.42263e-07	10.0234	11.5051	12.2205	15.3529	16.7991	13.4017	7.16073	6.67027	7.46482	7.74496	5.79369	11.1725
Eci1	0009056 // catabolic process (PMID:11916962 [IMP] MGI:MGI:2180887) /// 0006629 // lipid metabolic process (PMID:11916962 [IMP] MGI:MGI:2180887) /// 0044281 // small molecule metabolic process (GO_REF:0000041 [IEA] UniPathway:UPA00659) /// 0006629 // lipid metabolic process (GO_REF:0000037 [IEA] UniProtKB-KW:KW-0443) /// 0044281 // small molecule metabolic process (GO_REF:0000037 [IEA] UniProtKB-K…	ENSMUSG00000024132	33.6369	1.78055	0.832326	1.11022e-16	6.67628e-15	5.40779e-12	23.4419	23.5957	23.3059	33.3643	33.7724	33.7742	20.6099	20.4293	21.4109	32.785	31.0466	33.7554
Eci2	0006629 // lipid metabolic process (PMID:10419495 [ISS] UniProtKB:O75521-2) /// 0044281 // small molecule metabolic process (PMID:10419495 [ISS] UniProtKB:O75521-2) /// 0008150 // biological_process (GO_REF:0000002 [IEA] InterPro:IPR001753) /// 0006629 // lipid metabolic process (GO_REF:0000019 [IEA] Ensembl:ENSRNOP00000022022) /// 0009056 // catabolic process (GO_REF:0000096 [ISO] UniProtKB:O755…	ENSMUSG00000021417	32.7388	1.45235	0.538389	2.88894e-07	5.70167e-06	0.0140717	30.9956	35.1194	32.1013	31.2974	30.3949	29.916	23.9792	23.8444	21.1835	24.6736	21.795	21.8897
Ecm1	0008150 // biological_process (PMID:21217760 [IDA]) /// 0006950 // response to stress (PMID:21217760 [IMP] MGI:MGI:4940879) /// 0008150 // biological_process (GO_REF:0000019 [IEA] Ensembl:ENSP00000358045) /// 0008150 // biological_process (GO_REF:0000037 [IEA] UniProtKB-KW:KW-0892) /// 0008150 // biological_process (PMID:21217760 [IMP] MGI:MGI:4940879) /// 0008150 // biological_process (GO_REF:00…	ENSMUSG00000028108	366.947	-11.177	-3.48246	0	0	0	52.1678	30.5587	28.1238	101.327	111.1	106.436	129.329	134.945	147.142	299.069	408.687	393.086
Edem2	0008150 // biological_process (GO_REF:0000038 [IEA] UniProtKB-KW:KW-0326) /// 0007165 // signal transduction (GO_REF:0000033 [IBA] PANTHER:PTN000201758) /// 0005975 // carbohydrate metabolic process (GO_REF:0000033 [IBA] PANTHER:PTN000201533) /// 0009058 // biosynthetic process (GO_REF:0000033 [IBA] PANTHER:PTN000201533) /// 0008150 // biological_process (PMID:24200403 [IDA]) /// 0008150 // biolo…	ENSMUSG00000038312	45.0085	1.4998	0.584767	1.48465e-07	3.05001e-06	0.00723157	42.806	41.8954	38.6699	42.6009	43.1559	47.4315	36.1689	34.3313	31.9924	47.5065	44.864	42.6551
Edil3	0008150 // biological_process (GO_REF:0000037 [IEA] UniProtKB-KW:KW-0217) /// 0007155 // cell adhesion (GO_REF:0000037 [IEA] UniProtKB-KW:KW-0130) /// 0008150 // biological_process (PMID:18757743 [IDA])	ENSMUSG00000034488	0.051724	-32.8594	-5.03823	8.80891e-07	1.61303e-05	0.0429073	0.0143841	0.00695826	0.0107773	0.00426512	0	0	0.0617475	0.0397469	0.0536776	0.0180609	0.0111222	0.00424037
Ednrb	0007165 // signal transduction (PMID:12441350 [IDA]) /// 0050877 // neurological system process (GO_REF:0000019 [IEA] Ensembl:ENSRNOP00000014747) /// 0003013 // circulatory system process (GO_REF:0000019 [IEA] Ensembl:ENSP00000366416) /// 0048856 // anatomical structure development (PMID:10021336 [IDA]) /// 0008150 // biological_process (PMID:10021336 [IDA]) /// 0007165 // signal transduction (GO…	ENSMUSG00000022122	0.549472	-19.0864	-4.25447	1.1896e-12	4.69566e-11	5.79444e-08	0	0.0707219	0	0.115599	0.0310178	0.0819132	0.496839	0.336648	0.330645	0.305944	0.95459	0.387882
Eed	0051276 // chromosome organization (GO_REF:0000019 [IEA] Ensembl:ENSP00000263360) /// 0006464 // cellular protein modification process (PMID:15916951 [IMP] MGI:MGI:1856856) /// 0008150 // biological_process (GO_REF:0000037 [IEA] UniProtKB-KW:KW-0805) /// 0048856 // anatomical structure development (GO_REF:0000019 [IEA] Ensembl:ENSRNOP00000024082) /// 0008150 // biological_process (GO_REF:0000019 …	ENSMUSG00000030619	14.9687	1.46116	0.547118	1.48892e-07	3.05621e-06	0.0072524	10.9981	10.9886	11.3593	15.9093	14.9654	14.0315	10.3276	10.1254	11.4896	12.2994	11.3387	13.4535
Efnb2	0040011 // locomotion (GO_REF:0000033 [IBA] PANTHER:PTN000885159) /// 0048856 // anatomical structure development (PMID:25139858 [IMP] MGI:MGI:3026687) /// 0048870 // cell motility (GO_REF:0000024 [ISS] UniProtKB:P52799) /// 0008150 // biological_process (GO_REF:0000024 [ISS] UniProtKB:P52799) /// 0007165 // signal transduction (GO_REF:0000033 [IBA] PANTHER:PTN000885159) /// 0048646 // anatomical…	ENSMUSG00000001300	0.330848	-6.55062	-2.71163	8.34288e-11	2.65257e-09	4.06373e-06	0.348888	0.238268	0.353665	0.0243413	0.0587821	0.0492807	0.275311	0.396967	0.320266	0.020615	0.0634754	0.0847003
Efr3b	0008150 // biological_process (GO_REF:0000015 [ND])	ENSMUSG00000020658	0.281637	-11.1319	-3.47663	3.71228e-09	9.62327e-08	0.000180821	0.0450737	0.0218042	0.0112572	0.0445502	0.0334708	0.072156	0.411167	0.19928	0.234464	0.120737	0.0774497	0.0620084
Egfem1	0008150 // biological_process (GO_REF:0000015 [ND])	ENSMUSG00000063600	3.04887	22.6851	4.50367	0	0	0	3.13207	2.41509	3.59946	0.237414	0.292288	0.463697	0.442277	0.663743	0.591192	0.106448	0.109255	0.138845
Egr1	0008150 // biological_process (GO_REF:0000024 [ISS] UniProtKB:P08154) /// 0048856 // anatomical structure development (PMID:12165491 [IMP] MGI:MGI:2384433) /// 0008150 // biological_process (PMID:16033766 [IDA]) /// 0008150 // biological_process (PMID:18281035 [IMP]) /// 0034641 // cellular nitrogen compound metabolic process (PMID:8336701 [IMP]) /// 0008150 // biological_process (GO_REF:0000096 …	ENSMUSG00000038418	438.599	-3.69175	-1.8843	0	0	0	107.47	114.217	178.68	253.826	272.848	261.74	205.727	241.585	379.071	393.601	407.505	514.691
Egr2	0006464 // cellular protein modification process (GO_REF:0000041 [IEA] UniPathway:UPA00886) /// 0008150 // biological_process (GO_REF:0000096 [ISO] UniProtKB:P11161) /// 0030154 // cell differentiation (PMID:22147266 [IMP]) /// 0000902 // cell morphogenesis (PMID:9806922 [IGI] MGI:MGI:96170) /// 0034641 // cellular nitrogen compound metabolic process (GO_REF:0000019 [IEA] Ensembl:ENSP00000242480)…	ENSMUSG00000037868	73.263	-1.57002	-0.65078	1.08009e-11	3.80406e-10	5.26102e-07	54.7988	44.4752	51.1002	53.0981	56.2804	53.3437	71.3916	68.1043	80.2932	72.7101	63.8678	73.5099
Ehf	0034641 // cellular nitrogen compound metabolic process (GO_REF:0000019 [IEA] Ensembl:ENSP00000435835) /// 0008150 // biological_process (GO_REF:0000002 [IEA] InterPro:IPR000418) /// 0030154 // cell differentiation (GO_REF:0000019 [IEA] Ensembl:ENSP00000435835) /// 0048856 // anatomical structure development (GO_REF:0000019 [IEA] Ensembl:ENSP00000435835) /// 0008150 // biological_process (GO_REF:…	ENSMUSG00000012350	0.483079	-77.0255	-6.26726	1.11022e-16	6.67628e-15	5.40779e-12	0.0352818	0.00853372	0.0132175	0	0.0112284	0	0.975001	0.282728	0.191509	0.0354404	0.118218	0.0520046
Ehhadh	0009056 // catabolic process (PMID:10336479 [TAS]) /// 0006629 // lipid metabolic process (GO_REF:0000037 [IEA] UniProtKB-KW:KW-0276) /// 0044281 // small molecule metabolic process (GO_REF:0000002 [IEA] InterPro:IPR006108|InterPro:IPR006176|InterPro:IPR006180) /// 0008150 // biological_process (GO_REF:0000037 [IEA] UniProtKB-KW:KW-0511) /// 0006629 // lipid metabolic process (GO_REF:0000041 [IEA…	ENSMUSG00000022853	5.76906	2.06602	1.04685	4.085e-11	1.34991e-09	1.98976e-06	6.64898	4.88769	4.63987	5.19942	5.5805	6.52727	2.99066	2.79194	3.29502	3.12662	2.21777	2.28677
Ehmt2	0000003 // reproduction (PMID:17599069 [IMP] MGI:MGI:3718790) /// 0006464 // cellular protein modification process (PMID:15774718 [IDA]) /// 0007049 // cell cycle (PMID:17599069 [IMP] MGI:MGI:3718790) /// 0006259 // DNA metabolic process (PMID:18818694 [IDA]) /// 0051276 // chromosome organization (PMID:18818694 [IMP]) /// 0008150 // biological_process (PMID:19144645 [ISO] UniProtKB:Q96KQ7) /// 0…	ENSMUSG00000013787	7.49435	-1.61471	-0.691276	3.82025e-07	7.40766e-06	0.018608	9.78461	6.07696	6.23011	4.69733	4.44848	4.9831	8.13519	6.83361	7.51426	3.54621	4.32329	4.34253
Eid1	0030154 // cell differentiation (GO_REF:0000019 [IEA] Ensembl:ENSP00000431162) /// 0008150 // biological_process (GO_REF:0000024 [ISS] UniProtKB:Q9Y6B2) /// 0008150 // biological_process (GO_REF:0000008 [ISO] UniProtKB:Q9Y6B2) /// 0008150 // biological_process (GO_REF:0000096 [ISO] UniProtKB:Q9Y6B2) /// 0034641 // cellular nitrogen compound metabolic process (GO_REF:0000037 [IEA] UniProtKB-KW:KW-…	ENSMUSG00000091337	14.1921	-1.82409	-0.867176	9.89708e-08	2.08963e-06	0.00482077	8.55102	8.72327	7.97588	7.34781	7.84933	7.17966	14.7953	13.0198	14.7611	10.6345	7.67641	11.4551
Eif2s2	0006412 // translation (GO_REF:0000096 [ISO] UniProtKB:P20042) /// 0006412 // translation (GO_REF:0000037 [IEA] UniProtKB-KW:KW-0648) /// 0006412 // translation (GO_REF:0000038 [IEA] UniProtKB-KW:KW-0396) /// 0006412 // translation (GO_REF:0000037 [IEA] UniProtKB-KW:KW-0396) /// 0000003 // reproduction (PMID:19168544 [IMP] MGI:MGI:3838881) /// 0009790 // embryo development (PMID:19168544 [IMP] MG…	ENSMUSG00000074656	6.69033	1.52958	0.613139	1.97247e-10	6.00856e-09	9.60768e-06	4.3977	5.27616	4.23328	6.89127	6.65487	6.52486	3.94599	5.12635	4.53501	6.01916	5.93763	6.14727
Eif2s3y	0006412 // translation (GO_REF:0000037 [IEA] UniProtKB-KW:KW-0648) /// 0006412 // translation (GO_REF:0000038 [IEA] UniProtKB-KW:KW-0396) /// 0006412 // translation (GO_REF:0000037 [IEA] UniProtKB-KW:KW-0396) /// 0008150 // biological_process (GO_REF:0000002 [IEA] InterPro:IPR000795)	ENSMUSG00000069049	6.50604	35.889	5.16547	8.73853e-07	1.60258e-05	0.0425645	0.1182	9.0914	10.3085	3.36462	2.94164	3.14483	0.126851	9.10604	7.0895	0.201842	0.0731165	0.209068
Eif3j1	0008150 // biological_process (GO_REF:0000020 [IEA] HAMAP:MF_03009) /// 0006412 // translation (GO_REF:0000037 [IEA] UniProtKB-KW:KW-0648) /// 0006412 // translation (GO_REF:0000020 [IEA] HAMAP:MF_03009) /// 0022618 // ribonucleoprotein complex assembly (GO_REF:0000020 [IEA] HAMAP:MF_03009) /// 0006412 // translation (GO_REF:0000037 [IEA] UniProtKB-KW:KW-0396)	ENSMUSG00000027236	1.67514	-3.40204	-1.7664	1.89293e-13	8.13075e-12	9.22027e-09	0.911107	0.383611	0.455098	1.52089	1.31018	1.15873	0.841986	0.531497	0.709764	1.62702	1.61773	1.78065
Eif4e	0007049 // cell cycle (GO_REF:0000096 [ISO] UniProtKB:P06730) /// 0006412 // translation (GO_REF:0000038 [IEA] UniProtKB-KW:KW-0648) /// 0007049 // cell cycle (GO_REF:0000019 [IEA] Ensembl:ENSP00000425561) /// 0048856 // anatomical structure development (PMID:25456498 [IMP]) /// 0030154 // cell differentiation (PMID:25456498 [IGI] MGI:MGI:1921453) /// 0006412 // translation (GO_REF:0000038 [IEA] …	ENSMUSG00000028156	14.6265	1.41477	0.500572	7.67602e-08	1.64203e-06	0.00373891	10.0363	12.2683	12.1321	14.8457	14.5425	14.4914	12.3435	11.247	10.5754	14.3081	13.6725	14.5568
Eif4e3	0006412 // translation (GO_REF:0000037 [IEA] UniProtKB-KW:KW-0648) /// 0006412 // translation (GO_REF:0000002 [IEA] InterPro:IPR001040) /// 0006412 // translation (GO_REF:0000037 [IEA] UniProtKB-KW:KW-0396) /// 0008150 // biological_process (GO_REF:0000015 [ND]) /// 0008150 // biological_process (GO_REF:0000037 [IEA] UniProtKB-KW:KW-0810)	ENSMUSG00000093661	13.3932	-1.7426	-0.801244	8.84973e-09	2.17159e-07	0.000431062	8.64367	7.41668	6.76932	8.02528	8.88731	8.9973	14.3972	12.7529	13.0297	9.54684	12.4397	12.3601
Eif4g1	0006412 // translation (GO_REF:0000037 [IEA] UniProtKB-KW:KW-0648) /// 0008150 // biological_process (GO_REF:0000019 [IEA] Ensembl:ENSP00000416255) /// 0006950 // response to stress (PMID:24990923 [IGI] MGI:MGI:1270849|MGI:MGI:95305) /// 0030154 // cell differentiation (PMID:25456498 [IMP]) /// 0048856 // anatomical structure development (PMID:25456498 [IMP]) /// 0008150 // biological_process (GO…	ENSMUSG00000045983	12.5408	-1.96863	-0.977192	0	0	0	11.9231	9.15204	9.72885	6.20712	6.22023	6.49745	14.2419	11.3658	12.0146	6.11824	5.34637	5.30442
Eif4g3	0006412 // translation (GO_REF:0000037 [IEA] UniProtKB-KW:KW-0648) /// 0008150 // biological_process (PMID:20430745 [IMP] MGI:MGI:3512906) /// 0006412 // translation (GO_REF:0000037 [IEA] UniProtKB-KW:KW-0396) /// 0000003 // reproduction (PMID:20430745 [IMP] MGI:MGI:3512906) /// 0008150 // biological_process (GO_REF:0000037 [IEA] UniProtKB-KW:KW-0810)	ENSMUSG00000028760	10.2044	-2.21706	-1.14864	0	0	0	8.56244	6.37006	6.8018	4.32377	4.65765	4.30003	10.5727	10.2552	9.78518	5.31863	5.10592	4.98018
Eif5	0008150 // biological_process (GO_REF:0000096 [ISO] UniProtKB:P55010) /// 0008150 // biological_process (GO_REF:0000019 [IEA] Ensembl:ENSP00000216554) /// 0006412 // translation (GO_REF:0000037 [IEA] UniProtKB-KW:KW-0648) /// 0006412 // translation (GO_REF:0000002 [IEA] InterPro:IPR002735|InterPro:IPR016190) /// 0006412 // translation (GO_REF:0000037 [IEA] UniProtKB-KW:KW-0396) /// 0006412 // tra…	ENSMUSG00000021282	80.5953	-1.52238	-0.606326	1.77969e-13	7.67819e-12	8.66868e-09	47.5721	58.8795	55.6793	81.231	82.2665	78.2883	53.7964	63.7055	56.9129	72.5061	66.0892	82.2448
Elavl4	0008150 // biological_process (PMID:24599466 [IMP] MGI:MGI:3664094) /// 0006950 // response to stress (GO_REF:0000019 [IEA] Ensembl:ENSRNOP00000037614) /// 0007568 // aging (GO_REF:0000019 [IEA] Ensembl:ENSRNOP00000037614) /// 0000902 // cell morphogenesis (PMID:24599466 [IMP] MGI:MGI:3664094) /// 0048856 // anatomical structure development (GO_REF:0000019 [IEA] Ensembl:ENSRNOP00000037614) /// 00…	ENSMUSG00000028546	0.38573	-27.7751	-4.79572	1.24034e-12	4.89197e-11	6.04158e-08	0.0182598	0.0176662	0	0.0866293	0.0639228	0.157848	0.284146	0.4642	0.408844	0.29347	0.263556	0.150722
Elf4	0002376 // immune system process (PMID:12387738 [IDA]) /// 0008150 // biological_process (GO_REF:0000002 [IEA] InterPro:IPR000418) /// 0009058 // biosynthetic process (GO_REF:0000019 [IEA] Ensembl:ENSP00000311280) /// 0034641 // cellular nitrogen compound metabolic process (GO_REF:0000019 [IEA] Ensembl:ENSP00000311280) /// 0007155 // cell adhesion (PMID:12387738 [IDA]) /// 0008150 // biological_p…	ENSMUSG00000031103	5.63561	-2.70241	-1.43425	0	0	0	4.5439	4.10207	3.47644	2.0305	2.09785	2.55105	6.21577	6.10996	4.5811	2.50716	1.41859	1.57535
Elmsan1	0008150 // biological_process (GO_REF:0000015 [ND])	ENSMUSG00000042507	2.21122	-2.65796	-1.41032	6.53499e-12	2.38258e-10	3.18313e-07	1.47335	1.38795	1.93669	0.567168	0.79794	1.01793	2.55903	1.89992	2.17471	0.908756	1.06596	0.914395
Elovl5	0006629 // lipid metabolic process (GO_REF:0000019 [IEA] Ensembl:ENSP00000359956) /// 0044281 // small molecule metabolic process (GO_REF:0000037 [IEA] UniProtKB-KW:KW-0275) /// 0009058 // biosynthetic process (GO_REF:0000037 [IEA] UniProtKB-KW:KW-0275) /// 0006629 // lipid metabolic process (GO_REF:0000096 [ISO] UniProtKB:Q9NYP7) /// 0006629 // lipid metabolic process (GO_REF:0000037 [IEA] UniPr…	ENSMUSG00000032349	40.8886	1.83634	0.87683	1.11022e-16	6.67628e-15	5.40779e-12	27.6497	30.0204	31.012	40.6781	42.4596	39.5281	21.9103	25.02	22.3985	25.7259	22.3298	27.0712
Emb	0055085 // transmembrane transport (GO_REF:0000024 [ISS] UniProtKB:O88775)	ENSMUSG00000021728	96.9622	-1.38677	-0.471732	3.07315e-07	6.03102e-06	0.014969	76.4048	75.7796	66.5694	77.8823	70.2655	71.8777	114.632	94.5843	81.6708	95.1019	84.3529	91.5109
Emc4	0008219 // cell death (GO_REF:0000037 [IEA] UniProtKB-KW:KW-0053) /// 0008150 // biological_process (GO_REF:0000015 [ND])	ENSMUSG00000027131	67.7155	1.60174	0.679641	1.11494e-11	3.9183e-10	5.43077e-07	48.7154	58.1231	56.5365	70.3114	66.1506	66.6846	41.1925	48.0059	42.7597	67.8599	60.6355	57.1686
Emc7	0008150 // biological_process (GO_REF:0000015 [ND])	ENSMUSG00000055943	15.413	1.76629	0.820722	1.22125e-15	6.66879e-14	5.94856e-11	9.31993	10.6505	11.5118	15.6699	15.7061	14.863	9.20479	8.78971	9.1989	11.9143	10.8967	13.5781
Emilin1	0008150 // biological_process (PMID:18757743 [IDA]) /// 0007155 // cell adhesion (GO_REF:0000037 [IEA] UniProtKB-KW:KW-0130) /// 0030198 // extracellular matrix organization (PMID:18757743 [IDA])	ENSMUSG00000029163	29.3162	-2.49717	-1.32029	0	0	0	39.7288	21.6475	26.5722	10.9059	11.9715	11.4537	23.9376	20.0402	23.9547	11.4078	12.068	11.8528
Emilin2	0007155 // cell adhesion (GO_REF:0000037 [IEA] UniProtKB-KW:KW-0130)	ENSMUSG00000024053	67.236	-1.76356	-0.818489	1.04567e-09	2.91381e-08	5.09333e-05	57.3591	41.4504	42.5616	42.1915	43.4263	40.0276	65.6475	67.1668	68.533	72.7033	75.8001	53.2046
Eml3	0008150 // biological_process (GO_REF:0000015 [ND])	ENSMUSG00000071647	12.2971	1.49294	0.578155	8.61911e-08	1.83331e-06	0.00419828	13.381	11.1998	12.3106	7.80617	8.78435	9.92335	11.4549	12.3135	12.436	7.4395	7.05814	7.35723
Emp1	0022607 // cellular component assembly (GO_REF:0000096 [ISO] UniProtKB:P54849) /// 0022607 // cellular component assembly (GO_REF:0000019 [IEA] Ensembl:ENSP00000256951) /// 0040007 // growth (GO_REF:0000002 [IEA] InterPro:IPR003932) /// 0008219 // cell death (GO_REF:0000019 [IEA] Ensembl:ENSP00000256951) /// 0008219 // cell death (GO_REF:0000096 [ISO] UniProtKB:P54849)	ENSMUSG00000030208	14.2372	-3.80341	-1.92729	0	0	0	5.28001	3.4291	2.66651	7.95779	8.14183	7.50917	17.4846	13.9451	11.2818	11.4426	10.7819	16.15
Emp3	0008219 // cell death (GO_REF:0000019 [IEA] Ensembl:ENSP00000270221) /// 0008219 // cell death (GO_REF:0000096 [ISO] UniProtKB:P54852) /// 0040007 // growth (GO_REF:0000002 [IEA] InterPro:IPR003934) /// 0022607 // cellular component assembly (GO_REF:0000019 [IEA] Ensembl:ENSP00000270221) /// 0022607 // cellular component assembly (GO_REF:0000096 [ISO] UniProtKB:P54852)	ENSMUSG00000040212	165.451	-1.5653	-0.646437	2.28349e-07	4.57347e-06	0.0111227	135.471	111.163	109.966	127.453	124.664	125.225	150.314	151.259	136.473	179.441	178.016	138.897
Endod1	0034641 // cellular nitrogen compound metabolic process (GO_REF:0000037 [IEA] UniProtKB-KW:KW-0255) /// 0008150 // biological_process (GO_REF:0000002 [IEA] InterPro:IPR020821) /// 0008150 // biological_process (GO_REF:0000002 [IEA] InterPro:IPR001604|InterPro:IPR020821) /// 0008150 // biological_process (GO_REF:0000015 [ND]) /// 0008150 // biological_process (GO_REF:0000037 [IEA] UniProtKB-KW:KW-…	ENSMUSG00000037419	8.77567	-1.92121	-0.942019	1.18239e-13	5.21203e-12	5.75929e-09	6.33766	4.02388	5.22664	4.82854	5.21746	5.36872	9.68271	7.58877	8.94356	8.39977	8.41702	9.51023
Eng	0008150 // biological_process (GO_REF:0000096 [ISO] UniProtKB:P17813) /// 0007165 // signal transduction (GO_REF:0000019 [IEA] Ensembl:ENSP00000362299) /// 0008150 // biological_process (PMID:23868260 [IGI] MGI:MGI:1924155) /// 0008150 // biological_process (PMID:10625534 [TAS]) /// 0048870 // cell motility (GO_REF:0000096 [ISO] UniProtKB:P17813) /// 0030154 // cell differentiation (GO_REF:000009…	ENSMUSG00000026814	3.58557	-5.44505	-2.44495	0	0	0	0.874794	0.599502	0.582614	0.634066	0.610938	0.653525	3.36411	2.94102	4.45158	1.17163	1.59083	0.873945
Enho	0008150 // biological_process (GO_REF:0000015 [ND])	ENSMUSG00000028445	5.0424	2.61719	1.38802	2.52194e-07	5.01598e-06	0.0122841	4.57335	3.97471	6.38855	4.13717	4.81042	6.17961	1.45578	1.88489	2.73484	3.46489	2.79704	2.23939
Eno2	0009056 // catabolic process (GO_REF:0000038 [IEA] UniProtKB-KW:KW-0324) /// 0044281 // small molecule metabolic process (GO_REF:0000002 [IEA] InterPro:IPR000941|InterPro:IPR020809|InterPro:IPR020810|InterPro:IPR020811) /// 0051186 // cofactor metabolic process (GO_REF:0000002 [IEA] InterPro:IPR000941|InterPro:IPR020809|InterPro:IPR020810|InterPro:IPR020811) /// 0034641 // cellular nitrogen compo…	ENSMUSG00000004267	1.22654	-10.6486	-3.4126	0	0	0	0.167253	0.161816	0.046993	0.359551	0.452438	0.341377	0.762851	0.73946	0.425552	1.37554	1.20704	1.09705
Enpp4	0044281 // small molecule metabolic process (GO_REF:0000019 [IEA] Ensembl:ENSP00000318066) /// 0008150 // biological_process (GO_REF:0000002 [IEA] InterPro:IPR029879) /// 0008150 // biological_process (GO_REF:0000002 [IEA] InterPro:IPR017849|InterPro:IPR017850) /// 0008150 // biological_process (GO_REF:0000019 [IEA] Ensembl:ENSP00000318066) /// 0008150 // biological_process (GO_REF:0000037 [IEA] …	ENSMUSG00000023961	2.02644	3.27559	1.71175	1.3104e-12	5.15574e-11	6.38281e-08	1.53157	1.25221	1.92333	1.76537	2.14877	2.16519	0.717658	0.441094	0.790351	0.758393	0.611589	0.992029
Enpp5	0008150 // biological_process (PMID:11027689 [ISA] EMBL:J02700) /// 0044281 // small molecule metabolic process (PMID:11027689 [ISA] EMBL:J02700) /// 0034655 // nucleobase-containing compound catabolic process (PMID:11027689 [ISA] EMBL:J02700) /// 0008150 // biological_process (GO_REF:0000002 [IEA] InterPro:IPR017849|InterPro:IPR017850) /// 0008150 // biological_process (GO_REF:0000037 [IEA] UniP…	ENSMUSG00000023960	1.16147	15.1349	3.91981	0	0	0	0.161986	0.430979	0.333762	1.54901	1.03103	0.904357	0.0977857	0.100712	0.0274766	0.142374	0.0730638	0.143258
Entpd1	0008150 // biological_process (PMID:11929769 [IDA]) /// 0008150 // biological_process (GO_REF:0000002 [IEA] InterPro:IPR000407) /// 0007165 // signal transduction (PMID:11929769 [IDA]) /// 0044281 // small molecule metabolic process (PMID:11929769 [IDA]) /// 0006950 // response to stress (PMID:11929769 [IDA]) /// 0008150 // biological_process (GO_REF:0000037 [IEA] UniProtKB-KW:KW-0378) /// 003465…	ENSMUSG00000048120	17.3439	-1.91799	-0.939596	0	0	0	10.577	9.84086	10.0249	11.6354	12.3087	13.969	16.2794	14.5549	15.2858	16.6273	16.3114	19.0928
Entpd6	0008150 // biological_process (GO_REF:0000019 [IEA] Ensembl:ENSRNOP00000009946) /// 0008150 // biological_process (GO_REF:0000002 [IEA] InterPro:IPR000407) /// 0008150 // biological_process (GO_REF:0000038 [IEA] UniProtKB-KW:KW-0378)	ENSMUSG00000033068	7.87172	1.98463	0.98887	2.03383e-09	5.45218e-08	9.90661e-05	6.63325	6.5372	6.08127	6.6458	7.36891	7.04403	4.4879	4.74741	4.33291	9.21861	8.50591	5.89065
Ep300	0006950 // response to stress (GO_REF:0000019 [IEA] Ensembl:ENSRNOP00000000206) /// 0006464 // cellular protein modification process (PMID:12435739 [ISS] UniProtKB:Q09472) /// 0042592 // homeostatic process (GO_REF:0000019 [IEA] Ensembl:ENSRNOP00000000206) /// 0051276 // chromosome organization (GO_REF:0000019 [IEA] Ensembl:ENSP00000263253) /// 0008150 // biological_process (PMID:14645221 [IDA]) …	ENSMUSG00000055024	2.49498	-2.35675	-1.2368	4.84057e-14	2.237e-12	2.35779e-09	1.57672	1.47261	2.20482	0.902645	1.06071	1.08336	2.99054	2.14825	2.34615	1.01536	0.861065	1.20575
Ep400	0051276 // chromosome organization (GO_REF:0000019 [IEA] Ensembl:ENSP00000374213) /// 0006464 // cellular protein modification process (GO_REF:0000019 [IEA] Ensembl:ENSP00000374213) /// 0006464 // cellular protein modification process (GO_REF:0000096 [ISO] UniProtKB:Q96L91) /// 0051276 // chromosome organization (GO_REF:0000096 [ISO] UniProtKB:Q96L91) /// 0008150 // biological_process (GO_REF:000…	ENSMUSG00000029505	1.54699	-1.8575	-0.893365	4.51153e-08	1.00435e-06	0.00219752	1.20396	1.57013	1.22913	0.822547	0.824576	0.76418	1.74166	1.53307	1.36625	0.834537	0.878314	0.925703
Epb41	0008150 // biological_process (GO_REF:0000096 [ISO] UniProtKB:P11171) /// 0007010 // cytoskeleton organization (PMID:11274145 [ISS] With:Not_supplied) /// 0008150 // biological_process (GO_REF:0000019 [IEA] Ensembl:ENSP00000345259) /// 0008150 // biological_process (PMID:11274145 [ISS] With:Not_supplied) /// 0008150 // biological_process (PMID:20585040 [IGI] MGI:MGI:98385|MGI:MGI:98387) /// 00070…	ENSMUSG00000028906	2.10349	-1.67089	-0.740621	5.90819e-08	1.28245e-06	0.00287782	1.99298	1.65956	2.01103	1.13067	1.19391	1.30977	2.28784	1.98802	2.03463	1.13423	1.021	1.40787
Epb41l2	0007010 // cytoskeleton organization (PMID:11274145 [ISS] With:Not_supplied) /// 0008150 // biological_process (PMID:11274145 [ISS] With:Not_supplied) /// 0007010 // cytoskeleton organization (GO_REF:0000002 [IEA] InterPro:IPR007477)	ENSMUSG00000019978	17.5078	-1.65079	-0.723153	7.70507e-11	2.46102e-09	3.75306e-06	15.8654	13.7294	14.1656	9.78768	10.1684	10.6778	18.6347	16.8298	17.059	11.6759	10.8591	11.3289
Epb41l3	0000902 // cell morphogenesis (PMID:21966409 [IMP]) /// 0008150 // biological_process (GO_REF:0000002 [IEA] InterPro:IPR030691) /// 0008150 // biological_process (PMID:21966409 [IMP]) /// 0022607 // cellular component assembly (PMID:21966409 [IMP]) /// 0048646 // anatomical structure formation involved in morphogenesis (PMID:21966409 [IMP]) /// 0007010 // cytoskeleton organization (GO_REF:0000002…	ENSMUSG00000024044	0.818345	-9.13499	-3.1914	1.05582e-13	4.67953e-12	5.1428e-09	0.0717475	0.0578459	0.179189	0.113463	0.144612	0.195256	0.269495	0.370078	0.649071	0.756734	1.03558	0.662725
Epcam	0008150 // biological_process (GO_REF:0000024 [ISS] UniProtKB:P16422) /// 0030154 // cell differentiation (GO_REF:0000019 [IEA] Ensembl:ENSP00000263735) /// 0007165 // signal transduction (GO_REF:0000096 [ISO] UniProtKB:P16422) /// 0008150 // biological_process (GO_REF:0000096 [ISO] UniProtKB:P16422) /// 0007165 // signal transduction (GO_REF:0000019 [IEA] Ensembl:ENSP00000263735) /// 0008150 // …	ENSMUSG00000045394	25.4424	3.68382	1.8812	0	0	0	15.5264	9.54013	12.9699	26.4219	26.563	23.3424	7.63277	7.2216	6.64136	8.04024	8.15278	4.15066
Epha2	0007165 // signal transduction (PMID:14988728 [IDA]) /// 0007165 // signal transduction (PMID:18948590 [IMP]) /// 0030154 // cell differentiation (PMID:15145949 [IMP]) /// 0008150 // biological_process (PMID:19299512 [IMP]) /// 0008219 // cell death (GO_REF:0000019 [IEA] Ensembl:ENSP00000351209) /// 0048870 // cell motility (GO_REF:0000096 [ISO] UniProtKB:P29317) /// 0008150 // biological_process…	ENSMUSG00000006445	0.606843	6.83084	2.77206	1.05429e-11	3.71857e-10	5.13534e-07	0.126272	0.101806	0.0473046	0.511702	0.843902	0.464926	0.135514	0.0697842	0.114233	0.391088	0.379701	0.19853
Ephx1	0009056 // catabolic process (GO_REF:0000037 [IEA] UniProtKB-KW:KW-0058) /// 0008150 // biological_process (GO_REF:0000037 [IEA] UniProtKB-KW:KW-0216) /// 0008150 // biological_process (GO_REF:0000002 [IEA] InterPro:IPR016292) /// 0008150 // biological_process (PMID:10446164 [IMP] MGI:MGI:2137236) /// 0008150 // biological_process (GO_REF:0000002 [IEA] InterPro:IPR000639) /// 0008150 // biologica…	ENSMUSG00000038776	39.3325	-2.06759	-1.04795	0	0	0	22.952	18.4724	14.8913	18.6669	18.0444	19.841	46.0697	39.4472	32.4805	16.8733	17.9942	16.2982
Ephx2	0009056 // catabolic process (GO_REF:0000096 [ISO] UniProtKB:P34913) /// 0042592 // homeostatic process (GO_REF:0000096 [ISO] UniProtKB:P34913) /// 0008150 // biological_process (GO_REF:0000037 [IEA] UniProtKB-KW:KW-0216) /// 0006629 // lipid metabolic process (GO_REF:0000019 [IEA] Ensembl:ENSP00000430269) /// 0042592 // homeostatic process (PMID:18974052 [IDA]) /// 0019748 // secondary metabolic…	ENSMUSG00000022040	2.68887	3.78526	1.92039	3.01537e-09	7.90929e-08	0.000146875	2.65853	3.34374	2.06434	2.12124	1.70753	1.94998	0.907808	1.17539	0.557539	0.995361	0.398674	0.512983
Epn1	0008150 // biological_process (PMID:19666558 [IGI] MGI:MGI:1333766) /// 0016192 // vesicle-mediated transport (GO_REF:0000037 [IEA] UniProtKB-KW:KW-0254) /// 0009790 // embryo development (PMID:19666558 [IGI] MGI:MGI:1333766) /// 0016192 // vesicle-mediated transport (GO_REF:0000019 [IEA] Ensembl:ENSRNOP00000021286) /// 0007165 // signal transduction (PMID:19666558 [IGI] MGI:MGI:1333766)	ENSMUSG00000035203	7.21208	-2.57613	-1.3652	1.28786e-14	6.3621e-13	6.27303e-10	8.36634	4.74147	6.1898	2.61569	2.95223	2.50492	5.95447	7.79638	7.88538	3.28773	3.10373	1.98134
Epor	0042592 // homeostatic process (GO_REF:0000019 [IEA] Ensembl:ENSRNOP00000017369) /// 0008150 // biological_process (GO_REF:0000019 [IEA] Ensembl:ENSRNOP00000017369) /// 0048856 // anatomical structure development (PMID:20299672 [TAS]) /// 0007165 // signal transduction (GO_REF:0000019 [IEA] Ensembl:ENSP00000222139) /// 0030154 // cell differentiation (PMID:20299672 [TAS]) /// 0007165 // signal tr…	ENSMUSG00000006235	5.04312	5.35871	2.42189	0	0	0	3.17309	5.56751	4.83547	4.84788	5.4257	4.85578	0.66375	1.24833	1.02173	1.1885	1.58024	0.792722
Eps8	0048870 // cell motility (PMID:21835647 [IMP]) /// 0008150 // biological_process (PMID:17115031 [IMP]) /// 0008150 // biological_process (GO_REF:0000002 [IEA] InterPro:IPR030222) /// 0008150 // biological_process (PMID:23314863 [IMP]) /// 0007067 // mitosis (PMID:23314863 [IMP]) /// 0008150 // biological_process (PMID:15558031 [IDA]) /// 0048870 // cell motility (PMID:15558031 [IDA]) /// 0008150 …	ENSMUSG00000015766	20.5037	-2.11037	-1.0775	2.88658e-15	1.53496e-13	1.40602e-10	11.769	8.68604	8.36508	11.2704	12.0738	11.2701	23.8108	19.5223	18.1779	15.7775	15.561	14.1294
Erbb2	0008150 // biological_process (PMID:16230479 [IMP]) /// 0006950 // response to stress (GO_REF:0000019 [IEA] Ensembl:ENSP00000269571) /// 0008150 // biological_process (GO_REF:0000037 [IEA] UniProtKB-KW:KW-0418) /// 0030154 // cell differentiation (PMID:19139271 [IMP]) /// 0006464 // cellular protein modification process (GO_REF:0000096 [ISO] UniProtKB:P04626) /// 0007165 // signal transduction (G…	ENSMUSG00000062312	1.15683	7.41311	2.89008	0	0	0	1.41601	0.76719	1.28729	0.35829	0.486696	0.69818	0.162096	0.114776	0.192152	0.208615	0.165452	0.0890526
Erbin		ENSMUSG00000021709	5.93924	-2.06608	-1.0469	2.73004e-13	1.15633e-11	1.32977e-08	4.13833	3.66215	4.53956	2.77746	2.9692	2.54084	6.9344	4.99863	5.88469	2.40828	2.10771	3.31653
Erc2		ENSMUSG00000040640	0.24057	14.4019	3.84819	2.48734e-12	9.53984e-11	1.21156e-07	0.13183	0.240373	0.349508	0.192442	0.193638	0.107143	0.010883	0.0336259	0.0756854	0.0152796	0.0104549	0.0179368
Ereg	0034641 // cellular nitrogen compound metabolic process (GO_REF:0000019 [IEA] Ensembl:ENSP00000244869) /// 0000003 // reproduction (GO_REF:0000019 [IEA] Ensembl:ENSRNOP00000003716) /// 0048856 // anatomical structure development (GO_REF:0000019 [IEA] Ensembl:ENSRNOP00000003716) /// 0021700 // developmental maturation (GO_REF:0000019 [IEA] Ensembl:ENSRNOP00000003716) /// 0040007 // growth (GO_REF:…	ENSMUSG00000029377	10.9758	7.8471	2.97216	0	0	0	12.7961	6.4552	13.676	5.31337	5.74072	5.37864	11.917	8.257	10.8648	1.1968	0.908979	1.62972
Ergic2	0016192 // vesicle-mediated transport (GO_REF:0000037 [IEA] UniProtKB-KW:KW-0931) /// 0008150 // biological_process (GO_REF:0000015 [ND]) /// 0006810 // transport (GO_REF:0000037 [IEA] UniProtKB-KW:KW-0813) /// 0016192 // vesicle-mediated transport (GO_REF:0000024 [ISS] UniProtKB:Q9HC06)	ENSMUSG00000030304	9.13688	-1.40686	-0.492483	1.21539e-07	2.52886e-06	0.00592006	6.11222	7.86583	6.85842	9.33934	8.92095	9.15035	7.29713	7.24071	7.13343	8.89373	7.57542	9.97485
Ergic3	0016192 // vesicle-mediated transport (GO_REF:0000024 [ISS] UniProtKB:O95330) /// 0016192 // vesicle-mediated transport (GO_REF:0000037 [IEA] UniProtKB-KW:KW-0931) /// 0008150 // biological_process (GO_REF:0000015 [ND]) /// 0006810 // transport (GO_REF:0000037 [IEA] UniProtKB-KW:KW-0813)	ENSMUSG00000005881	73.7483	1.48843	0.57379	5.62229e-07	1.06105e-05	0.0273856	71.1424	66.4516	64.0754	64.3847	60.7351	67.1078	52.6332	58.8215	57.9615	74.6532	78.725	67.8665
Ermp1	0008150 // biological_process (GO_REF:0000037 [IEA] UniProtKB-KW:KW-0645) /// 0008150 // biological_process (GO_REF:0000037 [IEA] UniProtKB-KW:KW-0378)	ENSMUSG00000046324	5.2257	2.19033	1.13115	2.51033e-12	9.62041e-11	1.22275e-07	5.78312	3.81671	6.07726	4.13548	4.14692	4.58341	3.54974	3.45219	4.08821	2.1427	1.90597	2.29796
Ern1	0006950 // response to stress (GO_REF:0000096 [ISO] UniProtKB:O75460) /// 0034641 // cellular nitrogen compound metabolic process (GO_REF:0000019 [IEA] Ensembl:ENSP00000401445) /// 0006950 // response to stress (PMID:15601821 [IDA]) /// 0034641 // cellular nitrogen compound metabolic process (GO_REF:0000096 [ISO] UniProtKB:O75460) /// 0007165 // signal transduction (PMID:10650002 [IMP]) /// 00064…	ENSMUSG00000020715	1.5434	-2.58155	-1.36824	1.29508e-12	5.09958e-11	6.30818e-08	1.23965	0.774339	0.802564	0.649504	0.570709	0.520206	1.53704	1.54978	1.54337	0.616566	0.651433	0.518007
Erp29	0008150 // biological_process (GO_REF:0000019 [IEA] Ensembl:ENSP00000261735) /// 0008150 // biological_process (GO_REF:0000096 [ISO] UniProtKB:P30040) /// 0008150 // biological_process (PMID:24370996 [IMP]) /// 0006810 // transport (GO_REF:0000002 [IEA] InterPro:IPR012883) /// 0016192 // vesicle-mediated transport (PMID:24370996 [NAS])	ENSMUSG00000029616	19.4758	-1.49965	-0.584626	7.75196e-10	2.20426e-08	3.7759e-05	16.2423	13.5819	13.9836	13.8624	14.6711	15.5539	16.5455	15.8345	14.3721	21.3484	19.7061	17.3731
Errfi1	0008150 // biological_process (GO_REF:0000024 [ISS] UniProtKB:Q9UJM3) /// 0048856 // anatomical structure development (PMID:16648858 [IMP]) /// 0007165 // signal transduction (GO_REF:0000008 [ISO] RefSeq:NM_018948) /// 0008150 // biological_process (GO_REF:0000024 [ISS] UniProtKB:P05432) /// 0008150 // biological_process (GO_REF:0000019 [IEA] Ensembl:ENSRNOP00000072811) /// 0006950 // response to…	ENSMUSG00000028967	12.5111	-1.95236	-0.96522	0	0	0	5.9316	6.57568	6.25488	7.26326	7.29745	8.96805	12.1421	12.2929	13.0985	10.8407	9.15884	10.2974
Espl1	0051276 // chromosome organization (PMID:16533945 [IMP] MGI:MGI:3624200) /// 0008150 // biological_process (GO_REF:0000002 [IEA] InterPro:IPR005314|InterPro:IPR030397) /// 0000003 // reproduction (GO_REF:0000033 [IBA] PANTHER:PTN000300670) /// 0008150 // biological_process (GO_REF:0000037 [IEA] UniProtKB-KW:KW-0645) /// 0007059 // chromosome segregation (GO_REF:0000019 [IEA] Ensembl:ENSP000002579…	ENSMUSG00000058290	5.64734	-2.44266	-1.28845	1.64757e-13	7.12713e-12	8.02515e-09	4.89603	3.04308	3.4238	2.3228	1.98783	2.37984	5.77981	5.223	5.93922	2.30999	3.20452	2.51052
Espn	0050877 // neurological system process (GO_REF:0000037 [IEA] UniProtKB-KW:KW-1009) /// 0022607 // cellular component assembly (PMID:10588661 [IDA]) /// 0007010 // cytoskeleton organization (PMID:10588661 [IDA]) /// 0008150 // biological_process (PMID:15190118 [IDA]) /// 0007010 // cytoskeleton organization (PMID:15024034 [NAS]) /// 0008150 // biological_process (PMID:22264607 [IPI] UniProtKB:Q1EG…	ENSMUSG00000028943	0.922695	-3.6361	-1.86239	7.99361e-15	4.03065e-13	3.89361e-10	1.08212	0.552232	0.632585	0.253872	0.23085	0.251279	0.874179	0.966053	0.927851	0.388208	0.239065	0.294465
Esr1	0048856 // anatomical structure development (PMID:10976058 [IMP] MGI:MGI:2386760) /// 0008150 // biological_process (GO_REF:0000019 [IEA] Ensembl:ENSP00000405330) /// 0040007 // growth (PMID:18535112 [IMP] MGI:MGI:2150897) /// 0034641 // cellular nitrogen compound metabolic process (GO_REF:0000038 [IEA] UniProtKB-KW:KW-0804) /// 0008283 // cell proliferation (PMID:12021201 [IMP] MGI:MGI:2150897) …	ENSMUSG00000019768	0.431897	-3.94318	-1.97936	9.30182e-09	2.27794e-07	0.000453082	0.0864058	0.0905633	0.145664	0.119563	0.153533	0.0760773	0.47524	0.3661	0.454351	0.0578627	0.137335	0.220757
Esrrg	0008150 // biological_process (GO_REF:0000002 [IEA] InterPro:IPR000536|InterPro:IPR001628|InterPro:IPR001723|InterPro:IPR003078|InterPro:IPR013088|InterPro:IPR024178|InterPro:IPR027289) /// 0007165 // signal transduction (GO_REF:0000002 [IEA] InterPro:IPR003078) /// 0008150 // biological_process (GO_REF:0000024 [ISS] UniProtKB:P62508) /// 0008150 // biological_process (GO_REF:0000002 [IEA] InterP…	ENSMUSG00000026610	0.118252	117.192	6.87273	6.91396e-08	1.48948e-06	0.00336772	0.047535	0	0.0237438	0.122156	0.126066	0.106535	0	0	0	0.0159162	0	0.0280262
Etfb	0008150 // biological_process (GO_REF:0000037 [IEA] UniProtKB-KW:KW-0249)	ENSMUSG00000004610	189.894	1.4546	0.540627	4.71302e-07	9.02383e-06	0.0229566	174.337	178.849	194.889	186.228	191.002	192.452	126.832	133.663	146.21	173.55	168.28	140.754
Etfdh	0006629 // lipid metabolic process (GO_REF:0000019 [IEA] Ensembl:ENSP00000426638) /// 0006091 // generation of precursor metabolites and energy (GO_REF:0000019 [IEA] Ensembl:ENSP00000426638) /// 0008150 // biological_process (GO_REF:0000037 [IEA] UniProtKB-KW:KW-0249) /// 0006091 // generation of precursor metabolites and energy (GO_REF:0000096 [ISO] UniProtKB:Q16134) /// 0044281 // small molecul…	ENSMUSG00000027809	10.5832	1.53488	0.618124	3.46571e-09	9.00806e-08	0.000168811	8.32426	8.68614	8.52276	10.5623	10.6661	10.5211	7.4368	6.96082	7.07722	9.85013	8.37242	9.63594
Ets2	0009790 // embryo development (PMID:23552073 [IMP] MGI:MGI:1891557) /// 0008150 // biological_process (GO_REF:0000096 [ISO] UniProtKB:P15036) /// 0008150 // biological_process (GO_REF:0000002 [IEA] InterPro:IPR000418) /// 0030154 // cell differentiation (PMID:25446535 [IGI] MGI:MGI:1335079) /// 0008150 // biological_process (GO_REF:0000037 [IEA] UniProtKB-KW:KW-0805) /// 0048646 // anatomical str…	ENSMUSG00000022895	44.7677	-1.64598	-0.718945	2.54352e-13	1.08298e-11	1.23892e-08	32.3082	26.3379	36.0523	26.1203	27.6824	24.7235	46.5069	41.5735	46.2226	25.8033	24.2766	26.4859
Etv1	0008150 // biological_process (GO_REF:0000002 [IEA] InterPro:IPR000418|InterPro:IPR006715) /// 0030154 // cell differentiation (PMID:10850491 [IMP] MGI:MGI:2384493|MGI:MGI:2384496) /// 0008150 // biological_process (PMID:10850491 [IMP] MGI:MGI:2384493|MGI:MGI:2384496) /// 0008150 // biological_process (GO_REF:0000096 [ISO] UniProtKB:P50549) /// 0040011 // locomotion (PMID:10850491 [IMP] MGI:MGI:2…	ENSMUSG00000004151	0.486324	-5.70489	-2.5122	1.79763e-11	6.18367e-10	8.75607e-07	0.10022	0.0808015	0.0750898	0.138678	0.16479	0.128349	0.690144	0.406168	0.36266	0.436237	0.456348	0.344684
Etv3	0008150 // biological_process (PMID:12007404 [IDA]) /// 0008150 // biological_process (GO_REF:0000002 [IEA] InterPro:IPR000418) /// 0030154 // cell differentiation (GO_REF:0000033 [IBA] PANTHER:PTN000218930) /// 0034641 // cellular nitrogen compound metabolic process (GO_REF:0000037 [IEA] UniProtKB-KW:KW-0804) /// 0008150 // biological_process (GO_REF:0000037 [IEA] UniProtKB-KW:KW-0805) /// 00090…	ENSMUSG00000003382	3.81259	-2.64016	-1.40062	1.11022e-16	6.67628e-15	5.40779e-12	1.934	1.29219	1.09037	1.33997	1.43513	1.38402	5.13235	3.00541	3.30001	2.01963	1.56946	1.57492
Etv5	0034641 // cellular nitrogen compound metabolic process (GO_REF:0000019 [IEA] Ensembl:ENSP00000306894) /// 0006950 // response to stress (GO_REF:0000019 [IEA] Ensembl:ENSP00000306894) /// 0008150 // biological_process (PMID:17785180 [IMP] MGI:MGI:3589421) /// 0008150 // biological_process (GO_REF:0000002 [IEA] InterPro:IPR000418|InterPro:IPR006715) /// 0006950 // response to stress (GO_REF:000002…	ENSMUSG00000013089	2.81875	-5.07303	-2.34285	0	0	0	0.647301	0.475492	0.556841	1.09474	0.877418	1.19742	3.60203	2.75585	2.09836	1.86634	2.29865	1.86581
Etv6	0009058 // biosynthetic process (PMID:17606295 [IDA]) /// 0002376 // immune system process (GO_REF:0000024 [ISS] UniProtKB:P41212) /// 0048856 // anatomical structure development (GO_REF:0000096 [ISO] UniProtKB:P41212) /// 0030154 // cell differentiation (PMID:12527908 [IDA]) /// 0008150 // biological_process (GO_REF:0000002 [IEA] InterPro:IPR000418) /// 0034641 // cellular nitrogen compound meta…	ENSMUSG00000030199	12.1284	-1.61361	-0.690293	3.44571e-11	1.14721e-09	1.67837e-06	10.144	8.39859	9.2018	7.16622	6.9537	7.61944	13.4978	10.985	11.9025	7.36558	6.54275	7.16341
Exoc4	0006810 // transport (GO_REF:0000037 [IEA] UniProtKB-KW:KW-0653) /// 0016192 // vesicle-mediated transport (GO_REF:0000002 [IEA] InterPro:IPR007191) /// 0006810 // transport (GO_REF:0000037 [IEA] UniProtKB-KW:KW-0813) /// 0016192 // vesicle-mediated transport (GO_REF:0000037 [IEA] UniProtKB-KW:KW-0268) /// 0006810 // transport (GO_REF:0000002 [IEA] InterPro:IPR007191)	ENSMUSG00000029763	3.64219	1.6673	0.737515	8.5738e-09	2.10813e-07	0.000417621	3.92996	2.93259	4.06403	2.68595	2.4816	2.81799	3.41583	3.34601	3.33704	1.93863	2.04189	1.80318
Exoc6b	0016192 // vesicle-mediated transport (GO_REF:0000002 [IEA] InterPro:IPR007225) /// 0008150 // biological_process (GO_REF:0000015 [ND])	ENSMUSG00000033769	2.13573	-1.84233	-0.88153	1.39431e-08	3.3292e-07	0.000679156	2.03994	1.51	1.7129	1.24625	1.21727	1.27951	2.38269	2.00206	2.02245	1.07313	1.01077	0.969443
Extl3	0009058 // biosynthetic process (GO_REF:0000041 [IEA] UniPathway:UPA00756) /// 0008150 // biological_process (GO_REF:0000037 [IEA] UniProtKB-KW:KW-0808) /// 0009058 // biosynthetic process (GO_REF:0000002 [IEA] InterPro:IPR015338) /// 0006790 // sulfur compound metabolic process (GO_REF:0000002 [IEA] InterPro:IPR015338|InterPro:IPR027674) /// 0009058 // biosynthetic process (GO_REF:0000002 [IEA] …	ENSMUSG00000021978	5.22782	-2.51441	-1.33022	4.44089e-16	2.54185e-14	2.16311e-11	4.98659	3.00137	3.132	2.08859	2.14215	1.77043	5.35155	5.18425	5.14765	1.91763	2.18876	2.03765
Eya4	0008150 // biological_process (GO_REF:0000037 [IEA] UniProtKB-KW:KW-0217) /// 0006464 // cellular protein modification process (GO_REF:0000003 [IEA] EC:3.1.3.48) /// 0050877 // neurological system process (PMID:18219393 [IMP] MGI:MGI:3775095) /// 0009790 // embryo development (PMID:18219393 [IMP] MGI:MGI:3775095) /// 0008150 // biological_process (GO_REF:0000037 [IEA] UniProtKB-KW:KW-0805) /// 00…	ENSMUSG00000010461	0.404922	-22.4833	-4.49078	3.5083e-13	1.47698e-11	1.70886e-08	0	0.0113512	0.0351625	0.0278311	0.0224032	0.0676152	0.40292	0.350136	0.461708	0.129638	0.157248	0.221357
F10	0008150 // biological_process (GO_REF:0000002 [IEA] InterPro:IPR001254|InterPro:IPR018114) /// 0008150 // biological_process (GO_REF:0000038 [IEA] UniProtKB-KW:KW-0645) /// 0008150 // biological_process (GO_REF:0000037 [IEA] UniProtKB-KW:KW-0645) /// 0006950 // response to stress (GO_REF:0000002 [IEA] InterPro:IPR012224) /// 0008150 // biological_process (GO_REF:0000019 [IEA] Ensembl:ENSP00000364…	ENSMUSG00000031444	91.5684	1.67779	0.746562	2.89556e-10	8.67403e-09	1.4104e-05	107.37	83.7033	83.6317	63.2682	61.1537	61.9956	99.4771	84.4988	76.907	44.1216	53.1571	48.3756
F13a1	0006464 // cellular protein modification process (GO_REF:0000002 [IEA] InterPro:IPR001102|InterPro:IPR013808) /// 0006950 // response to stress (GO_REF:0000019 [IEA] Ensembl:ENSRNOP00000021568) /// 0006950 // response to stress (PMID:12529747 [IMP] MGI:MGI:2684302) /// 0008150 // biological_process (GO_REF:0000037 [IEA] UniProtKB-KW:KW-0356) /// 0006412 // translation (GO_REF:0000002 [IEA] InterP…	ENSMUSG00000039109	40.7824	-17.9284	-4.16417	0	0	0	2.80544	2.30226	2.58994	13.5177	12.9141	12.0297	13.5216	15.1444	10.5541	31.3382	39.4081	51.6008
F3	0008150 // biological_process (GO_REF:0000096 [ISO] UniProtKB:P13726) /// 0051604 // protein maturation (GO_REF:0000096 [ISO] UniProtKB:P13726) /// 0006950 // response to stress (PMID:11511099 [TAS]) /// 0006950 // response to stress (GO_REF:0000038 [IEA] UniProtKB-KW:KW-0094) /// 0006950 // response to stress (GO_REF:0000037 [IEA] UniProtKB-KW:KW-0094) /// 0006950 // response to stress (GO_REF:0…	ENSMUSG00000028128	8.92938	-9.85432	-3.30076	0	0	0	1.36241	0.79087	1.02078	2.21609	2.57673	2.13115	7.08084	7.48632	9.69286	8.56308	7.8056	10.4195
F7	0008150 // biological_process (GO_REF:0000002 [IEA] InterPro:IPR001254|InterPro:IPR018114) /// 0008150 // biological_process (GO_REF:0000037 [IEA] UniProtKB-KW:KW-0645) /// 0048856 // anatomical structure development (GO_REF:0000019 [IEA] Ensembl:ENSRNOP00000038466) /// 0008150 // biological_process (GO_REF:0000096 [ISO] UniProtKB:P08709) /// 0008150 // biological_process (GO_REF:0000019 [IEA] En…	ENSMUSG00000031443	435.095	1.7557	0.81205	4.35437e-09	1.11337e-07	0.000212097	492.358	385.433	427.495	284.578	285.532	287.611	324.333	322.165	341.099	204.499	255.468	200.972
Fabp1	0008150 // biological_process (GO_REF:0000019 [IEA] Ensembl:ENSRNOP00000008841) /// 0008150 // biological_process (GO_REF:0000019 [IEA] Ensembl:ENSP00000295834) /// 0008219 // cell death (GO_REF:0000019 [IEA] Ensembl:ENSP00000295834) /// 0006950 // response to stress (GO_REF:0000019 [IEA] Ensembl:ENSP00000295834) /// 0006810 // transport (GO_REF:0000038 [IEA] UniProtKB-KW:KW-0813) /// 0006810 // …	ENSMUSG00000054422	77.692	10.205	3.3512	0	0	0	30.4169	21.0815	30.2532	83.8618	79.5922	69.6221	6.96768	6.38973	10.6206	9.11247	8.71085	9.33382
Fabp3	0006810 // transport (PMID:15835924 [IMP]) /// 0042592 // homeostatic process (PMID:15835924 [IMP]) /// 0008150 // biological_process (PMID:10224224 [IMP]) /// 0008150 // biological_process (PMID:15164767 [IGI] MGI:MGI:101790) /// 0006810 // transport (PMID:10224224 [IMP]) /// 0006810 // transport (GO_REF:0000038 [IEA] UniProtKB-KW:KW-0813) /// 0006810 // transport (GO_REF:0000037 [IEA] UniProtKB…	ENSMUSG00000028773	9.5124	-10.5262	-3.39591	0	0	0	1.07569	0.925084	1.07461	1.63023	1.40738	1.77941	2.56537	3.17056	4.3791	9.48459	11.583	7.46966
Fabp5	0005975 // carbohydrate metabolic process (PMID:12540600 [IMP] MGI:MGI:2450172) /// 0044281 // small molecule metabolic process (PMID:15164767 [IGI] MGI:MGI:95476) /// 0006950 // response to stress (GO_REF:0000019 [IEA] Ensembl:ENSRNOP00000064809) /// 0006629 // lipid metabolic process (PMID:12540600 [IMP] MGI:MGI:2450172) /// 0009058 // biosynthetic process (PMID:15164767 [IGI] MGI:MGI:95476) //…	ENSMUSG00000027533	266.288	-1.78313	-0.834409	1.13667e-09	3.15118e-08	5.53662e-05	122.743	179.597	199.614	173.22	162.658	172.5	158.17	189.786	198.445	280.87	248.926	269.069
Fads1	0008150 // biological_process (GO_REF:0000002 [IEA] InterPro:IPR012171) /// 0044281 // small molecule metabolic process (GO_REF:0000037 [IEA] UniProtKB-KW:KW-0275) /// 0009058 // biosynthetic process (GO_REF:0000037 [IEA] UniProtKB-KW:KW-0275) /// 0006629 // lipid metabolic process (GO_REF:0000037 [IEA] UniProtKB-KW:KW-0276) /// 0006629 // lipid metabolic process (GO_REF:0000008 [ISO] EMBL:AC0047…	ENSMUSG00000010663	21.3416	-1.94685	-0.961139	0	0	0	10.7303	12.5844	10.1509	13.1994	13.2248	13.0267	23.5047	21.6913	18.8288	22.1145	19.0149	17.3517
Fam102b	0008150 // biological_process (GO_REF:0000015 [ND])	ENSMUSG00000040339	6.44083	-2.24806	-1.16868	1.51832e-08	3.60935e-07	0.000739556	2.96719	2.54527	2.95992	3.62158	4.31525	3.64536	8.06272	5.50102	5.75876	3.5437	3.20138	6.2247
Fam110b	0008150 // biological_process (GO_REF:0000015 [ND])	ENSMUSG00000049119	1.42206	-2.69731	-1.43152	8.58069e-12	3.06196e-10	4.17957e-07	1.04824	0.979191	0.785394	0.435862	0.517656	0.555498	1.46115	1.43163	1.3734	1.12557	0.782581	0.951911
Fam117a	0008150 // biological_process (GO_REF:0000015 [ND])	ENSMUSG00000038893	0.831056	-4.03629	-2.01303	3.88226e-07	7.5249e-06	0.0189101	0.324747	0.141385	0.194653	0.211844	0.258375	0.265133	0.714455	0.897357	0.881357	0.489309	0.351546	0.440375
Fam117b	0008150 // biological_process (GO_REF:0000015 [ND])	ENSMUSG00000041040	10.9156	-1.79195	-0.841532	4.88758e-10	1.42985e-08	2.38069e-05	9.16236	6.90763	7.12396	5.80265	6.26645	5.49617	12.2263	9.65902	10.8615	5.74787	5.31124	6.91054
Fam118b	0008150 // biological_process (GO_REF:0000015 [ND])	ENSMUSG00000050471	12.3097	1.99901	0.999289	0	0	0	8.66724	9.36405	11.6817	11.6649	12.2476	13.0166	6.08045	6.14423	6.99656	7.92973	7.19773	7.25308
Fam120a		ENSMUSG00000038014	20.0874	-1.69259	-0.759235	0	0	0	20.1934	15.9297	16.7613	11.1755	12.203	10.8454	21.7127	19.2529	19.2966	10.8485	10.4293	10.7243
Fam122b	0008150 // biological_process (GO_REF:0000015 [ND])	ENSMUSG00000036022	8.48633	2.70851	1.4375	0	0	0	6.87155	7.94326	8.89288	8.98363	8.88944	7.58591	3.30415	3.83455	3.42105	3.27193	1.96661	3.3674
Fam126a	0008150 // biological_process (GO_REF:0000015 [ND])	ENSMUSG00000028995	6.47985	-1.80279	-0.850231	0	0	0	6.06222	5.38308	6.29468	3.99728	4.03478	3.87522	6.59504	5.98921	6.85532	2.94741	3.05365	3.4763
Fam129a	0006950 // response to stress (PMID:17588536 [IDA]) /// 0008150 // biological_process (PMID:17588536 [IMP]) /// 0008150 // biological_process (GO_REF:0000037 [IEA] UniProtKB-KW:KW-0810)	ENSMUSG00000026483	12.2872	2.24842	1.16891	5.55112e-16	3.14041e-14	2.70389e-11	12.329	9.69089	14.0111	12.0146	12.7425	12.1046	10.4063	9.06768	9.68555	5.91776	3.83389	5.2416
Fam129b	0008150 // biological_process (GO_REF:0000096 [ISO] UniProtKB:Q96TA1) /// 0008150 // biological_process (GO_REF:0000019 [IEA] Ensembl:ENSP00000362409)	ENSMUSG00000026796	60.6728	-2.34563	-1.22998	7.46958e-13	3.0244e-11	3.63836e-08	65.3947	29.903	37.2762	23.5858	26.3531	24.7022	69.7742	54.1175	58.1267	26.3833	29.727	21.7607
Fam134c	0008150 // biological_process (GO_REF:0000015 [ND])	ENSMUSG00000017802	4.6303	-2.37344	-1.24698	4.76619e-13	1.96743e-11	2.32156e-08	4.65929	3.08918	3.57311	1.78789	1.96254	1.86909	5.52974	4.19566	4.16548	1.89962	1.70952	2.29461
Fam135a	0008150 // biological_process (GO_REF:0000015 [ND])	ENSMUSG00000026153	0.488945	7.10689	2.82922	2.27551e-11	7.69174e-10	1.10838e-06	0.493537	0.489737	0.483562	0.277674	0.310108	0.206635	0.196925	0.272753	0.291932	0.038135	0.084804	0.0596892
Fam149a	0008150 // biological_process (GO_REF:0000015 [ND])	ENSMUSG00000070044	0.892559	-3.1738	-1.66621	5.05224e-07	9.60912e-06	0.024609	0.363461	0.607388	0.433242	0.235139	0.184022	0.420515	0.638284	0.839988	1.19941	0.248928	0.298072	0.185071
Fam168a	0008150 // biological_process (GO_REF:0000015 [ND])	ENSMUSG00000029461	3.32853	-2.06818	-1.04836	2.69164e-08	6.14371e-07	0.00131107	3.196	2.06801	2.82441	1.71714	1.90384	2.19739	3.91362	2.71734	3.35464	1.64634	1.18282	1.40922
Fam168b	, 0008150 // biological_process (GO_REF:0000015 [ND])	ENSMUSG00000037503	18.9678	1.45318	0.539216	3.27845e-10	9.76697e-09	1.5969e-05	20.1293	18.162	18.6123	13.5133	13.7119	12.1745	18.2954	18.3741	20.1156	11.596	11.2799	11.9236
Fam171a1	0008150 // biological_process (GO_REF:0000015 [ND])	ENSMUSG00000050530	4.23431	6.5582	2.7133	0	0	0	3.96386	2.1746	2.53854	4.53067	4.52446	3.64779	0.724839	0.52624	0.766271	1.4681	1.72369	1.81481
Fam178a	0008150 // biological_process (GO_REF:0000015 [ND])	ENSMUSG00000036097	6.43085	-1.57086	-0.651553	1.05761e-07	2.22047e-06	0.00515149	7.07719	5.46386	6.11672	4.6379	4.69116	3.87262	6.49809	6.0525	6.74198	3.67657	3.05859	4.07149
Fam181b	0008150 // biological_process (GO_REF:0000015 [ND])	ENSMUSG00000051515	0.33149	-99.2809	-6.63344	8.7178e-10	2.46072e-08	4.24635e-05	0.343765	0.356346	0.294361	0	0	0	0	0.108561	0.0666408	0	0	0
Fam189a2	0008150 // biological_process (GO_REF:0000015 [ND])	ENSMUSG00000071604	14.0718	5.24994	2.3923	0	0	0	11.6633	13.3019	14.4102	13.6044	14.6261	13.9848	2.09307	3.37227	2.90861	2.23064	2.48853	2.84627
Fam198b	0008150 // biological_process (GO_REF:0000015 [ND])	ENSMUSG00000027955	2.88029	-2.5228	-1.33503	7.60714e-11	2.43294e-09	3.70536e-06	0.958243	1.73326	0.946881	1.34243	1.15354	1.21386	3.1671	3.23117	2.24259	0.941624	0.723046	1.35921
Fam19a5	0008150 // biological_process (GO_REF:0000015 [ND])	ENSMUSG00000054863	1.49427	39.3635	5.29879	0	0	0	0.114601	0.277189	0.257594	1.56313	1.58043	1.33925	0.0409962	0.0211114	0.0518375	0.019186	0.0590753	0.112613
Fam20b	0008150 // biological_process (GO_REF:0000037 [IEA] UniProtKB-KW:KW-0418) /// 0008150 // biological_process (GO_REF:0000037 [IEA] UniProtKB-KW:KW-0808) /// 0008150 // biological_process (GO_REF:0000019 [IEA] Ensembl:ENSP00000263733) /// 0008150 // biological_process (GO_REF:0000024 [ISS] UniProtKB:O75063) /// 0008150 // biological_process (GO_REF:0000096 [ISO] UniProtKB:O75063)	ENSMUSG00000033557	6.07735	-1.41513	-0.500939	9.47235e-07	1.7274e-05	0.0461389	5.82119	4.62276	5.27754	4.17717	4.3691	3.8999	6.86715	5.8019	5.563	3.88133	3.70035	3.74293
Fam20c	0008150 // biological_process (PMID:22615579 [IDA]) /// 0021700 // developmental maturation (PMID:22615579 [IMP] MGI:MGI:2656539|MGI:MGI:5428020) /// 0008150 // biological_process (GO_REF:0000037 [IEA] UniProtKB-KW:KW-0418) /// 0006464 // cellular protein modification process (GO_REF:0000019 [IEA] Ensembl:ENSP00000322323) /// 0048856 // anatomical structure development (PMID:22732358 [IMP] MGI:MG…	ENSMUSG00000025854	123.444	-2.5371	-1.34318	0	0	0	64.9871	53.9616	47.8714	51.4688	54.9075	53.8741	106.828	107.578	100.372	133.951	135.729	100.651
Fam213b	0009058 // biosynthetic process (GO_REF:0000037 [IEA] UniProtKB-KW:KW-0643) /// 0044281 // small molecule metabolic process (GO_REF:0000037 [IEA] UniProtKB-KW:KW-0643) /// 0044281 // small molecule metabolic process (GO_REF:0000037 [IEA] UniProtKB-KW:KW-0275) /// 0044281 // small molecule metabolic process (GO_REF:0000037 [IEA] UniProtKB-KW:KW-0276) /// 0009058 // biosynthetic process (GO_REF:000…	ENSMUSG00000029059	10.9857	-6.09544	-2.60773	0	0	0	1.72403	2.08499	2.15289	4.20323	3.87118	2.43792	8.48016	11.5923	9.42299	11.1123	11.8496	9.99533
Fam217b	0008150 // biological_process (GO_REF:0000015 [ND])	ENSMUSG00000070476	1.74748	-2.36766	-1.24346	1.63581e-07	3.33803e-06	0.00796787	1.72609	1.31511	1.6166	0.921266	0.84459	1.17091	2.09556	1.60975	1.53713	0.639357	0.522745	0.80143
Fam234a		ENSMUSG00000024187	36.209	-1.66808	-0.738187	3.21965e-15	1.70093e-13	1.56826e-10	24.3382	24.4793	24.8261	23.3424	23.3626	24.8247	29.4076	31.7213	30.4784	34.785	39.5486	34.2933
Fam46a	0008150 // biological_process (GO_REF:0000019 [IEA] Ensembl:ENSP00000318298) /// 0008150 // biological_process (GO_REF:0000096 [ISO] UniProtKB:Q96IP4)	ENSMUSG00000032265	11.2739	-1.70326	-0.768302	3.53306e-12	1.32787e-10	1.72092e-07	8.45156	9.20308	9.84743	6.59748	6.32353	6.22087	11.2173	11.124	11.4804	7.22477	5.69923	7.95239
Fam46c	0008150 // biological_process (GO_REF:0000015 [ND])	ENSMUSG00000044468	9.54277	-3.58255	-1.84099	0	0	0	4.1947	3.53544	3.97696	2.63111	2.76747	2.27021	11.0378	8.31878	9.27168	4.78886	4.68224	5.35534
Fam49a	0008150 // biological_process (GO_REF:0000015 [ND])	ENSMUSG00000020589	9.39308	-1.5575	-0.639234	2.59721e-08	5.94771e-07	0.00126508	8.09904	7.91431	7.92365	6.56047	5.65889	5.31285	10.4345	8.98552	8.75921	6.26979	5.29455	6.60618
Fam53b	0008150 // biological_process (GO_REF:0000015 [ND])	ENSMUSG00000030956	7.78577	1.56482	0.645999	6.80711e-07	1.26408e-05	0.0331567	8.96693	6.3069	8.0835	5.4274	5.65759	4.60716	6.90427	6.73329	7.6678	4.71807	4.11608	4.3805
Fam63a	0008150 // biological_process (GO_REF:0000015 [ND])	ENSMUSG00000038712	13.7273	-1.73608	-0.795834	7.15091e-09	1.77388e-07	0.000348314	8.88003	9.34292	8.36521	9.89095	10.2475	10.7824	11.7612	11.305	8.36068	12.7909	15.091	13.3
Fam69a	0008150 // biological_process (GO_REF:0000015 [ND])	ENSMUSG00000029270	49.6204	2.2809	1.1896	1.10578e-13	4.89206e-12	5.38615e-09	28.3669	43.6681	43.8075	49.1967	49.6308	50.0338	21.0619	23.929	22.7315	29.8268	21.2854	28.6769
Fam78b	0008150 // biological_process (GO_REF:0000015 [ND])	ENSMUSG00000060568	2.69489	2.04123	1.02944	1.24779e-10	3.89002e-09	6.07788e-06	2.70603	2.76853	2.61011	1.39264	1.49966	1.65062	2.48683	2.00258	2.36362	1.15601	1.1945	1.20117
Fam83f	0008150 // biological_process (GO_REF:0000015 [ND])	ENSMUSG00000022408	3.38281	-2.91847	-1.54521	1.22908e-08	2.96226e-07	0.000598673	1.97522	4.52271	3.6505	1.24946	1.19436	1.01185	1.44852	2.34695	2.12194	1.43847	1.28972	1.20339
Fam89a	0008150 // biological_process (GO_REF:0000015 [ND])	ENSMUSG00000043068	13.9799	7.58726	2.92358	0	0	0	7.57225	12.2694	10.4106	13.3846	14.9973	13.5578	0.749528	2.55964	2.44417	3.17544	2.69069	2.55735
Fam96a	0009058 // biosynthetic process (GO_REF:0000033 [IBA] PANTHER:PTN000272126) /// 0007059 // chromosome segregation (GO_REF:0000037 [IEA] UniProtKB-KW:KW-0159) /// 0007059 // chromosome segregation (GO_REF:0000033 [IBA] PANTHER:PTN000272126) /// 0022607 // cellular component assembly (GO_REF:0000033 [IBA] PANTHER:PTN000272126) /// 0008150 // biological_process (GO_REF:0000015 [ND])	ENSMUSG00000032381	225.424	1.46381	0.549724	1.00004e-07	2.10962e-06	0.00487111	187.054	239.033	220.448	233.524	232.413	210.335	149.196	169.267	160.824	162.475	168.189	155.465
Farsb	0006399 // tRNA metabolic process (GO_REF:0000002 [IEA] InterPro:IPR004531|InterPro:IPR005147) /// 0006399 // tRNA metabolic process (GO_REF:0000033 [IBA] PANTHER:PTN000101805) /// 0006520 // cellular amino acid metabolic process (GO_REF:0000033 [IBA] PANTHER:PTN000101805) /// 0006412 // translation (GO_REF:0000037 [IEA] UniProtKB-KW:KW-0648) /// 0006520 // cellular amino acid metabolic process (…	ENSMUSG00000026245	29.5524	1.49446	0.579621	9.15916e-08	1.9414e-06	0.00446133	19.936	25.3903	24.7263	30.0354	30.2413	28.3804	19.1589	21.9107	20.5062	25.6448	22.8952	26.0759
Fasn	0044281 // small molecule metabolic process (GO_REF:0000037 [IEA] UniProtKB-KW:KW-0275) /// 0009058 // biosynthetic process (GO_REF:0000037 [IEA] UniProtKB-KW:KW-0275) /// 0048856 // anatomical structure development (PMID:24668799 [IMP]) /// 0006629 // lipid metabolic process (GO_REF:0000037 [IEA] UniProtKB-KW:KW-0276) /// 0030154 // cell differentiation (GO_REF:0000096 [ISO] UniProtKB:P49327) //…	ENSMUSG00000025153	4.59762	-2.49249	-1.31759	0	0	0	5.88559	3.6904	3.81059	2.01427	1.88738	1.43271	4.19001	4.20116	5.40169	1.94511	2.39937	1.50459
Fbl	0051276 // chromosome organization (GO_REF:0000019 [IEA] Ensembl:ENSP00000221801) /// 0051276 // chromosome organization (GO_REF:0000033 [IBA] PANTHER:PTN000036740) /// 0042254 // ribosome biogenesis (GO_REF:0000037 [IEA] UniProtKB-KW:KW-0698) /// 0030154 // cell differentiation (GO_REF:0000096 [ISO] UniProtKB:P22087) /// 0006464 // cellular protein modification process (GO_REF:0000024 [ISS] UniP…	ENSMUSG00000046865	19.155	-2.20153	-1.13851	1.28309e-08	3.08177e-07	0.000624983	18.3235	8.43706	11.901	9.57355	12.621	9.74725	21.8929	17.0114	18.5606	7.87334	7.81332	7.19206
Fbp1	0008150 // biological_process (GO_REF:0000002 [IEA] InterPro:IPR000146) /// 0005975 // carbohydrate metabolic process (GO_REF:0000002 [IEA] InterPro:IPR000146) /// 0005975 // carbohydrate metabolic process (GO_REF:0000038 [IEA] UniProtKB-KW:KW-0119) /// 0008150 // biological_process (GO_REF:0000003 [IEA] EC:3.1.3.11) /// 0008150 // biological_process (GO_REF:0000038 [IEA] UniProtKB-KW:KW-0378), 0…	ENSMUSG00000069805	5.1751	-65.8316	-6.04071	1.26718e-08	3.04703e-07	0.000617233	14.1018	0.167746	1.25577	0.102821	0.0367858	0.0832677	7.53594	0.22358	2.11751	0.841782	0.26813	0.20445
Fbrsl1	0008150 // biological_process (GO_REF:0000015 [ND])	ENSMUSG00000043323	3.12983	-2.31583	-1.21153	4.78881e-09	1.22125e-07	0.000233258	2.34204	1.69552	1.9242	1.18775	1.43416	1.2644	3.13749	3.24921	3.00279	2.73384	1.93167	1.50465
Fbxl14	0009056 // catabolic process (GO_REF:0000024 [ISS] UniProtKB:Q8N1E6) /// 0006464 // cellular protein modification process (GO_REF:0000024 [ISS] UniProtKB:Q8N1E6) /// 0006464 // cellular protein modification process (GO_REF:0000019 [IEA] Ensembl:ENSP00000344855) /// 0006464 // cellular protein modification process (GO_REF:0000096 [ISO] UniProtKB:Q8N1E6) /// 0009056 // catabolic process (GO_REF:000…	ENSMUSG00000030019	11.7097	1.94328	0.958496	8.65641e-11	2.7433e-09	4.21645e-06	14.0428	9.61959	11.4668	6.37875	7.03644	6.21796	8.94257	8.80651	10.1812	5.30221	5.2024	5.42179
Fbxl5	0042592 // homeostatic process (PMID:21907140 [IMP] MGI:MGI:5295288) /// 0009056 // catabolic process (GO_REF:0000096 [ISO] UniProtKB:Q9UKA1) /// 0006464 // cellular protein modification process (GO_REF:0000024 [ISS] UniProtKB:Q9UKA1) /// 0006464 // cellular protein modification process (GO_REF:0000096 [ISO] UniProtKB:Q9UKA1) /// 0042592 // homeostatic process (GO_REF:0000019 [IEA] Ensembl:ENSP00…	ENSMUSG00000039753	31.796	1.76423	0.81904	1.80318e-07	3.65964e-06	0.00878313	30.9741	20.5481	27.8004	32.4131	31.2598	31.7152	22.5925	16.1244	17.5143	23.5505	24.4005	28.5036
Fbxo10	0008150 // biological_process (GO_REF:0000019 [IEA] Ensembl:ENSP00000403802) /// 0008150 // biological_process (GO_REF:0000096 [ISO] UniProtKB:Q9UK96) /// 0006464 // cellular protein modification process (GO_REF:0000096 [ISO] UniProtKB:Q9UK96) /// 0009056 // catabolic process (GO_REF:0000019 [IEA] Ensembl:ENSP00000403802) /// 0008219 // cell death (GO_REF:0000037 [IEA] UniProtKB-KW:KW-0053) /// 0…	ENSMUSG00000048232	1.00041	-3.87478	-1.95411	1.85045e-07	3.75087e-06	0.00901335	0.8807	0.395604	0.392777	0.198965	0.213548	0.332325	1.05768	0.961849	0.981691	0.379139	0.432371	0.210174
Fbxo32	0008150 // biological_process (PMID:21465538 [IDA]) /// 0008150 // biological_process (PMID:23752591 [IDA]) /// 0006464 // cellular protein modification process (GO_REF:0000041 [IEA] UniPathway:UPA00143)	ENSMUSG00000022358	8.75266	-1.55326	-0.635302	3.86135e-10	1.14059e-08	1.88083e-05	5.60186	5.24824	5.8442	6.11431	6.1427	5.84377	10.0756	8.71545	7.46696	6.59573	6.80616	8.2361
Fcgr1	0002376 // immune system process (GO_REF:0000037 [IEA] UniProtKB-KW:KW-0391) /// 0007165 // signal transduction (PMID:9551950 [IMP] MGI:MGI:2679238) /// 0008150 // biological_process (PMID:11911823 [IMP] MGI:MGI:2679238) /// 0061024 // membrane organization (PMID:11911824 [IMP] MGI:MGI:2664927) /// 0008150 // biological_process (PMID:9551950 [IMP] MGI:MGI:2679238) /// 0016192 // vesicle-mediated …	ENSMUSG00000015947	45.7882	-2.40251	-1.26454	0	0	0	19.3388	20.5848	24.1968	27.2856	29.6724	27.8079	28.3383	29.4171	32.8677	52.209	47.4551	37.7005
Fcgr3	0008150 // biological_process (PMID:8552190 [IDA]) /// 0007165 // signal transduction (PMID:8769481 [IMP] MGI:MGI:1861924) /// 0008150 // biological_process (PMID:9743367 [IMP] MGI:MGI:1861924) /// 0002376 // immune system process (PMID:8769481 [IMP] MGI:MGI:1861924) /// 0002376 // immune system process (PMID:9743367 [IMP] MGI:MGI:1861924) /// 0008150 // biological_process (PMID:8769481 [IMP] MGI…	ENSMUSG00000059498	624.246	-1.85407	-0.890695	0	0	0	420.944	367.899	344.049	514.69	508.81	527.292	537.16	474.915	468.761	601.527	618.027	653.185
Fcgr4		ENSMUSG00000059089	110.212	2.92145	1.54668	0	0	0	71.973	106.231	112.135	112.86	105.504	112.271	31.5182	41.2475	44.6355	66.593	53.936	68.4772
Fcho1	0016192 // vesicle-mediated transport (GO_REF:0000037 [IEA] UniProtKB-KW:KW-0254) /// 0061024 // membrane organization (GO_REF:0000024 [ISS] UniProtKB:O14526) /// 0006461 // protein complex assembly (GO_REF:0000024 [ISS] UniProtKB:O14526) /// 0016192 // vesicle-mediated transport (GO_REF:0000096 [ISO] UniProtKB:O14526) /// 0006461 // protein complex assembly (GO_REF:0000096 [ISO] UniProtKB:O14526…	ENSMUSG00000070000	5.44026	-1.87209	-0.904652	5.68106e-09	1.43452e-07	0.000276719	2.59842	2.9507	2.9863	2.69013	2.92234	3.39472	4.8446	4.78268	6.6935	4.02575	5.84592	4.21951
Fchsd2	0008150 // biological_process (GO_REF:0000015 [ND])	ENSMUSG00000030691	0.617696	-2.93309	-1.55242	5.89382e-09	1.48133e-07	0.000287082	0.211426	0.230122	0.166331	0.225688	0.285965	0.279229	0.618302	0.625118	0.609668	0.366348	0.386905	0.511084
[truncated: 1,857 more rows]
