# Supplementary material for: MicroRNAs regulate alveolar macrophage homeostasis and its function in lung fibrosis
Source: Front Immunol. 2025 Jun 23;16:1598306. doi: 10.3389/fimmu.2025.1598306 (PMC12231002; doi:10.3389/fimmu.2025.1598306)
Supplement: Supplementary file 3 [file Table2.xlsx]

## Sheet: Heatmap_PF_RNAseq_cluster5
Supplemental Table 2: Five clusters of DEGs (DicerKO vs WT) in TR-AMs and Mo-AMs during BLM-PF
	Name	my_gene_col.cluster	DicerTRAMWT1 (GE) - RPKM	DicerTRAMWT2 (GE) - RPKM	DicerTRAMWT3 (GE) - RPKM	DicerTRAMKO1 (GE) - RPKM	DicerTRAMKO2 (GE) - RPKM	DicerTRAMKO3 (GE) - RPKM	DicerMOAMWT1 (GE) - RPKM	DicerMOAMWT2 (GE) - RPKM	DicerMOAMWT3 (GE) - RPKM	DicerMOAMKO1 (GE) - RPKM	DicerMOAMKO2 (GE) - RPKM	DicerMOAMKO3 (GE) - RPKM
1	0610012G03Rik	cluster2	32.8794	30.9214	29.4292	29.7927	32.9512	28.9001	32.1079	37.6583	35.4719	48.4124	47.3025	39.453
2	0610040J01Rik	cluster2	1.14617	0.633662	1.01212	1.55363	1.34182	1.43511	3.44855	3.09928	2.6663	4.02961	3.71382	3.04096
3	1110034G24Rik	cluster3	5.25051	4.06836	4.03839	6.99898	6.59514	6.02501	2.69273	3.90317	2.86887	3.71054	3.61675	3.53397
4	1110037F02Rik	cluster1	3.70698	3.20649	3.83061	2.30459	2.44719	1.78691	4.5107	3.47282	3.74937	1.48115	1.74041	1.78748
5	1190005I06Rik	cluster3	6.90286	8.52382	8.57459	9.64154	9.45213	10.4252	3.21667	4.06585	3.14292	4.74423	4.07336	4.23051
6	1600014C10Rik	cluster4	64.5144	50.8615	55.2988	54.907	54.2225	52.9587	40.6863	37.3746	39.6659	44.6624	43.9908	42.0317
7	1700017B05Rik	cluster2	12.221	13.8489	13.8319	11.3145	12.5308	11.6139	12.1847	13.1332	13.5538	15.9807	16.5972	16.55
8	1700025G04Rik	cluster1	0.058412	0.0363299	0.037513	0.0940233	0.0663911	0.0200375	0.308958	0.308979	0.203823	0.20117	0.129046	0.127917
9	1700037H04Rik	cluster3	41.5666	41.5059	36.6246	35.9548	35.1528	34.9448	21.0345	27.0858	21.4878	32.9792	40.3698	27.8308
10	1810011H11Rik	cluster5	35.0591	36.956	40.6779	31.4045	28.8182	31.5257	23.5784	28.7125	28.0465	23.8802	22.9951	19.8437
11	1810011O10Rik	cluster3	0.490466	0.263623	0.489976	1.93908	2.4801	3.7426	0.701818	0.331291	0.591608	2.18965	2.21928	2.3134
12	2010111I01Rik	cluster2	9.20291	8.13178	7.94003	11.8616	11.4589	11.0865	9.74345	9.85517	8.92469	12.6836	13.6489	12.0211
13	2410004P03Rik	cluster3	0.778694	1.35878	1.20855	2.04507	2.0622	1.9767	0.373074	0.660888	0.566079	0.796161	0.989181	0.819841
14	2510009E07Rik	cluster1	7.63839	5.38131	6.00851	3.45666	3.54027	2.99141	10.8754	10.7797	10.4428	4.21904	4.21243	3.89707
15	2610507B11Rik	cluster1	6.09336	4.08342	5.10995	3.32845	3.01021	2.87803	8.99907	9.23744	9.23962	3.60506	3.39464	3.36846
16	2900026A02Rik	cluster1	0.0272884	0.00880045	0.0272612	0.0269715	0.0260535	0.0393161	0.214762	0.211134	0.314757	0.100507	0.0422005	0.042904
17	3110002H16Rik	cluster3	17.9575	20.0632	19.5624	24.1306	23.5491	24.8406	14.4127	15.2869	14.6024	18.7492	19.7797	20.2401
18	3110043O21Rik	cluster2	15.4718	14.4727	13.1774	18.9969	17.0432	17.6934	11.8798	13.7942	13.8034	18.1495	19.7626	20.3986
19	4930486L24Rik	cluster2	0	0	0.0540327	0.171068	0.137704	0	0.309575	0.358693	0.0978603	0.905497	0.706319	1.10549
20	4930556M19Rik_1	cluster1	0.0302804	0.014648	0	0.00897861	0.00963668	0	0.129986	0.0669378	0.123271	0.12927	0.054632	0.0981916
21	4931406P16Rik	cluster1	3.31905	2.03874	2.9788	1.85502	1.69081	1.96668	4.44606	3.58278	3.95309	2.24263	2.19097	1.79498
22	5031439G07Rik	cluster1	19.4806	15.3147	14.8644	11.1274	11.4606	11.151	20.2139	21.9451	19.2773	15.7101	15.8814	10.7791
23	5430427O19Rik	cluster2	1.62458	1.78725	1.78656	2.68828	3.05209	3.37252	2.62929	2.79484	2.82679	3.8823	2.75548	3.18249
24	5730507C01Rik	cluster4	6.36901	6.31411	6.77504	5.4557	5.0548	6.04195	0.801654	0.869094	0.586849	0.355424	0.243196	1.39078
25	5830417I10Rik	cluster1	2.6697	1.23765	1.38114	1.20626	1.40088	0.885283	2.80541	1.73009	2.29657	0.997655	0.64714	0.777646
26	6430548M08Rik	cluster5	15.8104	18.0684	18.453	9.62256	10.2003	9.58214	11.3674	13.7094	14.8872	8.2315	8.3031	7.5536
27	6530402F18Rik	cluster1	0.642563	0.164053	0.12036	0.010585	0.0852062	0.154297	1.32172	0.690497	1.10205	0.21515	0.358836	0.178901
28	6720489N17Rik	cluster4	4.13583	4.65026	5.24838	5.23681	4.81429	5.01036	2.53916	2.28567	2.78086	2.45148	2.228	2.78994
29	9030624G23Rik	cluster5	3.99348	0.813402	2.04724	1.24645	0.802686	1.51412	0	0.116158	0.285217	0	0	0.371766
30	9430020K01Rik	cluster5	0.628489	0.551494	0.733721	0.0866776	0.12094	0.259718	0.619587	0.420032	0.485928	0.227566	0.263703	0.10341
31	9930111J21Rik1	cluster5	5.06398	5.91034	6.02252	2.84818	3.12728	2.92418	6.25411	5.40842	5.50833	2.80578	1.69884	3.19894
32	9930111J21Rik2	cluster1	1.87844	2.56331	3.0039	2.3859	1.94511	1.95237	4.35529	2.54107	2.65365	1.22506	1.15619	1.42158
33	A4galt	cluster5	1.04211	0.350688	0.543164	0.080609	0.028839	0.0652794	0.705064	0.32552	0.79929	0.432369	0.233562	0.21371
34	A530064D06Rik	cluster1	0.617036	0.671599	0.500841	2.25652	1.81643	1.65453	4.80092	3.72264	2.09328	2.84079	4.05544	2.60722
35	A730085K08Rik	cluster4	1.56369	1.98562	2.34319	1.44893	1.77285	1.40806	0.393313	0.567113	0.431013	0.294509	0.327462	0.720262
36	A930007I19Rik	cluster4	2.9231	3.24461	3.34463	3.06385	3.11533	2.91648	2.12784	2.10385	2.06018	1.7185	1.42506	1.66999
37	A930011G23Rik	cluster1	12.1416	12.9499	12.7968	13.4077	13.1478	14.1944	19.056	18.5945	18.4341	12.572	14.5012	15.6657
38	A930017K11Rik	cluster4	0.116226	0.431049	0.667631	0.482479	0.715114	1.28381	0	0.0428215	0	0.175122	0.0399419	0.0685256
39	AA467197	cluster2	3.59775	1.50307	1.89918	9.31017	10.565	10.367	20.3584	8.40508	8.93205	8.09025	9.10437	7.56883
40	Aar2	cluster2	8.46245	8.8455	8.72583	8.45561	9.23122	9.70946	6.87706	6.90238	7.5141	10.8921	9.48201	8.74345
41	Abca1	cluster1	2.07875	1.67598	2.0909	3.75459	3.66123	3.16365	12.275	7.50144	6.19556	3.89491	4.45753	5.17108
42	Abca2	cluster1	6.11692	3.48357	3.62057	1.48177	1.48159	1.66978	4.26257	4.34452	5.19788	1.6101	1.72545	1.40368
43	Abca3	cluster1	8.66585	5.01966	5.52105	3.82616	3.39488	3.53351	7.12808	7.32899	7.46537	4.18392	3.77545	2.97328
44	Abca7	cluster1	5.72538	3.2418	3.3401	1.83158	1.82673	2.11295	6.14442	5.33796	5.14987	2.09264	2.2154	2.04427
45	Abca9	cluster1	0.378894	0.224676	0.247256	0.318924	0.408424	0.270013	4.6434	3.78939	3.65714	1.41803	0.812762	1.24667
46	Abcb1b	cluster1	0.516506	0.305382	0.358327	0.61261	0.846239	0.698226	2.56625	3.1082	2.7906	2.03688	1.88349	2.18808
47	Abcc1	cluster1	3.32499	2.61662	3.05745	2.33034	2.32647	2.50605	5.4635	4.4752	3.78878	1.90968	2.09944	1.96977
48	Abcc3	cluster2	1.08758	0.843452	0.646724	1.54588	1.6482	1.77421	4.57609	5.92466	5.97364	7.80335	8.38282	7.04333
49	Abcc4	cluster1	4.87622	4.4187	5.23584	3.2685	3.46434	3.21588	5.13177	5.21889	4.8346	2.9751	2.7703	2.74337
50	Abcc5	cluster5	17.3385	16.1189	17.3188	12.5843	12.6762	12.4881	14.8102	14.0575	14.0513	8.42833	8.92339	9.34105
51	Abcg1	cluster4	109.905	89.9135	125.777	87.2428	86.7848	84.1058	84.1587	67.1568	73.8153	49.1001	46.0796	50.1649
52	Abcg3	cluster1	0.0554173	0.0402119	0.0415215	0.164321	0.211638	0.0399216	1.07052	0.949418	0.808409	0.333998	0.499921	0.424756
53	Abhd17c	cluster4	48.3886	52.0764	48.8591	52.247	55.1041	49.0206	31.8662	31.8743	30.8417	28.1899	30.2768	26.8004
54	Abhd3	cluster4	11.8821	12.3447	14.8378	15.0444	15.0301	14.0855	5.97234	5.40294	6.87137	4.73391	4.31598	6.82822
55	Abhd6	cluster4	3.10101	2.91196	2.97263	1.94717	1.94476	2.212	0.734111	1.41134	1.36142	1.09939	1.41047	0.860388
56	Abi2	cluster1	1.11688	0.829922	0.629772	0.587233	0.608286	0.41473	2.1501	1.41902	1.65621	0.780701	0.563865	0.86216
57	Abi3	cluster5	11.8191	9.09745	11.5351	7.29	7.81677	7.99665	10.1041	14.726	13.2099	6.49519	7.44783	5.36246
58	Abl1	cluster5	2.54482	1.65371	1.94484	1.03629	0.971862	0.859585	2.31231	2.06271	2.21587	0.954335	0.852684	1.03028
59	Ablim1	cluster1	0.773821	0.230971	0.240549	0.0732288	0.120514	0.0790702	0.967393	0.336662	0.368641	0.0413456	0.0466792	0.0339751
60	Abr	cluster5	19.0059	15.7912	17.5806	11.9606	11.3894	12.3758	16.7081	15.5878	16.1742	10.1245	9.58365	8.69039
61	Abtb2	cluster1	2.95163	0.993964	1.23405	1.4893	1.56212	1.13559	5.0665	2.5775	3.1755	2.46528	3.25321	2.35559
62	Acaa1b	cluster3	19.3523	24.5924	27.8725	71.3864	75.1506	77.6748	6.24136	10.6673	10.3411	20.8745	13.439	16.435
63	Acadm	cluster3	13.097	12.7199	12.2238	19.3204	20.2005	19.8355	13.3137	12.42	12.0246	15.5168	12.1161	16.0662
64	Acadvl	cluster3	42.7008	44.0409	43.271	52.4051	57.0735	62.0318	32.9351	36.1468	36.9981	52.0341	50.2343	47.3292
65	Acap1	cluster4	2.64164	2.65331	3.64122	3.76696	3.95962	3.68976	1.22272	1.49334	1.80602	0.952023	1.03949	0.713352
66	Acap2	cluster5	7.7414	6.42711	7.25315	4.9862	4.94666	4.69277	7.81211	7.23374	7.1027	4.17723	3.68603	5.28775
67	Acat1	cluster3	24.3951	30.3256	27.6721	28.7479	29.0556	29.0634	17.5989	19.0368	18.5766	22.2962	21.1299	18.7351
68	Acat2	cluster3	29.2313	25.3071	28.4489	31.7352	32.5599	33.1092	14.2745	16.6034	18.2068	24.6631	30.4357	21.11
69	Ace	cluster1	9.41424	5.94913	6.18935	1.64399	2.26777	2.07297	8.11655	8.56505	7.73824	1.44838	1.84142	1.19567
70	Acer3	cluster2	1.55341	1.63432	1.88894	2.99523	3.38766	3.02082	4.92844	4.44728	4.04891	4.95403	3.90755	6.28101
71	Acod1	cluster2	0.862529	0.453527	0.730544	3.22472	3.60428	3.27784	3.92398	2.63208	2.519	3.97416	8.02254	2.7638
72	Acot1	cluster3	4.79525	6.7454	9.36031	32.5533	33.7545	31.6351	2.77625	2.6501	3.81009	16.8588	8.94434	12.053
73	Acot11	cluster1	1.98161	1.1786	1.54557	0.732065	0.806397	0.787862	1.8826	1.71452	1.69717	0.791311	0.8959	1.09173
74	Acot4	cluster3	1.01974	1.36605	1.4987	2.67481	2.93326	2.39216	0.589279	0.671937	0.425778	0.906132	1.05133	1.06371
75	Acox1	cluster4	66.603	62.7338	74.3097	67.7694	68.0056	69.2805	44.3594	43.804	47.4881	47.6832	47.284	45.5565
76	Acpp	cluster1	0.339426	0.085382	0.152589	0.233497	0.289499	0.234735	1.98891	1.54569	1.34495	0.770551	0.727875	0.632387
77	Acsf2	cluster5	3.38204	1.74697	2.14745	1.27478	1.24051	0.96353	1.96858	1.85325	1.92521	0.575803	0.67963	0.912517
78	Acss1	cluster3	17.2521	15.8268	23.3885	32.1346	31.737	34.8582	10.063	12.4052	15.5696	25.3003	21.5084	23.6028
79	Actb	cluster5	4973.29	5015.52	4543.06	3045.43	2840.88	3040.18	4252.18	4421.9	4319.61	2951.42	3181.81	2622.77
80	Actn1	cluster5	8.91884	7.86606	8.96804	4.92122	4.85409	4.46954	7.89311	7.37207	7.12135	3.75236	3.11834	3.15508
81	Actr2	cluster1	14.7624	12.3349	13.5958	11.1534	12.1874	11.2201	18.8958	14.3426	14.1587	8.41119	7.93138	9.92967
82	Acvrl1	cluster1	13.6305	10.9226	11.958	9.20488	8.87396	10.4893	15.4078	16.4679	18.4808	14.2014	13.6128	10.5929
83	Adam15	cluster1	42.8039	30.6179	29.852	26.3619	28.2227	30.297	52.5936	49.169	52.4803	40.4638	48.041	36.751
84	Adam19	cluster2	0.0414754	0.0334392	0	0.106584	0.0879965	0.0663957	0.348669	0.206292	0.262648	0.361069	0.356334	0.309744
85	Adam23	cluster1	0	0.00427875	0.0132543	0.0419632	0.0450388	0.0722137	0.161371	0.156423	0.120027	0.0932903	0.0866307	0.0730094
86	Adam33	cluster2	1.313	1.37618	1.03842	1.35183	1.1259	1.02468	2.37786	2.75135	2.62311	2.17069	2.48173	2.40842
87	Adam8	cluster2	12.6616	7.75626	6.62638	13.4201	13.7017	15.4311	92.0565	78.7766	63.0281	81.8285	76.3546	68.2742
88	Adamdec1	cluster5	0.162253	0.451312	0.638232	0	0.0129092	0.116884	0.065298	0.089669	0.110088	0.0203727	0	0.0239157
89	Adamts1	cluster2	0	0.0448737	0.139005	0	0	0.0445497	0.109507	0.164049	0.163642	0.316811	0.525999	0.131261
90	Adamts10	cluster5	5.46577	5.46261	4.4196	2.86696	3.12875	3.22272	6.09811	8.73299	7.24565	2.61832	3.25458	2.5738
91	Adamts2	cluster4	2.79209	1.88073	2.52616	2.3931	2.25665	2.14546	0.848049	0.710384	1.1724	0.799056	0.619164	0.608779
92	Adamtsl5	cluster2	0.999906	0.55424	0.265335	1.07477	1.21984	1.1605	3.1522	3.25803	2.8268	3.00274	3.24297	2.83714
93	Adarb1	cluster4	2.22527	1.78145	2.22959	1.65604	2.01903	1.9027	1.35796	1.13817	1.11906	0.666199	0.778228	0.802635
94	Adcy3	cluster4	47.1986	44.4072	44.3667	41.8593	41.043	43.5572	18.5576	17.3547	19.8107	19.616	22.252	17.057
95	Adcy7	cluster1	35.0482	30.771	31.2404	21.9543	21.2945	21.6311	36.2493	40.1759	42.812	21.2936	22.0885	18.95
96	Adcy9	cluster1	0.132492	0.100717	0.113451	0.101021	0.114449	0.0181799	0.375785	0.303347	0.346738	0.304199	0.302462	0.223188
97	Add3	cluster5	21.0755	22.1538	23.1042	17.59	19.025	17.8515	17.3376	19.1665	19.4492	11.7257	10.3199	12.9075
98	Adgre1	cluster2	87.4834	83.6277	80.5597	79.2588	74.3018	85.7463	81.4104	84.7006	76.5719	97.4985	102.631	101.407
99	Adgre4	cluster1	6.33982	6.31092	3.86342	1.92163	1.9459	2.23279	9.48	8.05073	3.9383	1.08969	1.69941	2.20951
100	Adgre5	cluster2	5.28876	2.72307	3.68797	12.8717	12.6902	15.2145	27.9297	20.0692	23.3601	29.4425	38.0331	24.4671
101	Adgrg1	cluster3	8.02023	6.95196	8.11645	11.5463	11.1683	11.808	3.96283	2.78779	3.47185	6.82596	6.93108	4.79284
102	Adgrg3	cluster2	0.0439525	0.0956783	0.131726	0.625566	0.629452	0.316625	0.20047	0.291485	0.253484	1.57836	1.57466	2.18973
103	Adgrg6	cluster1	0.0334919	0.0283528	0	0.0248272	0.0213175	0.00804231	0.372911	0.296149	0.295414	0.130364	0.0604263	0.153036
104	Adgrl2	cluster4	4.26198	3.37328	4.78994	3.13267	3.02795	2.53211	2.32454	2.12316	2.627	1.81396	1.53171	1.79909
105	Adgrl3	cluster5	0.821503	0.805538	1.19775	0.144837	0.171939	0.0639778	0.353446	0.298579	0.341462	0.0371709	0.0343358	0.0654528
106	Adipor1	cluster3	56.5138	61.3905	59.5178	63.0356	65.0329	62.5361	44.5054	51.3977	50.3245	61.4968	65.6609	64.1817
107	Adipor2	cluster4	11.8454	13.0679	15.6671	16.8299	15.8697	14.7118	11.6441	7.92834	9.01932	8.59342	7.48849	9.52527
108	Adk	cluster3	15.8512	18.4084	17.9596	24.5651	23.5005	25.5963	11.5582	14.4375	14.1651	16.0056	15.6304	17.1284
109	Adora2a	cluster1	0.194092	0.150226	0.203593	0.253226	0.234724	0.205069	1.62472	1.26573	0.711129	0.838345	0.760394	0.801043
110	Adra2a	cluster1	0	0.0625941	0.116339	0.0613881	0.0576515	0.0372853	0.430481	0.986837	0.702349	0.0779856	0.133403	0.0762898
111	Adrb1	cluster4	2.29033	2.04395	2.39653	1.63925	1.62116	1.28958	1.20779	1.04752	1.0985	0.218163	0.325693	0.325948
112	Adrb2	cluster3	106.49	102.296	126.698	125.596	123.729	133.962	66.6247	80.8706	83.3091	104.479	109.907	113.637
113	Adrbk2	cluster1	2.17258	1.779	2.00084	1.2817	1.06594	1.09773	2.24051	2.05741	2.20345	1.07412	0.810787	0.820597
114	Adssl1	cluster1	13.3727	15.0346	10.7323	14.1055	13.6927	15.383	36.6727	47.0007	36.9029	46.3775	45.039	33.7814
115	Aebp2	cluster5	4.7868	4.44705	4.91741	3.68008	3.83234	3.36245	5.11238	4.24543	4.17912	2.6185	1.84916	2.66584
116	Afap1	cluster4	9.29959	6.87487	8.33116	5.51495	6.21405	5.7851	4.03163	3.49209	3.87067	2.84839	2.20988	3.25818
117	Aff1	cluster1	5.82415	3.50667	4.54298	3.02217	3.14438	3.01185	6.89778	4.18433	5.48999	2.48116	2.36429	2.65511
118	Aga	cluster3	14.5366	14.9456	13.6224	18.7996	18.4511	18.2978	13.19	12.7414	12.8248	18.6675	16.5817	20.1148
119	Agmo	cluster3	1.29902	1.59749	1.54789	2.97935	3.01841	2.05949	1.11696	0.96009	1.10438	1.39919	0.879393	1.48565
120	Agpat1	cluster5	8.75164	7.16694	8.6201	4.76236	5.62255	5.35214	8.17857	8.04287	9.49627	4.29671	5.00135	4.6381
121	Agpat5	cluster2	2.82791	3.01399	2.86382	3.34868	3.76249	3.72825	2.95167	3.34248	3.15661	4.47627	4.03939	4.53401
122	Agpat9	cluster3	23.0044	25.1236	28.9794	28.634	27.9347	26.588	14.2281	17.5411	17.2855	18.7628	19.3877	19.0117
123	Agps	cluster1	11.0885	9.58651	10.389	8.08045	7.8021	7.56169	13.8497	11.5233	12.5675	7.20528	5.8559	7.47337
124	Agrn	cluster1	0.83693	0.681602	0.619133	0.471196	0.488873	0.42229	1.27906	0.702577	0.956006	0.223475	0.316744	0.268585
125	Agtrap	cluster5	20.0865	18.6921	17.59	11.4437	10.9818	11.9551	21.4445	19.1345	18.7649	11.243	13.7778	12.1303
126	Ahcyl2	cluster1	2.09201	1.984	1.92677	2.29492	2.20786	2.16823	5.1203	4.16762	3.64673	2.95277	2.01188	2.93
127	Ahnak	cluster1	3.57539	3.71834	4.90066	4.18402	4.26446	3.98703	11.0245	7.56663	7.37845	4.09235	4.2139	5.17309
128	Ahr	cluster1	1.72376	0.540464	0.717514	0.776147	0.85335	0.590219	4.05954	2.31984	2.52322	1.55514	1.23413	1.35508
129	AI427809	cluster1	0.456743	0.401723	0.279994	1.30507	1.14965	1.25629	4.38926	3.83218	2.45101	3.56609	2.6327	2.35018
130	AI467606	cluster3	22.4021	21.7724	24.1473	28.2914	31.0455	28.0215	18.3318	21.7504	21.4869	25.0599	29.0275	30.4987
131	Aif1	cluster2	1.09153	1.18028	1.63565	4.18848	4.20939	3.57696	15.4351	17.7066	14.1149	20.1227	22.1095	16.1267
132	Aifm1	cluster3	13.0631	12.3058	13.9453	15.2315	14.4724	14.658	10.9096	9.40409	10.4959	11.9625	14.2271	12.7544
133	Aifm2	cluster4	26.9247	25.7954	27.3628	20.8083	20.647	23.0414	15.4211	17.3335	18.5922	17.3351	20.4991	18.9284
134	Aig1	cluster3	3.39082	3.70489	3.87097	4.75122	4.59903	4.83912	3.18555	2.70745	2.72159	4.02387	3.21463	3.90379
135	Aim1	cluster5	6.63787	5.22855	6.48423	4.4341	4.39638	4.19234	6.02154	5.80718	6.2033	3.11369	3.5896	3.30812
136	Ak1	cluster1	0.189676	0.293615	0.255806	0.179974	0.21731	0.036437	1.2417	1.04824	0.463299	0.685901	0.547542	0.357859
137	Ak6	cluster3	19.7158	23.8178	24.9395	31.6634	29.835	29.617	19.9579	22.4397	19.8366	23.908	21.6816	23.3951
138	Akap13	cluster1	13.1085	10.745	13.5883	8.61408	8.91186	8.86206	16.9114	12.9942	13.8504	6.29775	6.01018	7.07635
139	Akr1b10	cluster3	13.8025	14.3076	15.5262	19.5918	19.5951	19.493	12.0378	11.041	11.2833	15.9012	14.9204	15.0253
140	Akr1b8	cluster3	2.42797	4.34891	6.09665	12.2583	12.8226	13.1416	6.69025	4.20679	4.18521	7.44849	6.79918	5.99687
141	Akr1c13	cluster3	17.4248	19.2375	21.4258	27.5003	26.0947	27.6694	12.6678	17.4346	16.1131	18.8793	16.9866	19.3042
142	Akt3	cluster1	0.211168	0.074292	0.186984	0.284612	0.3238	0.267364	0.721073	0.689602	0.716382	0.414592	0.564063	0.486692
143	Alcam	cluster1	3.30142	2.81989	2.3287	4.2106	4.25984	3.8477	8.14605	7.81724	6.72	5.82773	4.41482	6.98781
144	Aldh1a2	cluster1	1.43378	1.09292	0.781279	0.721446	0.732841	0.77204	6.66776	5.18647	3.47854	1.00379	1.09744	0.691643
145	Aldh1b1	cluster1	10.1876	7.18523	6.79919	5.86387	6.57972	7.70896	14.5393	13.0345	10.5426	6.3636	6.00179	5.75413
146	Aldh1l1	cluster5	8.86512	7.74452	6.69115	3.28097	3.22336	3.70309	5.80889	4.3215	4.52229	3.88361	4.71582	2.37581
147	Aldoc	cluster4	58.1211	67.7959	56.6024	46.3383	47.0675	49.1226	27.7096	31.5042	32.5215	34.5661	36.5962	29.6643
148	Alkbh4	cluster3	4.22829	4.69772	4.94355	5.29057	5.78184	5.69028	2.54314	2.9017	2.83735	5.29744	5.00596	3.67095
149	Alox15	cluster1	0.240503	0.0193904	0	0.023771	0.0255132	0.0192504	1.03242	0.243676	0.190377	0	0.0206627	0
150	Alox5	cluster3	74.0738	85.584	85.0806	86.3077	84.9254	93.1349	32.4588	43.0685	46.4877	53.194	54.2135	39.0827
151	Aloxe3	cluster4	3.45979	4.41103	4.79279	3.43785	3.35705	3.74409	0.717849	1.15573	1.41891	0.895866	1.26033	0.924737
152	Alpk2	cluster2	0.821611	0.874392	0.8713	1.22935	1.33956	1.56011	1.91271	1.66257	2.20411	1.21891	1.58335	1.1924
153	Alppl2	cluster4	0.348815	0.421844	0.0653374	0.491288	0.499544	0.795718	0.0467931	0.0481931	0.0295837	0.0656967	0.112381	0.231365
154	Ambra1	cluster5	2.8761	2.08306	2.23919	1.08626	1.40109	1.04173	2.5348	2.7616	2.73635	1.48486	0.728872	0.729444
155	Amica1	cluster2	0.0800698	0.1162	0.149981	0.854711	0.930096	0.999799	1.58971	2.03553	1.65697	1.44773	1.63036	0.28325
156	Ammecr1	cluster1	0.542758	0.901445	0.826878	0.536454	0.523953	0.434435	1.22321	0.809879	0.957472	0.245338	0.317089	0.330672
157	Ampd3	cluster5	11.4248	8.8716	10.1774	8.13867	7.56787	6.72577	7.61839	6.98315	5.14398	5.93199	4.70424	4.49064
158	Amz1	cluster3	28.9207	29.1387	32.916	28.7271	30.3792	29.6267	18.3403	19.8713	24.3962	22.8245	23.9486	22.5418
159	Anapc1	cluster1	2.6307	1.89323	2.43846	1.94749	1.81116	1.5093	3.11062	2.99878	3.10264	1.38924	1.53812	1.5094
160	Angpt2	cluster2	0.10663	0.103163	0.119838	0.379408	0.288445	0.371267	0.529256	0.309376	0.397912	1.55308	0.824493	0.880149
161	Angptl4	cluster3	94.115	79.0219	125.825	109.123	121.713	111.186	50.8871	48.9521	78.988	124.547	89.6387	103.213
162	Ank	cluster1	3.29885	3.24437	2.41039	2.81323	2.655	2.64484	9.49442	9.5525	7.19572	6.21657	4.65182	5.70632
163	Ank2	cluster1	0.102638	0.0838923	0.0318212	0.0125933	0.019148	0.0322948	0.176619	0.144741	0.0864486	0.0195532	0.0474351	0.0146069
164	Ankfy1	cluster1	7.10053	4.20328	5.63226	2.98053	2.90892	2.9765	7.42924	6.49541	6.96149	2.54605	2.70266	2.63058
165	Ankhd1	cluster1	4.2064	3.74582	4.58898	3.50775	3.46594	3.20535	5.97255	4.19103	4.7793	2.43883	2.26105	2.80405
166	Ankib1	cluster1	2.27836	1.92362	2.00394	1.3931	1.30605	1.16215	3.42468	2.05685	2.54442	1.46413	1.19635	1.44342
167	Ankrd44	cluster5	5.12347	3.39075	4.4634	2.70238	2.5321	2.33618	5.58532	4.43734	4.79975	2.30088	1.79827	2.3097
168	Ankrd50	cluster1	0.787853	0.678171	0.685789	0.3779	0.342914	0.517476	1.18745	1.15255	1.02194	0.50044	0.424046	0.601132
169	Anks1	cluster1	1.25315	0.779411	1.01115	0.612495	0.666152	0.641513	1.73651	1.36228	1.46693	0.816136	0.823454	0.763206
170	Ano6	cluster5	48.1888	42.2013	42.5608	31.0701	30.4666	31.4769	38.4545	41.263	38.9794	24.7457	25.6588	29.8307
171	Anp32e	cluster1	9.26834	6.00472	6.32428	6.24891	6.56645	6.0276	13.7063	10.1681	10.2001	4.71041	4.50754	4.70014
172	Anpep	cluster1	4.49604	1.86424	1.94277	1.77753	1.72611	1.73653	15.7901	11.6349	10.5559	5.42427	4.97866	5.16139
173	Antxr2	cluster2	5.49843	4.38302	4.31904	9.54557	9.64779	8.95121	8.96233	7.79282	8.92551	12.2934	9.63077	11.5032
174	Anxa2	cluster3	623.176	614.958	677.015	684.499	636.39	692.743	427.127	450.631	476.129	565.252	570.843	487.576
175	Anxa3	cluster1	65.0461	83.6345	73.6804	73.514	69.6473	71.0358	102.827	113.23	92.8105	89.5861	90.3332	86.9853
176	Anxa7	cluster3	24.749	26.8332	24.9563	34.5086	33.8387	33.7614	25.9551	26.6034	25.3232	29.4924	31.2789	29.5161
177	Aoah	cluster1	1.82221	1.50179	1.16303	3.06179	3.18954	3.32223	8.23879	7.42231	4.80808	5.60984	5.8621	6.30689
178	Ap1g1	cluster1	8.88762	7.4836	9.86385	5.84024	6.04005	6.58698	9.73052	8.27353	9.15828	6.72783	5.46606	6.07817
179	Ap2a1	cluster1	15.8529	14.2309	15.5285	9.86252	10.8183	10.2501	16.338	18.0153	16.6697	14.4765	14.976	10.9787
180	Ap3s1	cluster3	27.867	37.2565	40.1143	53.7588	58.3974	52.4469	39.4352	35.6531	33.0319	48.6356	34.0442	63.7598
181	Apaf1	cluster1	2.97451	1.88692	2.57152	1.99013	1.9106	1.62213	4.51938	3.54063	3.47454	1.25863	1.23003	1.65096
182	Apbb1ip	cluster5	2.13608	2.46456	3.26056	1.96702	2.19986	1.80959	2.55583	2.31701	2.45754	1.21944	0.984854	1.35328
183	Apbb2	cluster1	1.75813	1.37554	1.16942	1.415	1.54154	1.35699	4.69777	4.40209	4.60113	3.18066	2.47382	2.66549
184	Apc	cluster1	0.817998	0.670581	0.968452	0.440662	0.578282	0.494806	1.6016	1.07668	1.16933	0.489241	0.418448	0.61482
185	Apcdd1	cluster1	5.09576	4.7431	5.81916	1.54224	1.46514	1.11392	6.46817	6.215	7.74946	1.21789	2.66303	1.71977
186	Apobec1	cluster2	39.0988	45.189	28.9129	43.5023	45.8912	44.3557	74.5441	86.4519	46.0664	73.8499	68.9846	101.481
187	Apobr	cluster5	12.286	9.50673	10.863	7.76449	8.14305	7.05045	11.5789	10.6882	11.1087	6.05292	5.35375	6.12337
188	Apoc1	cluster4	3.55111	4.98172	8.64718	5.79129	7.06335	4.60467	1.1433	2.35503	2.048	1.24847	1.73902	1.77965
189	Apoc2	cluster1	3.26676	0.760876	2.90089	3.51583	2.84939	2.84721	12.0108	12.9051	15.2691	8.2036	16.5279	11.699
190	Apoe	cluster2	0	0	610.683	643.549	525.586	1186.55	1333.16	1308.18	5641.01	7946.85	8062.69	8299.73
191	Arap1	cluster1	19.4312	12.8288	13.9937	10.2661	10.2197	9.49433	21	18.8753	18.6112	13.5676	14.0527	12.0699
192	Arap3	cluster1	0.112978	0.236827	0.211621	0.212164	0.269662	0.24416	0.596128	1.12387	1.08594	0.567426	0.427082	0.288645
193	Arc	cluster2	2.542	2.83294	4.02617	3.24396	4.01422	4.28054	5.97408	8.34011	14.1254	9.22788	15.9069	8.00593
194	Areg	cluster1	79.2593	59.6073	73.276	39.8016	36.8443	35.4207	101.699	104.876	106.565	16.1427	25.8331	20.191
195	Arel1	cluster1	4.58953	3.47197	4.21913	3.54212	3.1802	2.98575	5.29223	4.94689	5.15684	2.82822	2.60075	2.61959
196	Arf2	cluster3	22.0486	23.1254	21.9037	25.8981	26.1569	24.4712	18.2397	20.3812	17.4755	22.9057	26.3341	22.3625
197	Arf3	cluster1	66.3975	44.5085	47.8468	35.2862	34.8538	33.3528	60.4998	60.0006	56.9479	30.1033	31.3726	25.9521
198	Arfgef1	cluster1	2.85984	2.50442	3.1211	1.78869	1.89052	1.5501	4.07576	3.16099	3.24438	1.31627	0.919606	1.31746
199	Arfgef2	cluster1	3.20782	2.70746	3.01694	2.02872	1.80975	1.66985	3.34029	3.48982	3.82028	2.05052	2.26068	1.97066
200	Arg1	cluster1	100.765	40.2014	39.9461	39.9564	41.061	40.1672	275.821	110.713	93.9163	96.3309	119.448	62.0426
201	Arg2	cluster2	10.8836	8.03064	15.9994	17.0754	17.9104	16.1438	21.0687	17.0547	16.7787	20.3082	21.8378	32.2468
202	Arhgap10	cluster1	2.45595	1.32692	1.52946	1.49429	1.56321	1.68497	4.99757	3.82507	4.04686	3.13981	3.30479	3.47898
203	Arhgap15	cluster1	2.92264	3.59389	2.95872	2.08383	1.98805	1.70897	4.62102	4.43254	3.6254	2.23545	2.24262	2.80836
204	Arhgap17	cluster5	17.7178	21.1285	20.9572	14.8608	15.0627	14.6112	22.0448	23.8065	23.6718	14.9435	15.8378	14.0151
205	Arhgap19	cluster1	6.64065	6.80433	6.06525	4.70985	4.81143	5.11006	9.90957	11.5704	9.86828	6.93	8.04987	8.48495
206	Arhgap21	cluster1	1.05039	0.636438	0.739312	0.383818	0.391689	0.489169	1.59412	0.979229	1.13742	0.436967	0.552404	0.531725
207	Arhgap22	cluster2	2.53782	2.17296	2.09161	3.74747	4.4098	4.30235	3.54063	3.42216	4.87297	7.94082	6.37099	7.91528
208	Arhgap23	cluster5	2.59364	1.41239	1.39917	0.67677	0.773539	0.590773	2.33016	1.69548	2.17207	0.833695	0.771634	0.707795
209	Arhgap26	cluster5	3.07624	2.28434	2.52175	1.90172	1.75932	1.9026	3.02728	2.2741	2.27206	1.30273	1.07668	1.45231
210	Arhgap30	cluster5	30.8785	23.6953	25.3324	20.6602	21.2657	19.026	28.3169	26.1025	28.5718	14.9923	15.2796	16.522
211	Arhgap31	cluster1	6.13627	4.38212	4.73653	2.88502	3.02904	2.8028	7.03546	5.23564	6.08041	2.51875	2.21194	2.28005
212	Arhgap39	cluster5	4.96702	4.03047	5.09212	2.035	2.05667	2.15458	4.56393	3.73383	5.16387	1.77712	1.66566	1.43277
213	Arhgef10l	cluster2	0.190062	0.0835834	0.116512	0.450852	0.296936	0.37341	1.63178	2.24399	0.726844	3.10673	3.77647	2.48567
214	Arhgef11	cluster5	2.61039	1.84328	2.42857	1.14452	1.56307	1.62796	2.87446	2.53657	2.75323	0.919605	0.867319	1.05765
215	Arhgef16	cluster5	0.681974	1.0852	0.995046	0.255431	0.159922	0.180998	0.260013	0.436402	0.292242	0.27041	0.21278	0.0846496
216	Arhgef18	cluster5	2.30829	1.57007	1.45733	0.910275	1.01428	1.09731	1.01856	1.06198	0.810906	0.576722	0.453004	0.704651
217	Arhgef7	cluster5	0.818101	1.40779	1.43181	0.466643	0.484944	0.674822	1.02207	0.800708	0.733042	0.646131	0.515079	0.438161
218	Arid1a	cluster1	2.27143	2.13954	2.24775	1.2962	1.20298	1.14849	2.41928	2.40166	2.46003	1.4723	1.47135	1.51104
219	Arid1b	cluster1	2.7558	1.66544	1.9829	1.12038	1.17765	1.16602	2.75642	2.71809	3.18872	1.1802	0.909494	1.22895
220	Arid2	cluster1	2.33615	1.78158	1.95629	1.581	1.49862	1.14834	2.6202	2.45051	2.77853	1.17793	1.13814	1.35577
221	Arid5a	cluster2	2.49108	1.32247	1.36873	2.4773	2.61008	2.17797	3.54397	3.20523	3.39771	4.81207	5.05746	2.96003
222	Arid5b	cluster1	1.42274	1.53531	1.72198	1.67448	1.84596	1.69242	4.86248	2.64914	2.92566	2.40753	1.97454	2.61974
223	Arih1	cluster1	4.9904	3.07472	3.94944	3.03516	3.44446	3.31609	7.43079	4.68357	5.55956	2.46795	2.8554	2.87457
224	Arl2	cluster2	6.09044	6.07351	5.68497	7.50614	7.35245	7.27154	4.85651	5.75397	5.84068	9.63812	9.50633	7.94404
225	Arl4c	cluster1	0.268661	0.424548	0.429428	0.424866	0.644107	0.421483	1.46084	1.15811	1.14232	0.764627	0.914043	0.66528
226	Arl5a	cluster1	8.96549	8.83238	8.57047	7.25805	7.14181	6.41926	18.8432	14.7337	11.9687	7.52612	6.1215	9.27457
227	Arl5b	cluster1	1.65025	1.66858	2.49317	1.94928	1.83816	1.69551	4.1808	3.18456	3.304	1.22966	1.19235	1.58706
228	Arl5c	cluster1	3.60627	2.52496	3.44861	2.61701	3.15615	2.37	6.69649	6.81818	4.95807	3.52715	2.86186	4.05661
229	Arl6ip1	cluster3	146.835	162.691	166.762	186.848	186.353	183.823	110.563	124.165	118.558	152.332	137.573	152.957
230	Armc2	cluster2	0.0410542	0.00661993	0	0.0324619	0.0479065	0.0197164	0.0293726	0.0605029	0.0371401	0.185574	0.134032	0.177504
231	Arrb1	cluster1	1.31154	0.898455	1.17393	1.03879	0.899224	0.951151	2.64503	2.2815	2.22768	1.40586	1.17974	1.12618
232	Arsg	cluster3	6.92539	7.21192	7.43421	6.1978	6.74823	6.88168	3.63505	4.94072	3.81034	5.48932	5.50422	6.36971
233	As3mt	cluster2	4.88739	7.03841	5.13505	11.4603	11.889	10.6837	10.4902	10.2763	10.52	13.9945	13.6394	16.8919
234	Asah1	cluster3	155.383	180.833	179.186	233.766	233.068	223.508	160.886	159.975	155.689	212.801	188.795	247.225
235	Asap1	cluster5	13.4494	15.1554	14.0861	10.081	10.209	10.7589	14.8147	16.7474	15.869	9.81211	9.53539	10.0302
236	Asb4	cluster4	2.92696	1.79106	2.34297	2.46273	2.64323	2.37885	0.738312	0.608322	0.695923	0.502583	0.554519	0.707982
237	Ascc3	cluster1	2.42066	1.83285	2.18825	1.40432	1.40258	1.19412	3.76968	2.58831	2.83851	1.49328	1.0715	1.97791
238	Asgr2	cluster1	0.0624941	0.151156	0	0.333549	0.497217	0.210091	1.84437	2.76299	1.18726	0.721912	1.12752	0.552689
239	Ash2l	cluster3	7.39687	8.43372	8.17089	10.5428	10.7169	11.3607	6.47288	6.60658	6.60168	6.84878	7.29037	7.0695
240	Asns	cluster2	0.97107	1.82681	1.45515	2.19686	2.46089	2.86725	1.8141	1.74912	1.90339	4.15462	2.61411	4.00774
241	Asnsd1	cluster4	13.4667	15.5107	16.5659	17.5101	17.6843	15.9209	12.9114	12.1266	11.3126	11.5108	9.74458	12.5756
242	Ass1	cluster1	5.175	2.46396	3.05305	3.84222	3.48839	4.10957	12.2226	7.94935	6.02713	4.89127	6.21751	4.58871
243	Asxl1	cluster1	4.22438	3.26067	4.1474	2.67011	2.16621	2.09237	4.32038	3.57143	4.27687	1.86894	2.24588	2.1315
244	Atad2	cluster5	6.94082	6.11233	7.40508	5.71741	5.44239	4.91275	6.3157	5.72985	5.71929	3.43384	3.20316	4.25552
245	Atad2b	cluster1	1.30091	1.15712	1.1162	0.522617	0.747895	0.997613	2.2293	1.65822	1.70838	0.895762	0.735501	0.878345
246	Atf6	cluster1	7.7107	5.04341	6.51975	4.54049	4.5795	4.38112	9.87761	7.68988	7.76462	4.98403	4.5276	3.73777
247	Atg2a	cluster1	6.22698	4.24316	4.51228	2.47956	2.59618	2.62209	5.63984	5.29274	6.44591	2.26694	2.84082	1.81684
248	Atg2b	cluster1	1.20866	0.678235	1.12293	0.642231	0.661606	0.408647	1.59806	1.10081	1.40396	0.728456	0.528346	0.627102
249	Atg4a	cluster4	10.757	13.8407	14.9008	15.3234	15.2465	14.3089	7.89457	9.94898	8.82854	8.20613	7.90797	11.3768
250	Atp10a	cluster4	19.1907	16.0629	19.1804	18.418	18.4119	18.0777	10.7322	11.2577	13.6659	11.0887	10.1739	9.90294
251	Atp10d	cluster1	0.839769	0.757901	0.920319	0.356783	0.382933	0.337088	0.948311	1.08059	1.17358	0.547673	0.316591	0.539459
252	Atp11a	cluster1	2.58486	1.41685	1.97637	1.39688	1.28588	1.19478	3.30424	2.09647	2.62773	1.06783	1.25515	1.32636
253	Atp13a3	cluster1	6.94601	4.69419	6.92365	5.0773	5.33481	4.9667	9.006	6.83575	8.49707	3.93825	2.94934	4.39866
254	Atp1a1	cluster1	44.4024	31.8338	32.6877	23.5737	23.9446	20.7763	57.6356	52.2555	45.8623	25.34	24.898	25.3159
255	Atp1a3	cluster1	8.3705	3.3943	2.70904	4.04363	3.9039	3.81381	48.6542	43.1939	32.9111	20.8296	16.6298	15.6037
256	Atp2b1	cluster1	11.1886	9.19647	10.5848	10.3578	9.95342	10.4221	22.4826	20.075	18.8522	11.5715	10.7884	13.9417
257	Atp6ap1	cluster3	227.516	246.286	230.649	283.843	270.818	288.376	196.339	221.058	210.191	278.758	284.515	277.635
258	Atp6v0a1	cluster2	19.7602	18.8928	18.234	26.996	28.0196	25.6162	28.7502	26.1279	26.3054	41.3256	35.6166	27.9805
259	Atp6v0b	cluster3	157.261	191.287	179.634	215.901	220.278	213.653	150.267	176.497	159.677	219.584	230.119	213.15
260	Atp6v0e	cluster3	105.877	128.831	131.038	158.777	154.786	149.428	89.9618	101.605	95.5983	122.82	122.544	121.522
261	Atp6v1b2	cluster3	114.182	132.957	132.244	154.989	152.712	157.385	109.117	117.957	110.22	151.62	141.309	134.838
262	Atp6v1c1	cluster3	86.2635	132.11	128.106	149.159	148.149	155.779	98.3664	109.813	98.2492	149.743	133.984	168.206
263	Atp6v1d	cluster3	69.1295	93.5401	95.9211	117.209	113.393	109.498	72.797	74.0065	70.5939	98.7726	98.955	108.385
264	Atp6v1g1	cluster3	172.725	205.387	198.31	268.182	284.777	255.265	158.673	170.797	146.947	244.8	198.536	228.61
265	Atp8a1	cluster5	4.42305	2.95122	3.79124	2.71878	2.72675	2.18882	4.19314	3.7732	3.84715	1.45094	1.31344	1.77203
266	Atp8b2	cluster1	0.700889	0.37796	0.464879	0.476975	0.53753	0.413858	1.89896	1.61289	1.87102	0.738664	1.04244	0.704536
267	Atrnl1	cluster1	3.39295	1.64856	1.76944	1.3296	1.2891	1.0265	4.01824	2.99027	3.24526	1.10354	1.43312	1.46289
268	Atxn10	cluster3	96.8244	131.528	119.896	128.912	119.345	129.254	62.9038	83.8406	75.9881	96.4446	98.5061	89.9708
269	Atxn2l	cluster1	8.35142	7.94062	8.9236	4.97706	6.81477	5.52226	11.3027	9.09441	9.90923	5.7235	5.45024	6.75523
270	Aup1	cluster2	52.3659	57.7995	51.1083	56.8118	58.7536	58.5986	55.1701	62.0035	56.4997	68.5019	71.4546	67.2982
271	Avl9	cluster1	1.84502	1.42166	1.7576	1.4224	1.52665	1.41772	2.80036	2.50542	2.41425	1.16494	1.11413	1.36753
272	B230219D22Rik	cluster1	6.53516	5.85209	5.00739	4.72843	4.57018	4.3777	9.71444	7.53889	7.57667	4.49319	3.58683	5.54892
273	B3galnt1	cluster2	1.11559	1.14971	0.690489	1.95597	1.99128	1.42094	4.7369	4.71779	3.4226	6.09022	3.52544	4.57558
274	B3gnt3	cluster3	9.53069	10.576	10.1323	16.9369	18.7214	16.453	8.5005	7.86512	9.91826	16.4949	15.4028	16.2881
275	B3gnt7	cluster3	39.9949	47.7729	43.8244	61.1653	64.0907	59.9591	29.2592	33.105	32.6573	72.07	51.279	43.0187
276	B430306N03Rik	cluster2	1.10603	1.27586	1.20054	3.14501	3.24465	3.83399	3.84247	3.63614	3.66559	9.02331	8.20131	7.21496
277	B4galnt1	cluster2	171.723	155.177	161.194	180.378	192.384	194.328	140.149	145.99	160.863	216.546	214.549	193.514
278	B4galt5	cluster1	14.5676	10.924	13.7376	8.97759	8.46565	8.8713	21.9805	15.0416	17.119	10.8257	9.55745	9.34283
279	B4galt6	cluster1	0.796004	0.368678	0.342616	0.341487	0.415025	0.512423	1.92664	1.62861	1.5628	1.34398	1.17861	1.0285
280	B4galt7	cluster2	17.6963	17.2196	15.244	18.0884	19.1007	16.3613	12.5395	14.6417	13.9427	19.4306	17.9293	20.5067
281	Bach2	cluster1	0.0890636	0.0335099	0.0519018	0.0469489	0.110228	0.0522782	0.414189	0.278919	0.349147	0.139166	0.229556	0.221713
282	Bach2os	cluster2	0.270359	0.326963	0.506417	0.614605	0.760033	0.389523	1.16059	1.39453	1.40636	1.4484	1.4169	1.48775
283	Bag3	cluster2	28.0277	23.8849	25.0847	24.8409	27.2236	27.3818	23.3216	27.775	30.088	37.3904	34.2	31.7821
284	Bag6	cluster1	4.66901	3.46831	4.06747	2.36527	2.26664	1.80905	4.19543	4.0673	4.78944	2.22576	2.70053	2.59417
285	Baiap2	cluster2	4.59119	3.41248	3.0118	6.01803	6.41522	6.21735	11.3982	12.4035	12.1128	11.7869	13.9259	9.75886
286	Bambi	cluster2	3.02514	2.07708	2.01799	1.58567	1.58387	1.94961	4.18909	4.51937	4.01239	4.92078	5.7447	4.45323
287	Banp	cluster2	6.57057	3.60181	3.81172	5.42704	5.37637	5.61302	4.18631	2.83613	3.34106	6.5405	7.21754	4.97579
288	Basp1	cluster2	27.1611	44.1833	32.9997	45.7324	60.8468	45.9872	58.9267	67.5476	78.9181	93.5116	78.6812	63.9301
289	Batf3	cluster1	1.66304	2.05592	1.52293	1.82636	2.01903	1.98191	5.25512	4.96984	3.88659	3.09354	4.06412	1.56156
290	Baz1a	cluster4	20.6515	21.0369	23.7913	22.9376	21.7021	21.7627	17.577	15.3313	16.4917	14.2022	11.9701	15.0194
291	Baz2a	cluster1	1.59791	2.06887	1.96312	1.12181	1.18533	1.33732	2.59121	1.81163	1.88934	0.961877	0.987234	0.969825
292	BC064078	cluster2	0.579304	0.616519	0.202554	0.549673	0.602251	0.66771	1.61643	1.49404	1.46741	1.20261	1.23431	2.66411
293	Bckdhb	cluster4	6.53955	7.85598	9.18706	11.3436	13.0595	12.013	4.53257	5.05972	3.95638	3.80451	3.90481	4.65892
294	Bcl2	cluster1	0.0214843	0.0415717	0.0643884	0.0191113	0.0478614	0.0722253	0.322794	0.326515	0.320694	0.13488	0.110749	0.221671
295	Bcl7b	cluster3	14.5666	15.3005	14.7156	18.7086	20.0408	18.4324	13.1737	16.0327	14.9362	19.9753	16.9162	18.0693
296	Bdh1	cluster5	4.73709	3.11801	3.045	1.84213	1.69705	2.25014	1.8335	2.00281	1.5807	0.845067	1.34772	0.900457
297	Bend4	cluster1	0.14925	0.0962655	0.0894606	0.0944107	0.0759978	0.0716779	0.368399	0.417914	0.283543	0.274855	0.246197	0.205325
298	Best1	cluster4	16.3638	22.1558	21.3019	17.24	16.6561	17.6932	5.00355	5.63322	6.01659	5.87704	6.2676	6.8452
299	Bfsp1	cluster5	7.61409	4.51949	4.28635	3.75876	3.74609	3.37997	2.69434	1.93337	1.70342	1.24027	1.31539	1.67435
300	Bicd2	cluster1	12.1738	8.8335	10.0612	6.45707	6.83667	7.14819	13.5468	11.7694	12.3267	7.68557	6.84228	7.11361
301	Bin1	cluster1	14.6886	15.2789	13.2006	11.2098	12.7467	13.5689	23.8178	23.3106	24.5887	20.983	22.3017	18.8113
302	Birc6	cluster1	0.302005	0.414241	0.501248	0.238043	0.242107	0.286406	0.99284	0.494372	0.596571	0.184321	0.220711	0.261454
303	Blnk	cluster2	2.64345	1.61234	1.41472	3.71951	3.52708	4.13975	11.9468	11.7417	9.63624	11.9984	11.2483	10.8131
304	Blvra	cluster3	58.5127	79.5467	77.0753	87.2149	85.9281	83.0475	49.2004	53.584	48.6776	63.3606	57.3607	64.4447
305	Bmp2k	cluster1	2.60994	2.05936	3.05927	2.33199	2.51029	2.22833	6.48578	4.88487	4.21065	2.99453	2.23634	2.4142
306	Bmx	cluster4	3.97662	5.5248	5.41075	7.60305	7.87681	5.82103	0.836464	1.58233	1.42461	2.18898	1.47593	2.60717
307	Bmyc	cluster1	8.40562	7.01901	4.04866	2.96714	3.56677	2.78733	11.3297	17.3095	16.5664	10.2024	8.51123	6.54883
308	Brd2	cluster1	21.766	16.7083	21.9028	17.28	19.0579	17.7809	30.2422	26.0952	30.709	17.9237	15.9462	19.3372
309	Brpf1	cluster5	12.566	11.7223	11.5677	7.95112	8.33531	8.78747	11.5158	12.0929	12.1195	8.39553	7.52479	6.95536
310	Bst1	cluster3	46.3508	41.4155	42.3051	66.5821	70.1219	62.9779	35.2785	36.8422	35.8955	58.3553	56.5306	68.3463
311	Bst2	cluster2	47.7123	35.5168	44.4815	47.5458	48.4305	47.7114	64.2392	53.0374	67.4798	72.7654	74.5152	62.1702
312	Btaf1	cluster1	2.52605	1.49939	1.9438	1.44135	1.25584	1.3443	3.4949	2.73922	2.90902	1.15212	1.15434	1.38468
313	Btbd17	cluster1	0.0617294	0.179168	0.0462508	0.109822	0.0982264	0.0889373	1.05996	1.24519	1.29838	0.18602	0.175014	0.127383
314	Btbd3	cluster1	0.0851504	0.115335	0.0893186	0.0706957	0.027099	0.0654301	0.456913	0.272939	0.404419	0.350686	0.237027	0.170693
315	Btd	cluster3	15.8439	13.8323	15.0659	15.3706	15.9916	16.1417	9.7355	10.9509	10.6933	14.2984	14.1366	16.0209
316	Btg2	cluster3	69.3904	87.8995	86.2214	135.765	145.088	140.172	95.328	107.594	106.814	142.484	119.972	139.988
317	Btg3	cluster2	0	0	0	1.45936	7.50531	1.70709	3.26452	3.66442	3.98867	5.08115	3.55895	11.325
318	Bzw2	cluster4	42.2021	41.1372	48.2224	55.1037	57.7623	57.603	29.5696	26.9179	25.4763	28.2877	31.6778	29.6837
319	C130026I21Rik	cluster3	0.822499	0.621688	0.50071	2.05777	1.93865	1.82691	1.15854	0.553988	0.92429	0.942379	1.00697	1.5912
320	C130050O18Rik	cluster5	27.2516	27.9519	24.1961	19.7015	20.2398	21.5405	12.9135	17.1633	16.3914	14.526	13.5057	10.9608
321	C1qa	cluster2	44.4538	34.4527	33.6613	46.499	56.2884	55.9164	677.647	653.492	731.196	562.777	577.028	524.023
322	C1qb	cluster2	66.1799	48.8086	44.0984	79.834	80.6788	79.5013	727.167	710.352	796.104	662.639	837.493	619.454
323	C1qc	cluster2	24.8079	23.9768	22.2896	40.9939	49.9806	47.265	332.139	372.087	417.242	498.874	596.344	441.799
324	C1qtnf1	cluster2	0	0	0	0	0	0	0.0505742	0.0173625	0.0213161	0.205126	0.275314	0.277845
325	C1rl	cluster5	15.2287	12.9157	15.0095	7.92645	8.55941	8.6006	9.7148	9.60814	9.33483	7.02487	8.49036	7.4373
326	C2	cluster2	0.482683	0.380967	0.685233	0.783412	0.719557	0.707632	0.395324	0.322914	0.258551	1.74802	2.13459	1.67756
327	C3	cluster5	64.5507	36.2316	52.2052	21.2443	21.2249	20.4375	59.5356	29.9661	39.2425	17.1756	20.8031	16.4751
328	C3ar1	cluster2	3.10749	3.13911	3.01308	10.0679	9.68593	10.2492	33.5577	38.59	33.3626	55.796	47.7028	43.7694
329	C4b	cluster5	92.0268	30.8398	26.2837	8.55293	9.09734	8.80938	39.3251	20.1984	17.0514	4.76255	12.3583	5.49914
330	C530008M17Rik	cluster4	0.92814	0.416031	0.66989	0.636261	0.769611	0.776982	0.114228	0.127058	0.121326	0.171066	0.188744	0.38657
331	C5ar1	cluster3	192.713	161.971	207.767	224.143	225.626	228.501	119.243	128.819	164.203	225.297	184.614	214.019
332	C6	cluster2	0	0	0	0	0.00775638	0.0234096	0.261559	0.0673462	0.132291	0.0979265	0.527667	0.172435
333	Cacna1d	cluster1	0.28737	0.139014	0.0877198	0.113613	0.12194	0.112453	1.1765	0.799958	0.953233	0.379537	0.416974	0.345137
334	Cacnb3	cluster1	0.063055	0.0610052	0.023622	0.186968	0.0602014	0.105988	3.14665	2.33477	1.19791	2.12183	0.910113	0.278825
335	Cacybp	cluster3	20.2905	23.4735	23.652	35.0736	35.1818	32.8312	26.4796	20.3345	22.0328	29.7044	23.6134	35.4525
336	Cad	cluster1	1.58674	0.953658	1.01774	0.384949	0.401686	0.606166	1.84478	1.58774	1.64752	0.62185	0.681619	0.489025
337	Cadm1	cluster1	0.152363	0.24077	0.152211	0.204808	0.168097	0.146346	1.00289	1.80757	1.21986	1.09684	1.10481	0.568936
338	Calcb	cluster1	0.155642	0.112937	0.116615	0.184601	0.123832	0.186869	1.12748	1.6773	1.00322	0.0390854	0	0
339	Calcrl	cluster1	1.65219	1.86164	2.38523	1.06344	1.13497	1.12247	2.76779	2.00433	2.15998	1.05244	0.405069	0.962236
340	Cald1	cluster5	0.60143	1.00281	0.719077	0.22766	0.183259	0.350294	0.144196	0.176798	0.199693	0.0706964	0.0395782	0.19616
341	Calhm2	cluster1	0.360892	0.26187	0.168999	0.10701	0.122032	0.368305	1.27085	1.47092	1.22432	0.611743	0.732515	0.571843
342	Calm2	cluster3	239.779	309.28	277.972	431.083	395.588	401.077	281.075	302.714	256.454	367.145	346.199	370.507
343	Camk1d	cluster1	4.97987	5.56759	4.80289	3.38521	3.40571	3.16124	9.26022	8.64432	7.41364	3.05324	3.09276	3.49832
344	Camk2d	cluster4	9.83431	12.0206	11.165	10.7005	11.1713	11.1943	7.7591	8.10703	8.35124	7.61788	6.71842	8.00468
345	Camsap2	cluster1	2.10746	1.44382	1.87558	1.16097	1.00093	0.935049	3.12849	1.98056	2.73641	1.07458	1.04225	1.211
346	Capn1	cluster5	28.2146	22.4794	24.7209	13.7332	15.4365	12.9134	17.9031	18.4387	18.2857	10.5158	9.17164	8.87204
347	Capn5	cluster1	0.573875	0.234233	0.362792	0.372232	0.331026	0.301444	1.82838	1.93265	1.95903	1.08986	1.09086	0.814158
348	Capns1	cluster5	27.7982	19.4025	20.2327	13.9418	13.8135	14.8568	25.0808	20.7176	22.7678	12.2263	15.1484	11.7302
349	Car4	cluster4	642.079	529.79	589.942	307.426	306.853	308.577	133.943	166.68	196.013	74.5582	215.876	68.9398
350	Car5a	cluster3	0.220386	0.71074	0.605457	1.002	1.56641	0.917292	0.118258	0.162395	0.0996874	0.184481	0.227213	0.303188
351	Car5b	cluster5	2.72464	2.79333	3.35214	1.98303	1.83276	1.68769	2.23458	2.65222	2.60493	1.01856	0.790041	0.885358
352	Card11	cluster5	42.33	61.6461	60.7508	29.7065	28.5384	28.6977	17.8871	29.3818	32.4926	18.661	15.1306	15.2915
353	Card19	cluster2	33.0333	40.9554	38.6837	52.5297	58.6769	52.5874	79.2395	86.8167	74.9588	113.371	116.801	92.4033
354	Card9	cluster5	7.20691	11.123	8.80679	3.81601	3.69978	4.36764	5.43248	6.49592	6.51981	3.53347	3.51605	4.55264
355	Carhsp1	cluster5	29.5546	22.7648	25.662	20.4753	20.7563	23.9933	24.4367	24.9962	22.8638	13.8553	15.6622	12.1528
356	Cars	cluster2	6.84892	7.16992	6.43431	6.99153	7.81438	7.20981	6.622	6.7967	5.98494	9.98941	9.45483	7.63856
357	Casp1	cluster3	23.2608	26.1601	28.5547	41.5002	40.4222	34.0813	26.7968	22.8777	23.8519	27.3586	24.6249	32.4651
358	Casp8	cluster3	55.1161	51.6467	52.7598	68.416	66.9054	69.187	47.1449	40.964	41.6639	57.5667	58.541	61.2632
359	Cass4	cluster1	0.110648	0.160576	0.110537	0.546813	0.581022	0.301121	0.791639	0.947816	0.663153	0.574248	0.53235	0.19571
360	Catsperd	cluster3	0.575238	0.686397	0.660863	1.22809	1.54998	1.71281	0.288092	0.40268	0.234178	0.0963039	0.118611	0.316545
361	Cbfa2t3	cluster1	2.58455	2.00611	1.69882	0.926601	1.00199	0.925289	2.96914	2.66193	2.7978	1.06207	1.3323	0.824253
362	Cbl	cluster1	1.70517	1.81162	2.00595	2.09804	1.92723	1.4618	5.00675	2.7302	2.72477	1.36866	1.00221	1.23555
363	Cbr2	cluster1	8.30216	7.67369	5.10961	3.69258	3.79809	2.84796	21.4392	21.5481	19.1119	13.1049	28.0852	14.3787
364	Cbx3	cluster1	1.82779	1.60627	2.57918	1.19233	1.39606	1.34597	3.02409	2.59267	2.70766	0.918004	0.957908	1.22134
365	Cbx4	cluster1	4.51236	3.68982	4.78135	3.73965	4.32018	3.79919	6.33188	6.85523	7.42987	3.76456	3.893	3.98511
366	Ccdc102a	cluster1	0.392835	0.418071	0.882995	0.675594	0.600091	0.301856	1.81282	1.75851	1.67918	0.55244	0.526503	0.347417
367	Ccdc126	cluster3	3.61609	3.87198	4.84031	4.24072	5.05583	4.17574	2.2456	2.40261	2.15026	2.63243	2.30388	3.66515
368	Ccdc50	cluster1	3.46142	3.1451	3.59161	2.22829	2.16695	2.48807	7.03238	5.47457	4.13315	2.25889	2.22453	2.49061
369	Ccdc80	cluster5	114.546	78.8815	82.6017	46.47	43.7888	44.7872	60.8402	53.4033	56.1815	24.0456	33.0203	20.0323
370	Ccl12	cluster2	0.915882	0.708887	0.54898	1.41218	1.3408	1.40754	7.86332	3.44191	3.47996	14.628	8.68711	4.64396
371	Ccl2	cluster2	3.80325	2.92696	2.52577	7.48398	9.24288	6.974	15.7235	20.3499	20.4679	40.2872	46.1614	35.3171
372	Ccl22	cluster1	5.28848	5.83288	4.75488	9.73488	11.7948	12.3333	28.2869	20.2016	16.6206	21.7377	14.7212	6.01158
373	Ccl24	cluster1	0.379791	0.257211	0.0569117	0.225228	0.241736	0.401271	7.25505	5.75102	1.28843	0.953743	0.548176	0.626979
374	Ccl3	cluster2	0	56.6309	53.4854	67.3504	109.967	121.827	106.137	128.649	120.575	170.25	152.404	131.399
375	Ccl4	cluster1	0	33.9809	25.5223	26.9119	40.6571	39.7475	36.7903	165.865	199.492	258.873	93.7177	97.1102
376	Ccl5	cluster1	0	0	0.71725	0.396534	0.767715	0.78994	0.521746	0.393671	7.14764	5.32293	5.07508	3.65383
377	Ccl6	cluster3	2198.24	2443.09	2537.48	3840.52	4217.19	3713.47	2257.42	1731.22	1956.94	2143.8	2073.93	3466.42
378	Ccl7	cluster2	0.491215	0.712869	0.736086	1.23805	1.05522	1.71033	7.77571	6.65101	6.33245	21.0321	22.726	12.0915
379	Ccl8	cluster2	1.34748	0.838075	1.44228	1.59819	0.796403	1.66405	55.3649	26.7022	18.8076	34.1283	65.4915	34.9562
380	Ccl9	cluster1	48.0361	30.16	36.0395	78.4109	85.0831	77.2759	258.245	147.946	134.555	93.908	78.7155	120.467
381	Ccnd2	cluster3	7.96754	7.94899	8.16176	18.2347	18.6129	18.5593	1.28794	1.66398	1.8598	4.2014	4.34144	3.79324
382	Ccne2	cluster3	1.99827	2.16477	2.25636	4.89038	5.40108	4.09553	1.79717	1.67985	1.90961	1.92244	1.79902	2.90392
383	Ccr2	cluster1	10.1705	8.32144	7.89691	5.05507	5.06321	5.07653	42.4869	38.7072	32.4778	6.07406	7.067	5.6789
384	Ccr5	cluster1	20.5548	11.0995	11.8987	8.17369	7.8769	8.40483	56.8296	37.0582	36.92	13.1779	14.3056	18.1158
385	Ccr7	cluster2	3.92866	2.59812	2.31013	4.68914	3.78253	4.65718	35.304	31.0286	18.5578	36.0414	12.2792	5.18969
386	Ccrl2	cluster1	160.346	163.833	174.465	174.598	172.863	176.725	298.268	305.561	296.249	213.285	212.935	250.934
387	Cd101	cluster4	11.6385	8.11644	10.9334	10.5106	10.6793	13.0089	4.89784	6.80748	5.71204	5.88989	8.0856	3.62254
388	Cd14	cluster2	771.658	665.722	674.933	840.982	937.689	872.056	1094.94	1117.36	1084.07	1105.46	1208.89	1180.28
389	Cd163	cluster1	0.180124	0.104561	0.0809749	0.0747735	0.16624	0.0865052	1.09219	0.617183	0.501075	0.37996	1.05851	0.541617
390	Cd164	cluster3	100.135	121.586	142.514	179.867	189.482	171.569	66.7227	66.6418	75.3215	102.817	76.2133	125.116
391	Cd177	cluster2	0.865896	0.385364	0.363313	1.04755	1.12433	1.28082	0.817758	0.574245	0.634507	0.974161	2.16037	2.20546
392	Cd180	cluster1	0.305416	0.685953	0.948023	0.465741	0.430449	0.356216	1.12378	1.37442	1.33215	1.23811	1.16954	1.08042
393	Cd1d1	cluster4	29.9307	26.3286	30.3119	23.7422	24.4348	23.9695	19.0592	18.3603	21.061	13.6293	18.7041	17.4664
394	Cd2	cluster3	67.9125	55.3462	34.8395	141.664	147.497	145.222	16.7655	15.581	13.4171	46.7081	59.4729	44.5709
395	Cd200r1	cluster3	63.6911	78.4177	73.3745	102.787	97.254	98.6152	68.5083	71.7341	63.1314	83.4328	78.4028	76.7001
396	Cd200r2	cluster3	1.29281	8.67389	6.612	10.2001	9.26621	13.2543	0.81436	2.6715	2.17384	3.95231	3.2452	4.83848
397	Cd209a	cluster2	0.00120726	0.0621388	0.330653	0.18623	0.626455	0.415287	0.656533	1.90057	2.60992	1.85508	1.81012	2.75473
398	Cd209f	cluster2	0	0.0478713	0.0741455	0.0293431	0.0314937	0.142577	0.371708	0.300795	0.537149	1.01889	3.03524	4.49261
399	Cd209g	cluster2	0	0	0	0.0499008	0.0535582	0	0.541823	0.279017	0.570922	0.549402	2.42904	3.32395
400	Cd244	cluster5	14.0811	13.1647	14.1627	8.67354	8.05089	10.1437	8.2811	8.76301	8.23993	5.96778	6.84265	5.63779
401	Cd24a	cluster5	48.6675	69.3157	69.1883	41.5385	43.4261	42.4982	48.2991	52.3229	45.8682	21.0368	22.2067	23.6397
402	Cd28	cluster2	0.0160676	0.0155453	0	0.0952859	0.0613618	0.0617321	0.129327	0.0532785	0.0654107	0.201747	0.0828263	0.369459
403	Cd300a	cluster2	17.1278	21.9642	23.3017	31.5432	31.0867	31.5967	28.2183	26.9859	33.0182	49.0077	43.7072	50.333
404	Cd300e	cluster4	1.79018	2.23335	2.43551	1.98358	2.054	1.56111	0.556138	0.989344	0.735171	0.757148	0.534262	0.222205
405	Cd300lb	cluster2	27.3482	33.2126	32.113	39.9959	38.3878	40.3415	52.1673	57.1759	49.741	60.2263	55.4519	59.3077
406	Cd300ld	cluster5	39.1604	40.4419	43.9975	45.2999	41.9803	41.8824	42.8846	50.7446	38.6062	25.832	23.5224	27.737
407	Cd300lg	cluster1	4.81586	3.56402	3.93142	1.51323	1.30389	1.79504	5.74688	6.99137	7.26662	2.02164	2.59367	1.41969
408	Cd34	cluster3	0.0770741	0.139816	0.173243	0.845586	0.827844	0.916124	0.434254	0.436599	0.627533	0.841947	0.546297	0.295374
409	Cd36	cluster1	9.80918	10.935	12.5845	42.345	42.6495	42.2664	82.1291	72.003	50.3065	52.4865	33.4605	53.7953
410	Cd37	cluster2	7.82011	9.38981	8.66327	13.333	12.9414	11.8168	10.5355	12.8264	10.8961	20.1431	17.7803	15.1164
411	Cd38	cluster1	1.20594e-09	1.35366	0.960412	0.13523	0.927636	1.03392	0.837905	11.186	5.61905	2.02059	3.14251	3.05478
412	Cd4	cluster2	0	0	0	0.121981	0.129818	0.109674	0.245952	0.295035	0.257761	1.28291	1.06513	0.562794
413	Cd40	cluster2	0.548723	0.363237	0.411131	0.890596	0.919106	1.08184	4.10669	3.14424	3.29197	2.88649	4.09402	1.99221
414	Cd47	cluster3	107.5	118.126	127.639	145.089	148.052	138.588	81.5494	75.5524	81.7406	97.1881	90.2374	113.914
415	Cd52	cluster1	65.5496	57.1249	57.7435	89.9337	88.6133	83.4967	171.11	167.574	153.329	128.026	106.411	99.4767
416	Cd55	cluster2	5.06016e-06	0.0202691	0.00980508	0.0151866	0.0240404	0.0129012	0.0973429	0.0761339	0.0224034	0.0825148	0.447923	0.282108
417	Cd5l	cluster2	0.0966265	0.070114	0.0723975	0.143256	0.430517	0.788889	1.29623	1.57532	1.80292	2.91182	1.71844	1.48122
418	Cd63	cluster2	629.598	763.744	585.959	994.394	991.094	977.938	924.54	979.99	863.616	1314.98	1198.61	1289.4
419	Cd69	cluster3	2.58074	2.0647	3.04917	13.5387	12.7936	12.5609	3.38213	4.22388	4.91632	9.02331	9.41469	9.04168
420	Cd72	cluster2	0.402432	0.750888	0.495358	3.11956	2.47913	2.37445	4.78159	8.45135	6.78719	14.1051	13.499	8.6434
421	Cd74	cluster1	7773.27	3481.46	3175.24	3767.39	3837.54	3841.66	11116.9	7833.54	8914.67	3048.4	5392.67	2333.02
422	Cd79b	cluster2	0.0687392	0.0665046	0.0515029	0.529939	0.371894	0.396147	0.442621	0.265921	0.466392	0.863101	1.66541	1.09426
423	Cd81	cluster4	75.5083	90.094	84.1964	103.498	101.895	102.324	68.3845	80.4571	76.3149	52.6643	59.4597	51.1666
424	Cd82	cluster3	20.6552	19.0336	23.545	27.2161	27.2315	28.9574	13.8938	16.788	16.1022	23.0168	21.3456	20.4191
425	Cd83	cluster2	23.8685	25.9125	25.2088	83.486	78.1085	75.986	126.772	151.493	131.893	205.915	212.432	166.761
426	Cd86	cluster2	10.8012	8.9943	10.267	19.057	17.9141	19.0588	22.5346	23.5949	20.7642	25.6668	24.8892	25.1245
427	Cd9	cluster3	1277.84	1772.85	1692.37	1903.85	1990.24	1864.08	889.273	1077.48	1090.02	1350.08	1175.37	1467.2
428	Cd93	cluster2	1.35535	2.23061	2.10825	3.52084	3.20221	3.26163	3.11462	2.18196	2.85875	3.70696	4.41221	6.2712
429	Cdc123	cluster3	13.4355	11.8307	13.8122	17.1987	16.9677	16.6972	11.9496	11.7734	11.6021	12.8111	12.4606	11.1704
430	Cdc14b	cluster4	2.68432	2.72222	3.15012	3.97013	3.87514	4.37225	1.50981	1.54605	1.77741	1.84361	1.6088	1.56358
431	Cdc25a	cluster3	1.67968	2.02245	1.95665	2.42119	2.4894	2.24338	1.38815	1.3687	1.514	2.18601	2.073	1.97342
432	Cdc34	cluster2	39.5957	45.7365	41.8143	46.6395	50.1571	53.1549	26.2658	34.1162	38.9233	62.0093	62.7199	45.6336
433	Cdc42ep2	cluster5	14.1182	11.4253	12.9013	7.74657	8.10438	9.72692	7.11556	8.45872	7.3858	6.06366	6.25752	5.48449
434	Cdc42ep3	cluster4	47.6576	66.4048	60.0621	66.2819	71.124	64.7726	28.1757	35.6517	35.6946	37.8504	32.1716	44.1379
435	Cdc6	cluster4	1.82472	1.5834	2.10009	2.53238	2.49648	2.61092	1.0397	1.19557	1.30188	1.29438	1.95882	1.15348
436	Cdca7l	cluster4	8.60474	8.69015	8.8676	8.91662	8.5132	7.78642	4.86027	6.00684	6.14556	4.44301	4.31112	4.78846
437	Cdh1	cluster4	15.742	8.29131	10.1673	12.8172	12.6752	14.6245	11.9667	8.28383	7.2373	6.83705	5.5318	5.12247
438	Cdip1	cluster2	3.74906	4.67062	4.3225	4.82225	5.06673	6.24831	4.07857	4.33305	4.64607	6.83538	6.4861	5.65219
439	Cdk18	cluster1	1.17692	0.958872	0.587872	1.22448	1.03823	1.67583	6.27098	6.51566	3.34824	5.81771	3.91686	3.46951
440	Cdk19	cluster1	2.57475	1.78635	2.19566	2.34059	2.50675	1.6921	3.7085	3.21097	3.05718	1.24212	1.32725	1.73777
441	Cdk20	cluster1	7.86495	6.67115	6.74042	4.44054	5.69177	5.76924	11.1289	10.4794	9.97822	11.9316	9.74694	10.1
442	Cdkn2aipnl	cluster3	22.4061	23.1116	21.4929	28.0647	27.7394	27.939	18.5197	18.3242	17.9293	23.0114	25.2496	23.2811
443	Cdkn2b	cluster5	1.26542e-09	10.5215	9.05224	4.49717	6.53274	6.98907	6.30778	4.85008	4.3708	2.01228	1.87969	1.27403
444	Cdo1	cluster2	0.450039	0.777517	0.963407	4.49897	4.99239	3.30375	2.96686	3.97943	3.18436	12.8192	10.1081	25.3588
445	Cds1	cluster1	1.84795	1.34091	1.34716	1.85117	1.97095	1.33123	4.5292	3.33982	3.08373	4.02606	3.56579	3.31277
446	Ceacam19	cluster2	0.497536	0.283154	0.394707	1.47527	1.31329	0.941718	1.49192	0.776367	0.436863	0.999543	1.78023	2.0534
447	Cebpa	cluster1	20.0389	12.5098	18.7047	10.578	13.5147	9.80294	23.608	22.0871	26.6862	11.6575	10.676	10.5166
448	Celf4	cluster4	1.74818	1.84619	1.38362	1.27035	1.45749	1.72644	0.224607	0.258542	0.267297	0.284428	0.241156	0.188721
449	Cenpb	cluster5	15.4615	11.8911	8.70349	6.20829	7.14384	6.64229	7.45394	9.25687	9.63001	5.56122	5.73896	5.51943
450	Cenpv	cluster3	1.35789	2.28593	1.99411	4.31627	3.64732	3.49543	1.04924	0.840493	0.847618	1.60951	1.53995	1.15287
451	Cep170	cluster1	3.40253	2.2367	2.85667	2.02334	2.02033	1.95194	4.41189	3.2714	3.54196	1.634	1.28784	1.78625
452	Cep192	cluster5	0.765918	0.676327	1.09308	0.360487	0.499112	0.467092	1.36344	1.22282	1.41054	0.549543	0.350952	0.351227
453	Cep250	cluster1	3.1009	1.94501	2.06757	1.39466	1.46972	1.49833	2.73759	2.59415	2.87603	1.38596	1.18297	0.956062
454	Cep350	cluster1	0.864817	1.02845	1.15014	0.538507	0.610086	0.62992	1.81755	1.0913	1.01708	0.528461	0.427227	0.675602
455	Cep85l	cluster1	0.328982	0.424384	0.547756	0.151742	0.127964	0.087775	1.52993	0.909061	0.719242	0.403897	0.150743	0.215517
456	Cerk	cluster1	33.1361	32.9983	31.6122	24.4392	25.8466	27.1446	44.0074	47.1091	44.4522	36.4061	34.0149	34.9154
457	Cers6	cluster1	6.45386	4.27036	4.25196	3.3141	3.33666	3.41419	10.2434	8.3087	6.92909	4.04869	3.58182	3.99466
458	Ces2c	cluster4	5.29278	8.42986	7.44488	6.69213	5.87957	7.17001	0.803795	1.02101	0.880842	0.326016	0.514785	0.942059
459	Cetn2	cluster3	17.4501	21.6817	21.8953	28.6354	25.466	24.51	15.4884	15.3244	14.9214	16.8081	15.0024	19.6959
460	Cfh	cluster1	15.8881	8.5662	10.2917	4.74753	4.96242	4.19903	18.7995	14.7135	11.7896	9.78937	9.26773	8.40315
461	Cfl2	cluster3	1.33831	1.44047	1.37875	3.27385	3.04529	3.05296	2.08258	1.62716	1.56636	2.75586	1.89717	2.72224
462	Cflar	cluster1	4.71176	4.0716	4.16792	4.25288	4.54147	3.56372	9.30016	6.11413	6.22482	3.85724	3.71283	4.82174
463	Cgnl1	cluster1	0.050161	0.060663	0	0	0.00798183	0.012045	0.363368	0.353449	0.187187	0.0377898	0.0581791	0.0369681
464	Ch25h	cluster4	40.4393	41.8387	36.5227	39.84	40.2092	40.3819	18.6107	22.9528	19.1323	11.7837	19.0806	9.23633
465	Chchd10	cluster2	39.7025	23.0572	22.2122	24.2282	29.5378	27.1671	38.1114	34.5044	31.9844	55.9806	46.4943	39.7754
466	Chd4	cluster1	3.86397	3.43573	3.52925	2.58971	2.49454	2.53905	5.05512	4.39966	4.98537	2.54443	2.04242	2.67594
467	Chil3	cluster5	22878.4	15861.1	10927	11118.9	10401.1	10776.1	11664.5	5749.9	4022.52	3028.71	4406.32	5307.12
468	Chil4	cluster5	11.3769	4.39047	3.97476	2.53956	2.50194	2.48634	2.84662	1.76614	1.34436	1.28405	1.48264	1.46967
469	Chml	cluster1	0.32436	0.231951	0.211328	0.10036	0.107715	0.108365	0.643228	0.452041	0.373174	0.0991619	0.101776	0.108092
470	Chn2	cluster1	1.01548	0.335675	0.380423	0.471731	0.603257	0.585223	5.40358	3.89101	3.27273	1.90407	1.19524	0.638629
471	Chp1	cluster5	71.5183	68.9894	77.1761	63.8857	61.7059	64.1305	65.4842	56.1952	57.1082	41.497	36.4175	47.023
472	Chp2	cluster2	0.245454	0.0593687	0.13793	0.109172	0.0781154	0.0884102	1.02075	0.576514	0.957603	0.86295	1.04386	0.723587
473	Chpt1	cluster3	3.69876	4.27022	4.08169	7.5966	7.40874	6.27112	3.55731	3.39598	3.29534	4.53443	4.8489	7.02301
474	Chst11	cluster1	0.0889866	0.0602656	0.0266693	0.137207	0.101951	0.102567	0.716246	0.540963	0.15698	0.294975	0.403669	0.314794
475	Chst13	cluster5	0.892611	0.777235	0.401274	0.105869	0.0189381	0.0571573	0.606696	0.723509	0.524882	0	0.153377	0.105255
476	Chst15	cluster4	2.136	1.13926	2.68102	0.68208	0.749501	0.675115	0.431038	0.343041	0.408768	0.201723	0.263507	0.333679
477	Chst2	cluster2	0	0	0.0100574	0.0636834	0.0640791	0.161164	0.309723	0.0741838	0.0819687	0.404508	0.276781	0.126628
478	Chst7	cluster1	0.17836	0.0862811	0.100227	0.0528867	0.0283815	0.107073	1.50739	0.81321	0.907626	0.739043	0.689569	0.184029
479	Chsy1	cluster5	14.2037	10.4033	11.9481	7.43144	7.90865	7.65848	14.8767	11.5597	12.3221	5.8679	4.63836	7.02724
480	Chtf8	cluster5	4.98957	2.86821	3.3743	1.95984	2.19628	2.10062	4.86796	3.4379	4.04489	2.18054	1.65347	2.36872
481	Cib2	cluster5	65.2111	70.0976	67.5289	50.0297	45.1549	51.0976	32.0084	38.0116	39.7743	29.8561	27.8832	26.7111
482	Cic	cluster1	1.08934	1.07242	0.794712	0.504345	0.556515	0.697548	1.53312	1.66349	1.49768	0.739091	0.876794	0.653534
483	Cideb	cluster3	7.84027	9.97575	10.3171	11.4089	11.1758	12.2768	1.69696	2.6216	3.6209	2.38251	4.34722	2.40839
484	Cidec	cluster4	53.1048	31.509	64.0512	95.6729	91.7722	102.295	7.0244	6.35589	9.24158	22.5725	16.5014	18.0924
485	Ciita	cluster1	6.04723	3.3057	3.52091	2.35379	2.67526	2.72438	11.533	7.40828	6.80872	1.86181	2.88565	1.47914
486	Cisd1	cluster4	52.3589	51.0519	57.5191	49.5086	48.892	49.4195	35.5455	38.7153	35.9563	34.5007	40.275	34.9899
487	Cited2	cluster2	29.2398	25.8956	29.7724	30.5305	35.6314	32.4779	32.7477	44.0585	54.939	48.2742	43.9815	47.3571
488	Ckap4	cluster1	5.12807	3.99487	3.89211	4.58141	5.27751	5.34134	11.9538	11.1889	9.78292	11.3057	8.77147	11.1318
489	Ckap5	cluster5	4.19993	3.08275	4.02697	2.79278	2.59715	2.89075	4.68025	4.15958	4.48606	2.0102	1.65591	1.89396
490	Ckb	cluster2	6.9881	6.69654	7.4299	17.445	19.0624	19.4651	27.3555	38.399	25.5584	65.4485	66.4877	45.3605
491	Clasp1	cluster1	0.753484	0.602209	0.589094	0.439069	0.487931	0.538076	0.952779	0.861795	0.906888	0.3554	0.445829	0.394028
492	Clasp2	cluster5	4.58118	5.75357	7.18872	4.37762	4.44538	3.88551	5.80701	7.12723	7.44822	2.26615	2.66453	3.99547
493	Clcf1	cluster1	1.64252	1.28155	1.76659	1.08404	1.29839	1.50131	3.29802	3.05996	3.48713	0.718505	0.737447	0.984034
494	Cldn1	cluster3	3.2415	2.56458	3.24582	4.85069	4.80128	5.29583	0.92658	1.43983	1.04828	1.9932	2.81094	1.94688
495	Cldn12	cluster3	0.302449	0.202581	0.22661	1.15895	1.01437	0.770954	0.39949	0.398585	0.220996	0.853	0.635628	0.480095
496	Clec10a	cluster1	0.441102	0.410349	0.355919	0.160977	0.226768	0.211841	2.23948	1.63142	1.6806	0.920252	2.39626	1.40038
497	Clec16a	cluster3	2.80944	2.8091	2.36039	4.39875	4.48547	4.18887	1.50122	2.04637	1.92215	2.49145	2.22991	2.73067
498	Clec1b	cluster4	2.31313	3.04918	5.54596	1.57752	1.51524	1.55524	0.755071	0.713746	0.993983	0.396935	0.467019	0.29549
499	Clec4a1	cluster1	0.568223	0.458126	0.236523	0.411858	0.522416	0.272891	3.82826	3.38453	1.7135	1.58549	1.20419	1.82399
500	Clec4a2	cluster1	26.0874	28.4106	23.7273	21.9899	20.2101	19.81	38.4956	35.0955	27.9417	16.7831	15.5966	19.6027
501	Clec4b1	cluster5	32.4958	39.6938	36.9443	25.2235	24.2372	22.8972	40.9334	37.7898	35.8391	10.5235	14.1641	12.2057
502	Clec4d	cluster2	14.7026	17.3195	17.1	34.5845	31.7159	29.5733	30.6991	32.9775	30.8034	41.3398	40.7807	54.6587
503	Clec4e	cluster1	25.4978	24.1706	28.649	24.861	23.9404	21.646	46.1914	36.0442	31.2532	16.5874	17.8927	21.1424
504	Clic4	cluster1	30.1743	29.0124	28.0134	43.6174	44.7612	43.7615	54.6137	50.0523	46.816	41.3829	37.9989	34.7338
505	Clmn	cluster5	0.54273	0.194919	0.283417	0.131669	0.0811275	0.0592382	0.273576	0.177237	0.117167	0.00826014	0.0423895	0.0290899
506	Clock	cluster1	1.56932	1.34845	1.70735	1.0539	0.889404	0.901655	2.12638	1.84546	1.68225	0.611835	0.742476	0.794286
507	Clp1	cluster3	9.42426	9.04666	10.2331	12.444	12.1611	13.4013	6.28176	6.46971	8.76721	10.5205	10.2475	10.6788
508	Clstn1	cluster1	0.865079	0.357237	0.331985	0.475481	0.463326	0.192529	1.93604	1.36429	1.38864	0.392094	0.326295	0.311001
509	Cltb	cluster3	14.1446	14.4961	16.1845	15.2785	16.2247	16.0121	10.756	12.7418	12.627	16.8164	15.4265	15.6902
510	Cltc	cluster1	28.6915	23.5877	30.9839	20.1379	19.9379	17.7034	45.6219	39.6313	39.4131	20.2115	15.4464	20.1439
511	Clu	cluster1	0.143057	0.179928	0.235808	0.220577	0.218532	0.20611	4.48299	2.15044	1.08711	0.589168	0.457212	0.573545
512	Cluh	cluster5	11.8305	11.1239	9.71415	9.5459	9.28261	7.87584	11.0403	10.7938	10.2441	6.5345	6.39483	5.80669
513	Cmbl	cluster4	21.2271	17.4759	18.9653	16.4361	15.4994	20.2734	5.80264	4.42686	6.14145	6.59791	3.59238	5.33672
514	Cmc2	cluster3	7.41475	6.9175	7.35924	11.1928	11.4003	10.2667	5.5547	5.58786	5.55356	7.93171	7.64441	6.7846
515	Cmip	cluster1	16.6593	14.0884	16.0451	11.5141	12.5026	11.9283	21.1618	18.2043	18.897	13.5319	13.5061	13.2242
516	Cmklr1	cluster1	0.288632	0.251324	0.15138	0.342336	0.385798	0.457435	3.48476	2.32888	2.05627	1.50763	1.3242	1.27631
517	Cmpk2	cluster2	1.69172	1.97895	2.512	3.52047	4.3952	4.03273	3.13592	3.9267	3.50608	5.63866	4.47129	6.4379
518	Cmtm3	cluster2	46.811	47.9824	43.8847	51.7309	55.0087	55.752	56.7421	50.3566	50.4467	64.1456	63.3064	61.006
519	Cmtm7	cluster2	48.5768	49.9716	45.0897	44.7262	44.3943	43.9969	70.0205	74.3647	71.2058	83.3691	86.0132	74.7918
520	Cnksr3	cluster5	3.20451	3.48478	3.86078	2.26525	2.4068	1.7729	2.57241	2.96107	2.92219	1.18456	0.977916	1.72309
521	Cnn2	cluster1	8.07719	12.8245	12.8527	10.6471	12.0383	10.7923	23.0012	26.4075	23.9019	19.6411	22.3437	13.0136
522	Cnn3	cluster1	0.194335	0.0783405	0.169873	0.0192078	0.0927701	0.24888	0.955891	0.841293	0.527421	0.455485	0.684543	0.36283
523	Cnot1	cluster1	3.60741	2.27409	2.89439	1.45288	1.42377	1.14589	3.90954	3.35543	3.75332	1.36956	1.06523	1.28116
524	Cnot8	cluster3	33.0996	31.482	31.7897	40.4753	36.6726	41.1114	27.7729	30.5631	30.8132	36.6968	39.7417	39.4264
525	Cnrip1	cluster2	0.024573	0.0118871	0.0184113	0.0145726	0	0.0472051	0.105486	0.176544	0.0666907	0.456644	0.291343	0.246296
526	Col14a1	cluster1	0.126236	0.101777	0.0630549	0.0914978	0.116059	0.202084	0.45911	0.542611	0.380669	0.154982	0.187989	0.0661577
527	Col3a1	cluster1	0	0.024238	0.00750821	0.00594275	0	0	0.123676	0.060919	0.367156	0.045297	0.00516568	0.0118165
528	Colec12	cluster5	24.547	20.1537	16.9942	16.6644	16.6795	14.576	15.0308	8.60757	7.25268	13.5779	12.0126	12.5174
529	Commd3	cluster3	20.6441	25.1399	25.1784	26.4381	29.8	27.513	17.8736	17.7784	17.1005	20.9914	16.8223	23.472
530	Commd9	cluster2	21.552	23.8217	23.5548	24.6882	24.6413	24.0626	18.5826	23.4143	22.6635	30.5613	30.1326	27.6945
531	Comp	cluster1	0.629912	0.368868	0.322921	0.275253	0.242672	0.541347	2.13479	1.44745	1.34966	0.849207	0.837414	0.645046
532	Comtd1	cluster2	13.4534	12.7843	13.4001	11.1507	12.1331	12.1552	13.6883	13.5684	14.3016	17.2833	16.7923	14.5695
533	Cops7a	cluster2	27.9023	26.6442	27.4848	31.4371	32.8059	31.0174	23.7142	24.7446	26.6126	41.9869	38.3243	34.3352
534	Coro2b	cluster4	2.37647	1.66411	2.01715	2.72009	2.75021	3.12862	0.17835	0.303082	0.248065	0.32552	0.334101	0.509506
535	Coro6	cluster4	2.45016	1.54873	2.79039	1.31741	1.9546	2.72994	0.315538	0.361088	0.531975	0.278933	0.202084	0.404486
536	Cox6b2	cluster5	10.2982	11.1659	13.4364	7.63397	9.94519	7.46127	7.76494	9.17479	10.7821	4.14672	3.29499	4.1874
537	Cp	cluster2	0.0205657	0.0198971	0.0308177	0.0243922	0.0229075	0.00493838	0.286922	0.244361	0.188375	0.335694	0.418754	0.169755
538	Cpd	cluster1	9.25573	6.81322	8.50051	5.32092	5.33894	4.73993	9.88248	9.32999	8.77915	6.21403	4.92335	5.07426
539	Cpeb1	cluster4	1.19672	0.805932	1.17794	1.32198	1.45621	1.25088	0.428103	0.544656	0.573155	0.789614	0.544318	0.705575
540	Cpeb2	cluster1	2.40377	2.32563	2.58367	2.08976	2.25093	1.86762	4.85551	4.52088	4.59398	2.42721	2.21224	3.0274
541	Cpeb4	cluster1	1.529	1.36723	2.22178	1.02581	1.1993	1.18676	2.99176	2.03996	2.83981	0.954103	0.756335	1.60264
542	Cped1	cluster5	1.0812	1.17825	1.21069	1.071	0.967993	1.16974	0.879816	0.893008	0.967374	0.441586	0.575721	0.476349
543	Cpne2	cluster2	2.61284	1.71005	1.72736	2.05992	2.36742	1.96343	6.9607	6.91415	5.3184	6.60777	8.11301	7.37631
544	Cpne3	cluster1	7.44882	6.75292	7.90646	5.18634	5.49622	4.995	10.37	7.72242	7.33764	4.20532	3.31358	5.85567
545	Cpne5	cluster4	1.31176	0.813029	0.976696	1.05019	0.900162	1.02765	0.263957	0.217484	0.216944	0.193531	0.122561	0.217519
546	Cpne8	cluster4	9.61452	9.14199	10.5843	8.29341	8.54039	8.34991	3.58729	2.84603	2.64463	2.4085	2.60594	2.46523
547	Cpq	cluster1	3.12029	2.20228	1.80132	3.97387	3.7442	4.81495	20.0645	13.8237	17.1798	12.974	13.817	14.2953
548	Cpt2	cluster3	26.7821	25.7722	28.9131	30.4967	28.6731	28.2534	14.6802	14.0736	15.5198	22.7493	19.5954	18.9438
549	Creb3	cluster3	8.73637e-10	2.46404e-08	4.2554e-05	37.1982	40.0211	36.3221	42.1766	41.6121	43.7154	26.8808	29.5873	27.3491
550	Crebbp	cluster1	1.62161	1.71544	1.71568	1.25756	1.46032	1.15534	2.7969	2.06811	2.20051	1.03372	1.09312	1.224
551	Creg1	cluster2	231.588	277.345	275.051	354.548	366.327	354.024	259.131	284.606	286.318	493.391	435.018	524.366
552	Crip1	cluster2	44.4429	18.9791	32.7715	100.971	101.307	94.6613	156.837	173.512	198.184	175.436	216.3	177.224
553	Crip2	cluster2	1.73394	1.45087	1.47471	5.11361	5.90599	4.56876	2.56495	2.02012	2.22575	5.69592	7.73035	3.56428
554	Cript	cluster3	19.9949	26.2935	27.1211	34.8914	33.6819	33.0021	25.9596	23.5928	20.7005	28.1648	23.6057	28.2525
555	Crtap	cluster2	18.0966	18.9047	18.4667	19.6861	21.0053	23.5669	21.8934	22.6712	20.7906	28.3543	27.1559	25.4303
556	Csad	cluster2	0.955429	0.882353	0.748395	0.540845	0.621949	1.23055	2.35366	2.08807	2.23942	2.07213	2.08198	1.86917
557	Csf1	cluster2	0.61467	0.252292	0.153514	2.79464	2.96983	2.6031	1.929	1.23526	0.985756	4.94881	5.38652	3.48127
558	Csf1r	cluster1	211.552	167.903	143.856	138.724	138.702	142.166	324.713	298.384	259.134	255.009	260.808	215.373
559	Csf2rb2	cluster1	23.1838	13.1135	15.6925	10.9914	10.3716	10.5093	25.2583	18.5764	19.6373	9.73724	9.16935	9.51921
560	Csf3r	cluster2	8.64005	13.8309	16.3371	18.2324	20.4448	19.9748	13.2944	20.8169	19.8983	26.7895	25.9081	30.7092
561	Csk	cluster5	17.7187	16.9176	16.8696	10.8686	11.9614	12.0336	15.9423	18.2789	18.191	12.7465	11.754	11.3965
562	Cspg4	cluster1	3.97129	1.79105	3.01211	0.811604	0.909977	1.3732	6.07819	3.93701	4.71745	1.26425	1.34167	0.648397
563	Csrnp1	cluster1	46.6809	22.6149	35.9772	24.3702	27.7053	25.365	76.1577	59.2677	70.694	27.6455	27.0846	27.563
564	Cst3	cluster2	434.177	396.233	409.72	570.577	582.575	555.729	619.924	721.819	682.59	978.595	952.806	782.482
565	Ctdsp2	cluster1	5.76794	3.97395	4.19068	2.6259	2.88016	2.43431	6.65904	5.79574	6.00864	2.89693	3.05339	3.34347
566	Ctla2a	cluster2	0.0716429	0.207942	0.268393	0.382379	0.228003	0.172034	0.615092	0.435528	0.388875	1.2234	2.7329	1.77408
567	Ctla2b	cluster2	0.0857592	0.248914	0.385531	1.47488	1.33734	0.741351	2.85311	3.22285	2.85117	6.3747	7.33849	8.14061
568	Ctnnd1	cluster5	10.1605	7.11257	8.94195	5.8342	5.5133	5.3056	10.1325	8.4005	8.88174	4.0568	3.40167	5.10304
569	Ctsa	cluster2	380.069	426.339	385.088	405.641	411.908	413.933	323.435	381.859	343.272	502.652	479.812	461.947
570	Ctsb	cluster2	0	988.951	1133.54	1020.89	1259.14	1257.81	1280.93	1591.84	1811.54	1594.76	2634.54	2555.68
571	Ctsd	cluster2	10447.4	11774.9	11766.6	11869.8	11543.6	12349.1	7817.52	9240.2	9809.07	14308.6	14403.1	15243.3
572	Ctsh	cluster2	187.141	201.383	192.029	206.206	204.26	213.51	221.256	238.533	228.185	260.767	253.705	274.94
573	Ctsk	cluster3	472.637	652.896	534.866	656.026	645.785	674.927	330.345	318.873	227.457	407.027	435.9	370.872
574	Ctsl	cluster2	212.602	201.128	226.524	305.788	305.281	314.194	471.347	446.644	370.883	752.388	584.524	612.322
575	Ctss	cluster2	4713.01	4868.5	3524.06	4721.75	4655.76	4760.79	6527.51	6226.39	4767.74	5927.27	7139.54	7627.05
576	Ctsz	cluster2	1356.71	1237.78	1200.59	1473.13	1407.65	1538.45	1435.82	1456.64	1378.86	2132.36	2262.39	1753.99
577	Cuedc2	cluster2	20.1191	24.5888	22.0608	24.9144	26.8211	25.2874	25.7794	28.7633	26.3043	32.2996	31.2441	27.1004
578	Cul9	cluster1	0.512618	0.271594	0.298729	0.135111	0.173498	0.152401	0.563235	0.539616	0.712181	0.371888	0.369109	0.378993
579	Cux1	cluster1	5.66399	4.69804	4.99827	3.59781	3.76457	3.862	6.63736	6.61062	6.07279	4.60633	4.14534	4.35314
580	Cx3cl1	cluster3	10.0368	12.9918	12.4147	11.2512	13.5256	13.0422	3.30395	4.57857	4.78903	6.07178	4.72227	4.5452
581	Cx3cr1	cluster1	2.60241	8.10022	7.56308	5.22232	5.3792	4.78465	19.0847	38.1928	32.764	13.4798	15.949	13.7162
582	Cxcl1	cluster1	179.081	163.623	269.05	183.021	201.592	179.147	316.142	284.701	421.314	249.715	197.664	398.727
583	Cxcl10	cluster1	11.5005	8.43374	11.3209	13.2775	12.4012	12.0158	36.3372	39.7234	45.656	19.8783	21.5691	19.8007
584	Cxcl13	cluster2	0	0.0413774	0	0.101451	0.0272215	0.123236	2.2031	0.614525	1.04464	5.06927	3.17465	1.4625
585	Cxcl14	cluster1	13.4895	9.89268	9.21763	5.59981	5.46073	4.14618	22.4681	23.8262	21.3439	7.72359	7.7325	3.69034
586	Cxcl16	cluster2	37.2494	25.4538	21.8589	39.2755	40.32	43.8941	132.961	112.647	102.243	125.726	122.679	99.3277
587	Cxcr1	cluster3	0	0.461811	2.20208	1.53234	4.89051	4.70306	4.24563	0.354008	0.7292	0.358099	0.861503	0.748181
588	Cxcr2	cluster4	2.03315	5.38599	9.5511	9.2056	8.84298	11.4072	0.398294	1.15929	1.55466	1.1346	1.04806	1.57927
589	Cxcr3	cluster2	0.056826	0.0549787	0.0425769	0.168498	0.180848	0.272909	0.274433	0.565288	0.539786	0.313947	1.05455	1.13914
590	Cxcr4	cluster1	11.534	9.89579	14.2673	6.64647	6.73537	8.07374	15.356	14.9435	17.4604	6.94059	9.42329	7.53814
591	Cyb561	cluster4	33.74	34.05	32.8657	31.5703	31.4676	28.4245	17.599	20.4917	19.4394	13.3754	16.5458	11.796
592	Cyb561a3	cluster3	261.864	299.127	298.052	287.515	297.799	295.141	76.4524	115.879	117.226	147.139	130.791	113.119
593	Cyb5a	cluster3	53.8418	69.2555	65.8594	92.0061	95.3897	88.7937	54.088	57.7864	50.9198	62.5906	63.9567	69.9032
594	Cyb5r3	cluster3	164.439	166.777	158.016	178.477	178.964	183.038	86.4809	95.2408	96.0893	121.418	132.169	105.709
595	Cycs	cluster3	4.85471	8.38731	8.50891	13.8466	15.9191	11.5742	9.27261	6.5477	7.74459	11.0738	8.26733	13.63
596	Cyp27a1	cluster1	7.24276	7.44527	5.01965	4.34888	3.84647	4.86971	12.8495	13.6092	10.8726	6.18401	7.88713	5.84492
597	Cyp2a4	cluster1	0.113194	0.301165	0	0	0	0	0.607394	0.563011	0.268806	0	0	0
598	Cyp2j6	cluster2	0.0272859	0.0659973	0.020444	0.372173	0.269195	0.117937	0.571018	0.407148	0.314727	0.890778	0.436032	1.09395
599	Cyp4a12a	cluster3	0.0812269	0.0589398	0	0.698467	0.517007	0.156038	0.021793	0.0448901	0	0	0	0.0239453
600	Cyp4f16	cluster4	51.9379	69.2547	61.8528	62.5298	61.4889	60.8631	31.5961	39.2804	38.7791	43.1813	42.2188	42.6941
601	Cyp4f37	cluster5	3.27638	2.80966	2.92906	1.05982	1.27968	1.64501	1.23865	1.29629	1.59147	0.916272	1.13235	0.373173
602	Cyr61	cluster2	0	0.259249	0	0.462281	0.217071	0.210582	0.496716	0.807754	0.429732	2.25119	1.68268	1.26389
603	Cysltr1	cluster1	1.74082	1.7305	1.80597	1.59959	1.94818	1.83744	4.42421	3.54166	2.77762	2.69982	2.2878	3.39492
604	Cystm1	cluster3	5.05683	7.12085	6.02061	11.5641	12.3676	10.7289	1.89571	2.83294	2.44403	4.69685	4.49929	3.57367
605	Cyth3	cluster4	37.7118	36.1911	41.2106	33.6274	33.792	30.1988	27.8343	24.9981	29.3078	24.0055	22.7973	26.8177
606	D10Jhu81e	cluster5	19.9185	16.2337	20.2771	11.3415	11.2311	10.2938	16.3033	17.2698	16.1098	11.0552	10.0445	8.97803
607	D630039A03Rik	cluster3	0.625648	0.134513	0.364597	1.27799	1.44909	1.13511	0.0186511	0.115255	0.117916	0.1222	0.232926	0.266411
608	D8Ertd82e	cluster4	4.49537	4.83469	4.33488	3.39462	4.24957	4.02277	2.18691	2.60887	2.26499	2.7258	2.35954	2.14932
609	D930015E06Rik	cluster1	1.14841	1.04698	1.1252	1.44591	1.19484	0.793352	1.9435	2.12858	1.80413	1.60613	1.70767	1.98961
610	Daam1	cluster5	1.80217	1.4662	2.17272	1.4088	1.22529	1.17236	1.65275	1.4849	1.83415	0.469024	0.692524	0.714802
611	Dagla	cluster1	0.770221	0.306353	0.577089	0.203007	0.206992	0.246601	0.936806	0.851325	0.766467	0.240701	0.282339	0.181646
612	Daglb	cluster1	28.166	27.9487	25.1181	24.8862	25.7294	25.5469	44.343	48.3319	42.855	50.9377	46.9352	37.6161
613	Dapk1	cluster5	21.0689	12.0764	15.3139	10.8234	10.8411	10.5563	19.7112	14.1081	16.6458	7.66784	7.63072	7.10528
614	Dbndd2	cluster4	3.98932	4.28245	4.70179	3.72147	2.39654	3.7349	1.74378	1.96936	2.1441	0.562815	2.03333	0.700333
615	Dcaf5	cluster5	3.9298	3.37682	4.2229	2.44294	2.38063	2.78957	4.18968	3.33391	4.01123	2.09493	1.73256	2.09341
616	Dcaf7	cluster1	11.5158	10.9708	9.55356	7.6092	7.48803	7.79511	11.9456	12.2941	11.7202	8.80457	7.91226	8.03786
617	Dclk3	cluster5	2.81513	2.45442	2.52618	0.718256	0.927162	1.069	1.31737	1.80905	1.28817	0.345252	0.337479	0.559691
618	Dcstamp	cluster1	9.42692	4.41698	3.91985	10.215	8.63904	9.86054	83.2391	42.4694	32.8178	21.8141	18.0131	12.0181
619	Ddah1	cluster3	0.148178	0.107521	0.092519	5.14066	5.4467	5.37282	0.0662598	0.136485	0.201077	0.458937	0.509227	1.28135
620	Ddb1	cluster5	1.36508e-09	2.01486e-06	44.4362	37.0594	40.052	33.1191	32.4198	29.7769	36.0014	37.5758	34.8722	23.7923
621	Ddit3	cluster2	8.55604	7.22233	8.56183	12.9064	11.1111	11.9135	10.1375	11.0437	11.7274	16.6698	20.0398	16.3525
622	Ddx3y	cluster5	0.230758	7.62116	8.81767	2.73694	3.10444	2.45824	0.13508	8.8922	8.99555	0.158042	0.129767	0.247368
623	Ddx46	cluster5	13.4361	12.6681	14.9145	12.1906	11.4227	13.2507	11.0855	12.4483	12.0196	7.61647	7.44669	8.35572
624	Ddx6	cluster1	5.83416e-08	0.000106415	3.14641	3.28734	4.07085	2.40454	2.28656	2.71837	7.09279	3.47772	3.96153	1.93054
625	Dennd1a	cluster1	3.86704	3.12199	3.75224	2.22097	2.27011	2.60588	3.74815	3.96619	4.24886	2.89582	2.5636	2.57781
626	Dennd1b	cluster1	0.989963	0.889368	0.883012	0.622025	0.541968	0.70183	2.09638	1.08118	1.25541	0.53568	0.513351	0.729591
627	Dennd3	cluster1	2.05252	2.0442	1.82216	1.51384	1.30093	1.45789	2.42487	2.47836	2.1533	1.23878	1.06694	0.87456
628	Dennd4c	cluster1	4.40686	2.65353	3.90139	2.48274	2.20336	2.01059	5.97398	4.14027	5.59451	1.99782	1.5005	2.50252
629	Dennd5a	cluster1	4.51188	3.30681	3.97509	2.78325	2.64811	2.96172	5.41999	4.93686	5.39187	2.56215	3.02122	3.08124
630	Depdc7	cluster1	1.50177	2.24753	1.79329	2.67179	2.28513	2.14115	5.7668	5.42062	5.60418	4.14842	4.16101	4.75918
631	Dgat1	cluster3	20.4848	24.0725	24.3738	27.8491	29.4187	32.9477	15.8832	17.3196	20.3238	29.1344	27.6278	29.9283
632	Dgat2	cluster3	43.3282	31.6404	50.6318	57.9745	59.6242	65.153	20.031	20.7361	29.8526	38.5873	42.1045	44.0187
633	Dgkg	cluster5	4.65386	5.27006	4.70205	1.6413	1.59329	1.99799	3.19722	4.82242	3.98291	0.903082	1.82652	1.13289
634	Dgkq	cluster1	1.53248	1.3569	1.41476	1.09544	1.11912	0.952827	1.54919	1.65604	1.66179	0.652854	0.881665	0.564708
635	Dgkz	cluster1	18.9358	18.4796	17.9961	11.3877	12.0975	12.281	19.1095	23.7042	23.3007	16.8619	17.4439	13.5508
636	Dhdh	cluster1	0.139353	0.0926907	0.091359	0.175612	0.121959	0.100387	1.29923	0.712374	0.638215	0.594911	0.323256	0.328645
637	Dhrs3	cluster3	58.7103	67.6613	71.6611	78.4032	78.2886	78.5997	57.4892	68.8299	68.9981	86.672	85.804	86.2701
638	Dhrs7b	cluster3	26.6845	23.284	29.2143	44.3163	42.179	42.1684	12.3503	12.0986	11.8226	22.0497	21.7313	20.7389
639	Dhrs9	cluster2	0.528478	0.377916	0.499257	1.74416	1.46981	1.42351	4.20436	3.74603	2.47881	5.06618	3.30461	3.1294
640	Dhx38	cluster1	12.4962	10.768	11.6479	7.37543	7.99793	7.27582	12.1038	13.5713	13.0606	9.49884	9.933	7.788
641	Diaph2	cluster1	2.04343	2.55363	2.72398	2.19643	2.43057	2.10176	4.01592	2.61622	2.80758	1.27861	0.838302	1.28009
642	Dip2a	cluster5	1.62845	0.747211	0.97789	0.46156	0.659248	0.66131	1.29788	0.972756	1.32425	0.396915	0.444413	0.508299
643	Dip2c	cluster5	1.94985	1.51033	1.42508	1.12085	1.35528	1.0743	1.35439	1.40813	1.34731	0.781042	0.628973	0.705284
644	Diras2	cluster1	0.0226232	0.0766072	0.186455	0.0402489	0.0287992	0.097784	0.861905	0.68765	0.491192	0.181799	0.0699719	0.0400153
645	Dlg3	cluster1	0.100992	0.105851	0.0630567	0.109801	0.0428539	0.11317	1.15609	0.911612	0.822268	0.44805	0.442509	0.516045
646	Dmd	cluster4	0.686052	0.903659	0.993988	0.578414	0.599763	0.653003	0.241725	0.372295	0.406597	0.240782	0.189608	0.324079
647	Dmkn	cluster2	0.134625	0	0.168113	0.47902	0.299909	0.495681	0.553832	0.372002	0.487159	1.28468	1.38795	1.0054
648	Dnah6	cluster4	0.0594041	0.0538809	0.0500721	0.1233	0.125247	0.0570581	0.00398449	0	0.00503818	0.0149178	0	0.00437801
649	Dnaja1	cluster3	15.9022	13.9625	14.3746	25.7565	25.1011	23.7982	19.9043	16.1593	16.7915	26.7201	21.7951	26.7832
650	Dnajb1	cluster2	24.9599	19.0544	23.0257	28.8757	28.2759	29.7096	23.2448	24.3814	27.642	35.2951	32.3007	31.8215
651	Dnajb13	cluster4	7.34503	9.50984	10.7907	7.58001	6.9668	7.85036	2.26045	2.78575	2.51621	1.91684	2.50562	2.10159
652	Dnajb4	cluster1	1.42134	1.24417	1.08184	1.69918	1.9386	1.45189	3.41392	2.85524	3.12273	1.96029	1.41885	2.40761
653	Dnajc13	cluster1	2.54504	1.739	2.37565	0.999904	1.01582	1.21208	3.8409	2.74857	3.11543	1.17704	1.23541	1.48803
654	Dnmt3a	cluster1	2.31699	2.95935	2.9893	3.04604	3.17713	3.69874	5.16027	3.90679	3.68153	4.97245	3.96705	3.73232
655	Dnmt3aos	cluster2	0.142044	0.171784	0.319281	0.463303	0.542465	0.409304	1.41008	2.47278	2.0721	2.0689	1.75733	2.05183
656	Dnttip2	cluster3	13.0798	16.1489	16.0809	21.7717	21.1253	21.7857	12.4579	12.4035	12.3034	15.7662	12.8566	15.9843
657	Dock1	cluster1	3.09963	2.25935	2.3224	1.52556	1.54678	1.62025	3.69421	3.82223	3.60529	1.49324	1.24456	1.49806
658	Dock10	cluster5	10.9516	9.5625	11.7441	7.65556	7.71999	7.30747	10.7284	9.76327	10.9323	5.48321	4.28698	6.1785
659	Dock11	cluster5	3.22563	2.4204	3.28622	1.93815	1.94808	1.91723	4.10721	3.73002	3.63318	1.43827	0.99876	1.7135
660	Dock2	cluster1	20.7666	16.6638	19.6492	11.5647	10.4285	10.8912	20.9282	20.3696	19.2833	8.88621	8.4725	8.25389
661	Dock5	cluster5	2.57931	1.7726	2.21779	1.22482	1.22675	1.03303	1.70579	1.60429	1.76296	0.822203	0.726128	0.830512
662	Dock7	cluster1	2.57582	2.17772	1.79714	1.70272	1.50789	1.32784	4.01972	3.90491	2.91014	1.56075	1.51662	1.62318
663	Dok2	cluster1	69.7577	61.1115	56.431	31.2375	35.2205	34.0548	75.518	70.9027	81.2986	37.6913	41.9349	32.6949
664	Dopey1	cluster5	0.699016	0.392593	0.585877	0.337252	0.373282	0.301565	0.683424	0.553276	0.558685	0.220168	0.128254	0.227023
665	Dopey2	cluster1	3.3089	1.84142	2.74122	1.3401	1.51965	1.63433	3.79648	2.8322	3.58664	1.41868	1.37288	1.45128
666	Dot1l	cluster1	0.790994	0.716084	0.795848	0.696926	0.658101	0.70006	1.55831	1.56123	1.75573	0.925082	1.15334	0.886089
667	Dpp4	cluster2	1.45667e-07	0.000281866	0.0467	0.0301212	0.0233267	0.30464	0.272474	0.164471	0.317414	0.447352	0.200676	0.437825
668	Dpp7	cluster2	43.5085	46.6714	46.4908	39.9615	44.7666	43.5032	35.8422	36.1163	39.6604	58.6125	50.5543	49.4796
669	Drg1	cluster3	12.9638	17.1908	18.3186	21.4622	20.5109	20.0704	14.1262	14.0147	13.7725	16.7631	14.8602	17.3987
670	Dst	cluster5	0.774756	0.954336	1.08985	0.645063	0.61233	0.707197	0.741982	0.514653	0.706693	0.429061	0.378218	0.477964
671	Dstn	cluster3	112.264	121.512	122.873	147.193	147.645	142.068	96.5056	86.5352	85.1809	110.674	85.678	118.115
672	Dstyk	cluster1	1.51575	1.39519	1.2382	0.82398	0.770475	1.07169	2.90318	2.71082	1.85689	1.15249	0.862739	1.16674
673	Dtl	cluster4	0.749984	0.803347	0.891054	1.28346	1.35366	0.921038	0.747384	0.686851	0.690597	0.473537	0.508112	0.454817
674	Dtna	cluster4	0.283733	0.274509	0.413986	0.115127	0.185348	0.308387	0.0160263	0.0495174	0.0303966	0.0225006	0.0153959	0
675	Dtnb	cluster4	2.21254	2.76991	2.61709	2.21114	2.07655	2.32193	1.03883	1.4492	1.0425	1.25529	1.1511	1.075
676	Dtx3l	cluster5	8.16278	5.43675	7.12027	4.35161	5.07526	4.81979	7.6721	5.99272	6.75103	3.54734	3.42826	4.10346
677	Dusp1	cluster2	551.68	450.575	583.538	703.101	744.733	724.828	597.968	671.068	828.481	844.446	996.904	953.475
678	Dusp2	cluster2	18.3668	20.0029	24.4688	19.4544	23.2246	20.8962	53.942	65.6793	68.4068	54.4602	66.8574	58.8931
679	Dusp6	cluster3	22.3047	15.521	20.5075	25.0361	27.8227	28.1145	19.1233	16.7596	20.6476	25.0377	23.1044	25.8657
680	Dusp8	cluster1	0.100992	0.166104	0.121069	0.131761	0.102849	0.145505	0.433532	0.535805	0.479656	0.375348	0.447715	0.238175
681	DXBay18	cluster3	0	1.0807	1.41633	2.03823	1.40007	2.72351	0	0.0189944	0	0.207144	0.513795	0.648448
682	Dyrk3	cluster2	0.123808	0.134757	0.162336	0.532312	0.65013	0.475675	0.298957	0.188163	0.25201	0.450822	0.893503	0.456227
683	Dysf	cluster3	0.472458	0.371393	0.769927	1.14174	1.18032	0.952979	0.0633796	0.124024	0.0961682	0.112713	0.164394	0.236773
684	E2f2	cluster5	3.56631	2.68038	2.26446	1.4697	1.46841	1.83853	3.11376	3.38509	2.6658	1.06256	1.64105	1.2711
685	E330009J07Rik	cluster1	0.289644	0.164482	0.0943549	0.224046	0.276537	0.229822	0.682504	0.508055	0.512667	0.474368	0.532315	0.593988
686	Ear1	cluster4	100.117	106.51	154.468	147.194	135.125	131.626	34.1279	29.0426	43.1529	33.3645	27.1591	29.7922
687	Ear2	cluster5	1093.79	929.709	1093.52	1064.54	1024.91	992.839	1145.51	737.628	832.728	602.604	487.457	543.335
688	Ebi3	cluster2	8.40733	9.47614	7.37006	9.92177	10.1406	9.24622	9.69936	11.337	13.4622	16.0457	20.6726	13.2844
689	Ebna1bp2	cluster3	10.7973	12.723	12.3215	14.8749	14.5378	15.0909	10.1911	10.7561	10.7446	14.614	13.1297	12.7156
690	Ebpl	cluster4	14.6815	17.8469	13.9453	16.3459	16.8958	15.4436	10.5209	11.4901	10.4433	10.6086	10.1803	11.0295
691	Ece1	cluster1	5.58643	4.21074	4.8253	2.47645	2.52801	2.65616	10.1582	8.35942	9.79704	5.49036	5.24284	5.15394
692	Ech1	cluster3	111.286	117.752	119.392	112.045	106.401	115.743	63.2744	72.8078	78.3122	92.5133	90.2457	84.4287
693	Echdc1	cluster3	10.0234	11.5051	12.2205	15.3529	16.7991	13.4017	7.16073	6.67027	7.46482	7.74496	5.79369	11.1725
694	Eci1	cluster3	23.4419	23.5957	23.3059	33.3643	33.7724	33.7742	20.6099	20.4293	21.4109	32.785	31.0466	33.7554
695	Eci2	cluster4	30.9956	35.1194	32.1013	31.2974	30.3949	29.916	23.9792	23.8444	21.1835	24.6736	21.795	21.8897
696	Ecm1	cluster2	52.1678	30.5587	28.1238	101.327	111.1	106.436	129.329	134.945	147.142	299.069	408.687	393.086
697	Edem2	cluster2	42.806	41.8954	38.6699	42.6009	43.1559	47.4315	36.1689	34.3313	31.9924	47.5065	44.864	42.6551
698	Edil3	cluster1	0.0143841	0.00695826	0.0107773	0.00426512	0	0	0.0617475	0.0397469	0.0536776	0.0180609	0.0111222	0.00424037
699	Ednrb	cluster2	0	0.0707219	0	0.115599	0.0310178	0.0819132	0.496839	0.336648	0.330645	0.305944	0.95459	0.387882
700	Eed	cluster3	10.9981	10.9886	11.3593	15.9093	14.9654	14.0315	10.3276	10.1254	11.4896	12.2994	11.3387	13.4535
701	Efnb2	cluster5	0.348888	0.238268	0.353665	0.0243413	0.0587821	0.0492807	0.275311	0.396967	0.320266	0.020615	0.0634754	0.0847003
702	Efr3b	cluster1	0.0450737	0.0218042	0.0112572	0.0445502	0.0334708	0.072156	0.411167	0.19928	0.234464	0.120737	0.0774497	0.0620084
703	Egfem1	cluster5	3.13207	2.41509	3.59946	0.237414	0.292288	0.463697	0.442277	0.663743	0.591192	0.106448	0.109255	0.138845
704	Egr1	cluster2	107.47	114.217	178.68	253.826	272.848	261.74	205.727	241.585	379.071	393.601	407.505	514.691
705	Egr2	cluster2	54.7988	44.4752	51.1002	53.0981	56.2804	53.3437	71.3916	68.1043	80.2932	72.7101	63.8678	73.5099
706	Ehf	cluster1	0.0352818	0.00853372	0.0132175	0	0.0112284	0	0.975001	0.282728	0.191509	0.0354404	0.118218	0.0520046
707	Ehhadh	cluster4	6.64898	4.88769	4.63987	5.19942	5.5805	6.52727	2.99066	2.79194	3.29502	3.12662	2.21777	2.28677
708	Ehmt2	cluster5	9.78461	6.07696	6.23011	4.69733	4.44848	4.9831	8.13519	6.83361	7.51426	3.54621	4.32329	4.34253
709	Eid1	cluster1	8.55102	8.72327	7.97588	7.34781	7.84933	7.17966	14.7953	13.0198	14.7611	10.6345	7.67641	11.4551
710	Eif2s2	cluster3	4.3977	5.27616	4.23328	6.89127	6.65487	6.52486	3.94599	5.12635	4.53501	6.01916	5.93763	6.14727
711	Eif2s3y	cluster5	0.1182	9.0914	10.3085	3.36462	2.94164	3.14483	0.126851	9.10604	7.0895	0.201842	0.0731165	0.209068
712	Eif3j1	cluster2	0.911107	0.383611	0.455098	1.52089	1.31018	1.15873	0.841986	0.531497	0.709764	1.62702	1.61773	1.78065
713	Eif4e	cluster3	10.0363	12.2683	12.1321	14.8457	14.5425	14.4914	12.3435	11.247	10.5754	14.3081	13.6725	14.5568
714	Eif4e3	cluster1	8.64367	7.41668	6.76932	8.02528	8.88731	8.9973	14.3972	12.7529	13.0297	9.54684	12.4397	12.3601
715	Eif4g1	cluster1	11.9231	9.15204	9.72885	6.20712	6.22023	6.49745	14.2419	11.3658	12.0146	6.11824	5.34637	5.30442
716	Eif4g3	cluster1	8.56244	6.37006	6.8018	4.32377	4.65765	4.30003	10.5727	10.2552	9.78518	5.31863	5.10592	4.98018
717	Eif5	cluster3	47.5721	58.8795	55.6793	81.231	82.2665	78.2883	53.7964	63.7055	56.9129	72.5061	66.0892	82.2448
718	Elavl4	cluster1	0.0182598	0.0176662	0	0.0866293	0.0639228	0.157848	0.284146	0.4642	0.408844	0.29347	0.263556	0.150722
719	Elf4	cluster1	4.5439	4.10207	3.47644	2.0305	2.09785	2.55105	6.21577	6.10996	4.5811	2.50716	1.41859	1.57535
720	Elmsan1	cluster1	1.47335	1.38795	1.93669	0.567168	0.79794	1.01793	2.55903	1.89992	2.17471	0.908756	1.06596	0.914395
721	Elovl5	cluster3	27.6497	30.0204	31.012	40.6781	42.4596	39.5281	21.9103	25.02	22.3985	25.7259	22.3298	27.0712
722	Emb	cluster1	76.4048	75.7796	66.5694	77.8823	70.2655	71.8777	114.632	94.5843	81.6708	95.1019	84.3529	91.5109
723	Emc4	cluster3	48.7154	58.1231	56.5365	70.3114	66.1506	66.6846	41.1925	48.0059	42.7597	67.8599	60.6355	57.1686
724	Emc7	cluster3	9.31993	10.6505	11.5118	15.6699	15.7061	14.863	9.20479	8.78971	9.1989	11.9143	10.8967	13.5781
725	Emilin1	cluster5	39.7288	21.6475	26.5722	10.9059	11.9715	11.4537	23.9376	20.0402	23.9547	11.4078	12.068	11.8528
726	Emilin2	cluster1	57.3591	41.4504	42.5616	42.1915	43.4263	40.0276	65.6475	67.1668	68.533	72.7033	75.8001	53.2046
727	Eml3	cluster5	13.381	11.1998	12.3106	7.80617	8.78435	9.92335	11.4549	12.3135	12.436	7.4395	7.05814	7.35723
728	Emp1	cluster1	5.28001	3.4291	2.66651	7.95779	8.14183	7.50917	17.4846	13.9451	11.2818	11.4426	10.7819	16.15
729	Emp3	cluster2	135.471	111.163	109.966	127.453	124.664	125.225	150.314	151.259	136.473	179.441	178.016	138.897
730	Endod1	cluster2	6.33766	4.02388	5.22664	4.82854	5.21746	5.36872	9.68271	7.58877	8.94356	8.39977	8.41702	9.51023
731	Eng	cluster1	0.874794	0.599502	0.582614	0.634066	0.610938	0.653525	3.36411	2.94102	4.45158	1.17163	1.59083	0.873945
732	Enho	cluster3	4.57335	3.97471	6.38855	4.13717	4.81042	6.17961	1.45578	1.88489	2.73484	3.46489	2.79704	2.23939
733	Eno2	cluster2	0.167253	0.161816	0.046993	0.359551	0.452438	0.341377	0.762851	0.73946	0.425552	1.37554	1.20704	1.09705
734	Enpp4	cluster4	1.53157	1.25221	1.92333	1.76537	2.14877	2.16519	0.717658	0.441094	0.790351	0.758393	0.611589	0.992029
735	Enpp5	cluster3	0.161986	0.430979	0.333762	1.54901	1.03103	0.904357	0.0977857	0.100712	0.0274766	0.142374	0.0730638	0.143258
736	Entpd1	cluster2	10.577	9.84086	10.0249	11.6354	12.3087	13.969	16.2794	14.5549	15.2858	16.6273	16.3114	19.0928
737	Entpd6	cluster2	6.63325	6.5372	6.08127	6.6458	7.36891	7.04403	4.4879	4.74741	4.33291	9.21861	8.50591	5.89065
738	Ep300	cluster1	2.237e-12	2.35779e-09	1.57672	1.47261	2.20482	0.902645	1.06071	1.08336	2.99054	2.14825	2.34615	1.01536
739	Ep400	cluster1	1.20396	1.57013	1.22913	0.822547	0.824576	0.76418	1.74166	1.53307	1.36625	0.834537	0.878314	0.925703
740	Epb41	cluster1	1.99298	1.65956	2.01103	1.13067	1.19391	1.30977	2.28784	1.98802	2.03463	1.13423	1.021	1.40787
741	Epb41l2	cluster1	15.8654	13.7294	14.1656	9.78768	10.1684	10.6778	18.6347	16.8298	17.059	11.6759	10.8591	11.3289
742	Epb41l3	cluster2	0.0717475	0.0578459	0.179189	0.113463	0.144612	0.195256	0.269495	0.370078	0.649071	0.756734	1.03558	0.662725
743	Epcam	cluster3	15.5264	9.54013	12.9699	26.4219	26.563	23.3424	7.63277	7.2216	6.64136	8.04024	8.15278	4.15066
744	Epha2	cluster3	0.126272	0.101806	0.0473046	0.511702	0.843902	0.464926	0.135514	0.0697842	0.114233	0.391088	0.379701	0.19853
745	Ephx1	cluster1	22.952	18.4724	14.8913	18.6669	18.0444	19.841	46.0697	39.4472	32.4805	16.8733	17.9942	16.2982
746	Ephx2	cluster4	2.65853	3.34374	2.06434	2.12124	1.70753	1.94998	0.907808	1.17539	0.557539	0.995361	0.398674	0.512983
747	Epn1	cluster1	8.36634	4.74147	6.1898	2.61569	2.95223	2.50492	5.95447	7.79638	7.88538	3.28773	3.10373	1.98134
748	Epor	cluster4	0	3.17309	5.56751	4.83547	4.84788	5.4257	4.85578	0.66375	1.24833	1.02173	1.1885	1.58024
749	Eps8	cluster1	11.769	8.68604	8.36508	11.2704	12.0738	11.2701	23.8108	19.5223	18.1779	15.7775	15.561	14.1294
750	Erbb2	cluster4	1.41601	0.76719	1.28729	0.35829	0.486696	0.69818	0.162096	0.114776	0.192152	0.208615	0.165452	0.0890526
751	Erbin	cluster1	4.13833	3.66215	4.53956	2.77746	2.9692	2.54084	6.9344	4.99863	5.88469	2.40828	2.10771	3.31653
752	Erc2	cluster4	0.13183	0.240373	0.349508	0.192442	0.193638	0.107143	0.010883	0.0336259	0.0756854	0.0152796	0.0104549	0.0179368
753	Ereg	cluster5	12.7961	6.4552	13.676	5.31337	5.74072	5.37864	11.917	8.257	10.8648	1.1968	0.908979	1.62972
754	Ergic2	cluster3	6.11222	7.86583	6.85842	9.33934	8.92095	9.15035	7.29713	7.24071	7.13343	8.89373	7.57542	9.97485
755	Ergic3	cluster2	71.1424	66.4516	64.0754	64.3847	60.7351	67.1078	52.6332	58.8215	57.9615	74.6532	78.725	67.8665
756	Ermp1	cluster4	5.78312	3.81671	6.07726	4.13548	4.14692	4.58341	3.54974	3.45219	4.08821	2.1427	1.90597	2.29796
757	Ern1	cluster1	1.23965	0.774339	0.802564	0.649504	0.570709	0.520206	1.53704	1.54978	1.54337	0.616566	0.651433	0.518007
758	Erp29	cluster2	16.2423	13.5819	13.9836	13.8624	14.6711	15.5539	16.5455	15.8345	14.3721	21.3484	19.7061	17.3731
759	Errfi1	cluster1	5.9316	6.57568	6.25488	7.26326	7.29745	8.96805	12.1421	12.2929	13.0985	10.8407	9.15884	10.2974
760	Espl1	cluster1	4.89603	3.04308	3.4238	2.3228	1.98783	2.37984	5.77981	5.223	5.93922	2.30999	3.20452	2.51052
761	Espn	cluster1	1.08212	0.552232	0.632585	0.253872	0.23085	0.251279	0.874179	0.966053	0.927851	0.388208	0.239065	0.294465
762	Esr1	cluster1	0.0864058	0.0905633	0.145664	0.119563	0.153533	0.0760773	0.47524	0.3661	0.454351	0.0578627	0.137335	0.220757
763	Esrrg	cluster3	0.047535	0	0.0237438	0.122156	0.126066	0.106535	0	0	0	0.0159162	0	0.0280262
764	Etfb	cluster3	174.337	178.849	194.889	186.228	191.002	192.452	126.832	133.663	146.21	173.55	168.28	140.754
765	Etfdh	cluster3	8.32426	8.68614	8.52276	10.5623	10.6661	10.5211	7.4368	6.96082	7.07722	9.85013	8.37242	9.63594
766	Ets2	cluster1	32.3082	26.3379	36.0523	26.1203	27.6824	24.7235	46.5069	41.5735	46.2226	25.8033	24.2766	26.4859
767	Etv1	cluster1	0.10022	0.0808015	0.0750898	0.138678	0.16479	0.128349	0.690144	0.406168	0.36266	0.436237	0.456348	0.344684
768	Etv3	cluster1	1.934	1.29219	1.09037	1.33997	1.43513	1.38402	5.13235	3.00541	3.30001	2.01963	1.56946	1.57492
769	Etv5	cluster1	0.647301	0.475492	0.556841	1.09474	0.877418	1.19742	3.60203	2.75585	2.09836	1.86634	2.29865	1.86581
770	Etv6	cluster1	10.144	8.39859	9.2018	7.16622	6.9537	7.61944	13.4978	10.985	11.9025	7.36558	6.54275	7.16341
771	Exoc4	cluster5	3.92996	2.93259	4.06403	2.68595	2.4816	2.81799	3.41583	3.34601	3.33704	1.93863	2.04189	1.80318
772	Exoc6b	cluster1	2.03994	1.51	1.7129	1.24625	1.21727	1.27951	2.38269	2.00206	2.02245	1.07313	1.01077	0.969443
773	Extl3	cluster1	4.98659	3.00137	3.132	2.08859	2.14215	1.77043	5.35155	5.18425	5.14765	1.91763	2.18876	2.03765
774	Eya4	cluster1	0	0.0113512	0.0351625	0.0278311	0.0224032	0.0676152	0.40292	0.350136	0.461708	0.129638	0.157248	0.221357
775	F10	cluster5	107.37	83.7033	83.6317	63.2682	61.1537	61.9956	99.4771	84.4988	76.907	44.1216	53.1571	48.3756
776	F13a1	cluster2	2.80544	2.30226	2.58994	13.5177	12.9141	12.0297	13.5216	15.1444	10.5541	31.3382	39.4081	51.6008
777	F3	cluster2	1.36241	0.79087	1.02078	2.21609	2.57673	2.13115	7.08084	7.48632	9.69286	8.56308	7.8056	10.4195
778	F7	cluster5	492.358	385.433	427.495	284.578	285.532	287.611	324.333	322.165	341.099	204.499	255.468	200.972
779	Fabp1	cluster3	30.4169	21.0815	30.2532	83.8618	79.5922	69.6221	6.96768	6.38973	10.6206	9.11247	8.71085	9.33382
780	Fabp3	cluster2	1.07569	0.925084	1.07461	1.63023	1.40738	1.77941	2.56537	3.17056	4.3791	9.48459	11.583	7.46966
781	Fabp5	cluster2	122.743	179.597	199.614	173.22	162.658	172.5	158.17	189.786	198.445	280.87	248.926	269.069
782	Fads1	cluster1	10.7303	12.5844	10.1509	13.1994	13.2248	13.0267	23.5047	21.6913	18.8288	22.1145	19.0149	17.3517
783	Fam102b	cluster1	2.96719	2.54527	2.95992	3.62158	4.31525	3.64536	8.06272	5.50102	5.75876	3.5437	3.20138	6.2247
784	Fam110b	cluster1	1.04824	0.979191	0.785394	0.435862	0.517656	0.555498	1.46115	1.43163	1.3734	1.12557	0.782581	0.951911
785	Fam117a	cluster1	0.324747	0.141385	0.194653	0.211844	0.258375	0.265133	0.714455	0.897357	0.881357	0.489309	0.351546	0.440375
786	Fam117b	cluster1	9.16236	6.90763	7.12396	5.80265	6.26645	5.49617	12.2263	9.65902	10.8615	5.74787	5.31124	6.91054
787	Fam118b	cluster4	8.66724	9.36405	11.6817	11.6649	12.2476	13.0166	6.08045	6.14423	6.99656	7.92973	7.19773	7.25308
788	Fam120a	cluster1	20.1934	15.9297	16.7613	11.1755	12.203	10.8454	21.7127	19.2529	19.2966	10.8485	10.4293	10.7243
789	Fam122b	cluster4	6.87155	7.94326	8.89288	8.98363	8.88944	7.58591	3.30415	3.83455	3.42105	3.27193	1.96661	3.3674
790	Fam126a	cluster1	6.06222	5.38308	6.29468	3.99728	4.03478	3.87522	6.59504	5.98921	6.85532	2.94741	3.05365	3.4763
791	Fam129a	cluster5	12.329	9.69089	14.0111	12.0146	12.7425	12.1046	10.4063	9.06768	9.68555	5.91776	3.83389	5.2416
792	Fam129b	cluster1	65.3947	29.903	37.2762	23.5858	26.3531	24.7022	69.7742	54.1175	58.1267	26.3833	29.727	21.7607
793	Fam134c	cluster1	4.65929	3.08918	3.57311	1.78789	1.96254	1.86909	5.52974	4.19566	4.16548	1.89962	1.70952	2.29461
794	Fam135a	cluster5	0.493537	0.489737	0.483562	0.277674	0.310108	0.206635	0.196925	0.272753	0.291932	0.038135	0.084804	0.0596892
795	Fam149a	cluster5	0.363461	0.607388	0.433242	0.235139	0.184022	0.420515	0.638284	0.839988	1.19941	0.248928	0.298072	0.185071
796	Fam168a	cluster1	3.196	2.06801	2.82441	1.71714	1.90384	2.19739	3.91362	2.71734	3.35464	1.64634	1.18282	1.40922
797	Fam168b	cluster5	1.5969e-05	20.1293	18.162	18.6123	13.5133	13.7119	12.1745	18.2954	18.3741	20.1156	11.596	11.2799
798	Fam171a1	cluster4	3.96386	2.1746	2.53854	4.53067	4.52446	3.64779	0.724839	0.52624	0.766271	1.4681	1.72369	1.81481
799	Fam178a	cluster5	7.07719	5.46386	6.11672	4.6379	4.69116	3.87262	6.49809	6.0525	6.74198	3.67657	3.05859	4.07149
800	Fam181b	cluster5	0.343765	0.356346	0.294361	0	0	0	0	0.108561	0.0666408	0	0	0
801	Fam189a2	cluster4	11.6633	13.3019	14.4102	13.6044	14.6261	13.9848	2.09307	3.37227	2.90861	2.23064	2.48853	2.84627
802	Fam198b	cluster1	0.958243	1.73326	0.946881	1.34243	1.15354	1.21386	3.1671	3.23117	2.24259	0.941624	0.723046	1.35921
803	Fam19a5	cluster3	0.114601	0.277189	0.257594	1.56313	1.58043	1.33925	0.0409962	0.0211114	0.0518375	0.019186	0.0590753	0.112613
804	Fam20b	cluster1	5.82119	4.62276	5.27754	4.17717	4.3691	3.8999	6.86715	5.8019	5.563	3.88133	3.70035	3.74293
805	Fam20c	cluster2	64.9871	53.9616	47.8714	51.4688	54.9075	53.8741	106.828	107.578	100.372	133.951	135.729	100.651
806	Fam213b	cluster2	1.72403	2.08499	2.15289	4.20323	3.87118	2.43792	8.48016	11.5923	9.42299	11.1123	11.8496	9.99533
807	Fam217b	cluster1	1.72609	1.31511	1.6166	0.921266	0.84459	1.17091	2.09556	1.60975	1.53713	0.639357	0.522745	0.80143
808	Fam234a	cluster2	24.3382	24.4793	24.8261	23.3424	23.3626	24.8247	29.4076	31.7213	30.4784	34.785	39.5486	34.2933
809	Fam46a	cluster1	8.45156	9.20308	9.84743	6.59748	6.32353	6.22087	11.2173	11.124	11.4804	7.22477	5.69923	7.95239
810	Fam46c	cluster1	4.1947	3.53544	3.97696	2.63111	2.76747	2.27021	11.0378	8.31878	9.27168	4.78886	4.68224	5.35534
811	Fam49a	cluster1	8.09904	7.91431	7.92365	6.56047	5.65889	5.31285	10.4345	8.98552	8.75921	6.26979	5.29455	6.60618
812	Fam53b	cluster5	8.96693	6.3069	8.0835	5.4274	5.65759	4.60716	6.90427	6.73329	7.6678	4.71807	4.11608	4.3805
813	Fam63a	cluster2	8.88003	9.34292	8.36521	9.89095	10.2475	10.7824	11.7612	11.305	8.36068	12.7909	15.091	13.3
814	Fam69a	cluster4	28.3669	43.6681	43.8075	49.1967	49.6308	50.0338	21.0619	23.929	22.7315	29.8268	21.2854	28.6769
815	Fam78b	cluster5	2.70603	2.76853	2.61011	1.39264	1.49966	1.65062	2.48683	2.00258	2.36362	1.15601	1.1945	1.20117
816	Fam83f	cluster5	1.97522	4.52271	3.6505	1.24946	1.19436	1.01185	1.44852	2.34695	2.12194	1.43847	1.28972	1.20339
817	Fam89a	cluster3	7.57225	12.2694	10.4106	13.3846	14.9973	13.5578	0.749528	2.55964	2.44417	3.17544	2.69069	2.55735
818	Fam96a	cluster4	187.054	239.033	220.448	233.524	232.413	210.335	149.196	169.267	160.824	162.475	168.189	155.465
819	Farsb	cluster3	19.936	25.3903	24.7263	30.0354	30.2413	28.3804	19.1589	21.9107	20.5062	25.6448	22.8952	26.0759
820	Fasn	cluster1	5.88559	3.6904	3.81059	2.01427	1.88738	1.43271	4.19001	4.20116	5.40169	1.94511	2.39937	1.50459
821	Fbl	cluster1	18.3235	8.43706	11.901	9.57355	12.621	9.74725	21.8929	17.0114	18.5606	7.87334	7.81332	7.19206
822	Fbp1	cluster5	0.000617233	14.1018	0.167746	1.25577	0.102821	0.0367858	0.0832677	7.53594	0.22358	2.11751	0.841782	0.26813
823	Fbrsl1	cluster1	2.34204	1.69552	1.9242	1.18775	1.43416	1.2644	3.13749	3.24921	3.00279	2.73384	1.93167	1.50465
824	Fbxl14	cluster5	14.0428	9.61959	11.4668	6.37875	7.03644	6.21796	8.94257	8.80651	10.1812	5.30221	5.2024	5.42179
825	Fbxl5	cluster3	30.9741	20.5481	27.8004	32.4131	31.2598	31.7152	22.5925	16.1244	17.5143	23.5505	24.4005	28.5036
826	Fbxo10	cluster1	0.8807	0.395604	0.392777	0.198965	0.213548	0.332325	1.05768	0.961849	0.981691	0.379139	0.432371	0.210174
827	Fbxo32	cluster1	5.60186	5.24824	5.8442	6.11431	6.1427	5.84377	10.0756	8.71545	7.46696	6.59573	6.80616	8.2361
828	Fcgr1	cluster2	19.3388	20.5848	24.1968	27.2856	29.6724	27.8079	28.3383	29.4171	32.8677	52.209	47.4551	37.7005
829	Fcgr3	cluster2	420.944	367.899	344.049	514.69	508.81	527.292	537.16	474.915	468.761	601.527	618.027	653.185
830	Fcgr4	cluster3	71.973	106.231	112.135	112.86	105.504	112.271	31.5182	41.2475	44.6355	66.593	53.936	68.4772
831	Fcho1	cluster1	2.59842	2.9507	2.9863	2.69013	2.92234	3.39472	4.8446	4.78268	6.6935	4.02575	5.84592	4.21951
832	Fchsd2	cluster1	0.211426	0.230122	0.166331	0.225688	0.285965	0.279229	0.618302	0.625118	0.609668	0.366348	0.386905	0.511084
833	Fcna	cluster1	11.8841	10.0086	7.67044	7.51465	7.90593	8.38915	21.5894	19.3471	17.0981	14.7061	27.1245	17.1792
834	Fcrl1	cluster2	0.0828925	0.200495	0.207024	0.540737	0.474847	0.437904	0.266878	0.977292	0.599917	1.63754	1.03976	0.684217
835	Fcrls	cluster2	4.50948	3.36391	3.66293	4.57375	4.46636	6.45661	35.5276	45.6276	44.6654	68.4119	52.705	48.7272
836	Fdft1	cluster3	41.8914	41.3948	49.2454	45.5046	44.4068	44.6307	22.1465	25.6983	28.4698	38.4694	35.5476	33.6617
837	Fdps	cluster3	82.3417	84.3525	82.7671	87.8515	84.5273	82.7447	48.1409	55.1455	56.8627	81.7147	82.7967	66.1612
838	Fem1b	cluster1	2.83514	2.52295	2.14695	2.59842	2.37874	2.00233	7.61475	6.65279	5.50344	3.24384	3.77484	3.81691
839	Fer	cluster3	3.00224	3.19236	3.20437	3.2921	3.31706	3.11491	1.71737	1.87833	1.88327	2.19067	2.10242	1.87028
840	Fez2	cluster2	15.7775	15.5001	14.3023	17.7601	18.0545	16.9785	18.4739	20.6683	16.9495	26.3895	27.3864	27.3325
841	Ffar2	cluster5	9.34298	5.37239	5.83793	3.15715	3.04071	3.82665	3.32965	2.70835	3.25331	1.45201	2.07187	1.85004
842	Ffar4	cluster4	26.9747	32.4856	36.0831	42.0022	45.2155	41.238	18.3394	18.8881	25.1535	22.3789	22.7141	19.2347
843	Fgd2	cluster2	0.71383	0.690625	0.784428	0.649097	0.643663	0.971322	3.56225	4.43153	4.40741	3.70469	5.18838	3.12845
844	Fgd6	cluster1	1.31298	1.13172	1.3057	0.821108	0.881289	1.15221	2.79893	1.95916	2.08944	1.32487	1.32903	1.4849
845	Fgf13	cluster1	0.0489504	0.130237	0.0550141	0.203204	0.132416	0.141052	0.696063	1.14973	0.913347	0.282729	0.214483	0.144303
846	Fgfr1	cluster1	0.168476	0.0640353	0.0360659	0.0142731	0.0153192	0.063573	0.471388	0.57195	0.400085	0.132969	0.117864	0.0283805
847	Fgl2	cluster2	2.36306	1.5451	2.35422	11.4728	11.3137	11.86	14.8399	9.29949	13.179	19.8242	15.5144	18.5714
848	Fgr	cluster5	105.215	108.705	101.842	72.0153	74.2627	71.7229	80.2738	87.9528	82.5837	54.0079	63.2155	57.1698
849	Filip1l	cluster4	6.98793	5.54775	6.34088	7.43527	7.43451	6.42861	5.19416	4.57516	4.1408	4.02825	3.88732	4.7614
850	Firre	cluster5	1.88454	1.49439	1.39412	0.940757	1.07044	0.76758	1.27364	1.45677	1.35958	0.754807	0.577955	0.864975
851	Fkbp1a	cluster2	26.0642	28.0668	25.6051	36.2225	36.0285	34.1474	39.864	39.7742	38.4317	47.8028	44.2645	43.2448
852	Fkbp2	cluster2	75.8143	68.3258	63.029	78.2186	92.1672	79.7317	74.5166	69.5307	66.1367	89.2698	83.8222	89.1364
853	Fkbp9	cluster5	4.77878	3.25938	3.33588	1.98906	1.79478	1.63931	4.22069	3.1167	2.75905	3.50329	2.72351	3.29003
854	Flna	cluster1	62.6402	47.3613	56.82	34.7832	33.7558	35.3751	68.3815	69.4155	73.5994	33.4002	34.1081	28.8127
855	Flnb	cluster1	0.0324283	0.0313741	0.0728907	0.0833343	0.0584814	0.0830602	0.440821	0.256875	0.410712	0.179157	0.195024	0.12109
856	Flrt2	cluster1	0.0254801	0	0	0.0226657	0.024327	0.0611845	0.369157	0.133775	0.0691524	0.172763	0.183885	0.195296
857	Flrt3	cluster1	3.31593	2.25939	2.01484	2.94968	3.36534	3.08787	16.1114	13.5877	12.7994	6.39763	4.58597	3.55245
858	Flt1	cluster4	3.8385	3.55761	4.00222	3.57569	3.60803	3.58494	1.80453	1.21086	1.68249	1.2753	1.20385	1.68234
859	Fmn1	cluster1	0.428038	0.710809	0.761083	0.45464	0.481862	0.570678	1.60093	1.12276	0.927617	0.657777	0.540094	0.749569
860	Fmnl1	cluster5	14.5083	11.4855	14.2768	7.75311	7.62684	7.33645	12.2957	12.9651	13.8472	6.2922	5.68727	5.26582
861	Fmnl2	cluster1	0	0.0473238	0.0732975	0	0.0311335	0.0156607	0.376206	0.189226	0.0995635	0.31118	0.159692	0.192261
862	Fn1	cluster1	189.888	68.0551	90.6294	45.9134	45.8172	43.2381	303.374	230.846	251.364	78.2683	89.3359	61.0876
863	Fnbp1	cluster5	9.24815	8.15049	8.7074	6.29868	5.98629	6.52324	8.75675	7.98355	8.37753	5.22115	3.99382	4.48699
864	Fnbp1l	cluster1	0.16226	0.0261642	0.0945572	0.0320752	0.0286884	0.0606092	0.483711	0.269019	0.318046	0.0543298	0.0464684	0.116926
865	Fnbp4	cluster1	3.55629	3.3178	3.99683	2.28622	2.41574	2.58341	4.23351	4.58314	4.60281	2.16137	1.74079	2.36986
866	Fndc3b	cluster1	4.62495	3.10322	3.9722	3.10336	3.0855	2.38568	6.25946	4.56289	4.71863	2.16371	1.75717	2.55009
867	Fnip2	cluster1	2.99896	3.29402	4.03573	2.1272	1.96871	1.74526	5.61651	5.3036	5.94475	2.88248	2.28554	3.07867
868	Folr2	cluster2	0.572634	0.492461	0.619733	0.641448	1.09344	0.825028	6.65757	8.93138	5.91428	23.5515	27.1571	18.1189
869	Fos	cluster2	823.437	690.009	967.54	1030.62	1069.03	1105.15	862.115	811.452	1029.74	1120.01	1241.36	1385.75
870	Fosb	cluster1	20.6511	12.5817	19.6431	12.6324	16.7946	13.1029	29.978	27.1809	33.1939	10.9206	11.49	13.0804
871	Fosl1	cluster3	6.79974	5.40791	10.6212	13.7377	16.9269	14.1694	4.3599	4.64958	7.58506	8.76941	10.4264	9.68291
872	Fosl2	cluster1	9.08744	7.97125	8.58637	6.49767	6.39274	6.42902	9.88371	10.1715	10.7901	5.20687	5.29966	6.21411
873	Foxj2	cluster1	5.51996	3.93418	4.56321	2.80431	3.17966	2.80121	6.10169	5.61312	6.56671	3.03114	2.48504	2.62531
874	Foxk2	cluster1	4.75179	3.17649	3.68643	2.65155	2.316	2.38988	5.12969	3.99081	4.62032	2.18926	2.15053	2.19496
875	Foxp1	cluster2	2.89711	2.05548	2.15458	3.53797	3.63109	3.37359	4.24149	3.34054	3.51395	3.19755	3.30028	3.76627
876	Foxp4	cluster1	0.399374	0.202855	0.239385	0.0828945	0.057195	0.0287701	0.728627	0.595928	0.40646	0.110321	0.174991	0.129507
877	Foxred2	cluster5	1.35814	1.69056	1.34024	1.01169	1.19126	0.66816	1.43088	2.00459	1.93289	0.640529	0.691566	0.654268
878	Fpr1	cluster4	332.616	270.446	295.916	282.33	256.798	278.412	144.155	113.158	119.972	115.487	133.43	127.424
879	Fpr2	cluster4	42.8832	38.662	44.8118	39.8796	33.4545	40.2784	27.2058	20.889	21.6289	20.0513	22.3796	21.7483
880	Frg1	cluster3	11.1124	13.0266	12.6432	19.3168	18.6182	16.6881	11.0108	11.6327	11.2897	15.5624	12.4568	16.0502
881	Frk	cluster4	1.29132	1.52697	2.11933	1.58021	1.82649	2.3133	0.131984	0.135933	0.25033	0.185303	0.15849	0.314208
882	Frmd4a	cluster5	2.75508	2.39449	3.25735	2.11352	2.18664	2.07777	2.41195	2.16982	2.40095	1.38796	1.15745	1.32632
883	Frmd4b	cluster1	2.71507	1.91641	2.24537	1.90379	1.8803	2.06659	4.73719	4.29384	4.00294	2.61149	2.45147	2.82402
884	Frmd6	cluster1	0.358845	0.214434	0.316312	0.150216	0.194815	0.131787	0.996752	1.1199	1.01687	0.212034	0.326435	0.224017
885	Frs2	cluster1	2.07742	1.40692	1.90672	0.780251	0.876004	1.13071	2.27591	2.10482	2.23174	0.782533	0.963794	1.12276
886	Fryl	cluster1	0.582736	0.74859	0.776204	0.453095	0.346182	0.379367	0.896386	0.708508	0.698511	0.354464	0.383835	0.496276
887	Fscn1	cluster1	0.195948	0.110587	0.171283	0.154938	0.145507	0.188209	3.50482	3.14043	1.79482	1.88627	0.875407	0.442861
888	Fsd2	cluster4	1.2342	1.32543	1.20214	0.878304	0.9741	1.09062	0.768228	0.354682	0.301464	0.384321	0.203589	0.363836
889	Fstl1	cluster3	0.260227	0.348601	0.374952	1.16336	1.4907	1.33627	0.268532	0.265504	0.393871	0.492631	1.68195	1.42805
890	Ftl1-ps1	cluster2	167.926	214.025	211.03	205.181	275.02	233.999	172.431	229.888	237.936	324.555	293.734	325.643
891	Fuca1	cluster3	146.528	153.98	141.462	145.141	147.341	142.803	89.8721	108.724	98.7054	129.512	132.059	114.964
892	Furin	cluster1	2.54166e-10	49.7188	31.1749	35.9108	20.612	22.88	19.0496	36.4038	38.6243	45.398	18.0918	20.5908
893	Fxyd2	cluster2	0	0	0	0	0.198131	0.149495	1.25275	1.1182	0.739217	2.18878	0.722083	0.275295
894	Fyb	cluster2	1.23289	1.21116	0.994802	1.86723	2.0403	1.49392	6.41207	7.03371	5.85558	6.37316	5.60253	6.20662
895	Fzd4	cluster5	5.06467	6.01173	4.46371	3.4115	3.18172	3.21264	2.7648	3.67266	3.70451	1.45565	1.56193	1.68291
896	Fzd7	cluster1	7.92222	5.47027	6.37481	2.96047	3.89583	3.24179	7.76831	6.29744	6.14097	2.8779	2.58454	3.32719
897	Fzd8	cluster5	3.82174	1.36523	1.65199	1.13321	1.20691	0.635333	0.299722	0.35743	0.259304	0.11812	0.0606172	0.207994
898	G0s2	cluster4	6.21139	7.86694	8.54623	5.75973	6.64911	9.0576	0.5454	1.80998	1.83901	3.17637	1.8047	2.1973
899	G530011O06Rik	cluster2	0.0413302	0.459846	0.526433	0.637263	0.499824	0.615318	1.33065	0.799439	1.14974	1.78518	1.53397	1.99817
900	G730013B05Rik	cluster4	2.85783	2.21877	2.82854	2.19694	2.07725	2.16886	0.795146	0.682448	1.0533	0.708808	0.636557	0.707263
901	Gaa	cluster2	32.6378	32.5617	34.0228	30.9172	33.1308	30.5488	26.9044	31.892	34.2704	45.107	42.2676	41.9537
902	Gab1	cluster1	8.24554	5.02806	5.7429	4.84395	4.38587	3.17911	8.78671	8.10828	8.31304	4.74402	4.06089	6.04833
903	Gab2	cluster1	12.9496	10.5691	10.3477	6.82834	6.70454	6.15015	13.478	10.9817	10.8529	5.48665	4.91608	6.32798
904	Gab3	cluster3	4.77798	6.57934	6.55369	7.55599	7.59488	7.67309	2.72662	4.59652	3.77357	4.98991	5.06933	5.94711
905	Gabbr2	cluster1	0.0147122	0.00711697	0	0	0.0140464	0.00706559	0.244729	0.317097	0.199643	0.0591132	0.0379198	0.130113
906	Gal	cluster3	24.0388	25.7301	19.7708	56.04	57.1576	59.6478	5.4117	11.2999	9.65491	29.4203	27.2048	14.8247
907	Gal3st4	cluster2	0.0302478	0	0.0453263	0.0179379	0.125142	0.0435798	0.129846	0.200597	0.0820919	1.09381	0.810802	0.356676
908	Galc	cluster1	7.12907	5.77682	7.17337	6.37981	5.92186	5.29015	9.57046	9.79993	9.06291	8.06594	7.32336	8.98309
909	Gale	cluster4	17.5149	20.439	17.3834	17.8694	18.7036	16.1854	7.88398	10.1154	8.64532	11.7986	12.3877	8.05086
910	Galm	cluster3	11.4813	11.7615	13.0673	14.9133	15.5892	14.5385	9.44373	8.97981	9.86555	14.6855	11.5707	13.0935
911	Galns	cluster2	56.4582	65.5403	56.1793	51.2459	51.4343	53.9077	42.7041	48.2897	44.3259	68.0842	62.8949	59.4399
912	Galnt1	cluster1	13.1891	14.0536	14.1018	14.713	13.5225	14.3288	23.3165	21.9555	18.7319	14.1614	13.9835	16.971
913	Galnt2	cluster1	3.83631	3.98941	5.74872	3.97794	4.65697	2.81325	7.42062	7.35066	7.94904	8.31859	7.44845	6.77201
914	Galnt3	cluster4	2.69865	4.81932	5.07176	4.84117	4.93118	3.96371	2.00318	3.2811	3.44842	1.86366	1.35634	1.93584
915	Galnt6	cluster3	37.6082	39.4833	43.8853	48.4786	49.9776	48.9612	30.3251	33.8164	36.7065	44.7838	47.0779	42.9985
916	Galnt9	cluster1	0.130893	0.237445	0.196143	0.349306	0.45822	0.424316	3.12551	4.05092	3.73002	2.18587	1.93986	2.16084
917	Gars	cluster4	45.4457	60.1399	57.0181	56.0523	54.4396	56.419	36.215	39.7561	37.8533	42.2444	37.8306	38.9736
918	Gas2l3	cluster1	2.05536	2.58793	3.2984	2.38592	2.78811	2.1072	5.60834	4.26162	3.95618	2.31352	2.01382	2.75023
919	Gas6	cluster2	0	0	0	0.501866	0.373501	0.520648	1.23628	1.20403	1.72424	8.01682	5.5898	4.87197
920	Gas7	cluster1	0.199472	0.142643	0.0649803	0.252016	0.215286	0.149943	1.39146	1.35162	1.17099	0.775339	0.751072	0.613601
921	Gatm	cluster1	99.4474	79.867	76.795	43.8331	43.8225	48.3897	157.204	124.465	118.959	58.9686	67.079	56.9133
922	Gatsl2	cluster1	0.780681	0.34618	0.477689	0.316362	0.335408	0.39992	1.45222	1.0067	1.4125	0.744979	0.918884	0.606038
923	Gba	cluster3	118.316	133.734	116.93	116.189	114.209	116.412	79.0191	95.8927	91.361	115.256	121.782	105.067
924	Gbf1	cluster5	4.50472	2.79875	3.90381	2.47833	2.25925	2.33023	4.25779	3.64132	3.94022	1.95173	1.97521	1.79836
925	Gbgt1	cluster1	7.65149	5.7656	6.33925	3.01051	2.92677	3.14466	8.64576	5.44838	5.99019	1.81061	2.19967	1.86523
926	Gbp9	cluster1	2.70389e-11	0.551442	0.423133	0.55564	0.845748	0.835116	0.566192	2.49985	1.72344	2.01267	1.03144	1.45071
927	Gcn1l1	cluster1	1.27434	0.816957	0.843564	0.619989	0.565025	0.668456	1.47052	1.3299	1.3767	0.754993	0.739819	0.481442
928	Gcnt2	cluster4	46.0382	35.4007	41.3637	31.5375	31.843	31.8293	25.9113	21.1871	23.4702	19.6549	18.1845	22.7928
929	Gda	cluster5	19.6571	15.1866	20.1941	13.3023	13.2312	12.4204	21.3539	14.3016	15.6435	6.3295	6.4633	9.15072
930	Gdap10	cluster1	3.10649	3.79493	4.11003	2.68176	2.99094	2.65333	5.28564	4.18335	5.05591	1.44173	1.19595	2.34161
931	Gde1	cluster2	121.446	130.209	142.087	134.492	134.951	145.184	109.059	114.121	118.847	144.241	146.755	152.358
932	Gdf3	cluster2	0.162387	0.314216	0.395422	1.42043	1.2403	1.98866	2.37445	2.4455	0.495804	9.23647	3.07628	10.7231
933	Gdpd1	cluster2	4.25297	6.80354	5.74209	9.38938	8.0004	8.39247	7.32087	8.26133	5.82839	10.1303	9.35548	11.4948
934	Gdpd5	cluster2	1.52432	1.11063	1.0152	0.982092	0.952259	0.813401	0.949218	1.70563	1.68544	2.06992	2.3088	1.65321
935	Gem	cluster1	2.15058	0.927255	1.71641	3.68747	3.76431	3.07602	16.5322	12.0919	11.2609	6.71555	10.0738	10.1161
936	Gfra2	cluster1	0.823977	0.219915	0.212885	0.134798	0.198933	0.177391	2.02775	1.06777	1.07957	0.114163	0.307577	0.0335041
937	Ggta1	cluster4	42.2373	43.8957	51.8988	48.4734	48.9149	50.3404	30.1406	27.1867	29.8059	32.3344	28.3628	33.9795
938	Ghitm	cluster3	86.1379	99.4925	99.0808	119.849	115.942	117.572	90.6949	90.0032	85.4134	108.204	97.94	113.619
939	Ginm1	cluster3	17.8565	24.4411	23.5873	32.7173	31.0748	29.8165	17.3634	19.7368	19.4339	27.0088	23.0918	27.5372
940	Gipc1	cluster2	31.006	32.7777	26.0872	33.9748	35.7769	35.6285	33.6722	38.4526	32.2702	42.1176	42.3188	39.0774
941	Gla	cluster2	15.0637	13.787	15.9139	17.4377	17.6898	17.5651	20.5634	19.2806	19.0921	19.5951	18.5431	22.3101
942	Glipr1	cluster2	14.1524	20.6619	18.3893	32.9287	30.5541	30.3405	31.3001	32.1662	27.596	40.663	30.3975	37.699
943	Glipr2	cluster3	18.7828	22.4794	27.7966	53.9087	51.5584	49.908	15.994	17.7848	19.8784	29.11	29.3091	29.4727
944	Glmp	cluster3	47.3035	51.6995	51.0825	53.9854	57.3493	55.2993	36.7101	41.3788	41.5564	56.4833	58.5259	54.513
945	Glrx5	cluster3	46.9617	46.3561	48.3413	60.404	68.2982	61.7174	41.772	44.074	46.3597	60.8783	53.7596	50.2004
946	Gltscr1l	cluster1	1.4802	1.03428	1.55713	0.452202	0.570994	0.797036	1.55644	1.54517	1.43038	0.518144	0.500974	0.617068
947	Glul	cluster3	40.4356	40.639	51.9209	49.3987	52.3881	50.6666	31.355	27.4018	34.0834	53.6411	48.3564	42.864
948	Gm10053	cluster3	57.1123	61.5233	65.7792	94.9081	93.5514	87.6613	59.4012	63.8709	64.8419	81.6284	78.9714	88.5517
949	Gm10282	cluster3	20.3397	24.7635	22.6673	37.0986	60.7329	28.4428	20.0399	18.9393	22.3242	27.2558	20.4411	40.5112
950	Gm10718	cluster1	1.0111	1.67697	2.81383	1.37055	0.873407	2.35856	18.2142	3.9115	4.60619	0.435277	0.52121	0.936785
951	Gm10800	cluster1	2.08655	2.81178	5.24838	2.65155	1.94469	4.65248	28.2307	4.61252	5.96622	1.27252	0.153655	0.615104
952	Gm11127	cluster2	2.41523	2.58455	2.687	2.82121	3.14445	2.56589	3.10255	2.26508	3.32711	3.96996	6.64011	5.00557
953	Gm11545	cluster4	9.70542	6.21765	8.05793	7.93343	5.2592	8.06238	3.37808	2.4644	2.1357	3.29359	1.6226	0.618619
954	Gm12349	cluster4	1.94635	0.217279	0.785242	1.95335	1.66768	1.15045	0.160678	0.0827426	0.101584	0.0751962	0.231536	0.26482
955	Gm13546	cluster4	5.54173	3.17462	2.45851	4.62694	3.99141	4.6225	1.83898	1.41043	2.02844	1.53815	1.5787	1.54769
956	Gm13571	cluster3	2.98078	4.09572	3.6589	5.37832	5.5303	4.46211	2.22905	2.85654	2.2376	3.51975	3.87408	4.26273
957	Gm14085	cluster2	0	0	0.0147519	0.0583807	0.0626596	0.0189113	0.116215	0.119692	0.0534353	0.138442	0.233436	0.150909
958	Gm14221	cluster4	3.24542	3.91063	3.09481	4.47916	3.7746	4.59086	2.4064	1.98925	1.56142	1.80782	1.73381	1.4264
959	Gm14308	cluster3	0.0590963	0.142938	0.243529	0.823581	0.432568	0.737911	0.0792769	0.130638	0.100241	0	0	0
960	Gm14461	cluster2	0.0552617	0.0534652	0.0828097	0.0983158	0.369326	0.238857	0.9489	0.305404	0.674906	0.77714	0.455787	1.33585
961	Gm14548	cluster2	7.30347	8.60895	6.75358	10.8828	11.1803	12.4317	11.5834	13.5905	9.1894	10.8651	12.7242	15.9978
962	Gm14636	cluster1	0.0842052	0.0814679	0.147212	0.299618	0.227785	0.1348	1.12207	0.620481	1.10457	0.331286	0.347254	0.87709
963	Gm15931	cluster5	44.2965	52.4915	54.5194	41.5457	44.1005	42.3685	29.4408	38.4819	36.1452	28.0631	24.8329	27.0562
964	Gm15964	cluster1	0.179173	0.173348	0.161094	0.127506	0.23949	0.051629	1.15372	0.534707	0.802348	0.575929	0.609584	0.676086
965	Gm16181	cluster4	0.520454	1.76237	2.59967	2.46917	2.09803	2.4995	0.372364	0.479381	0.470834	0.609925	0.0894291	0.306855
966	Gm16194	cluster4	10.0647	8.82869	10.859	8.75408	10.7196	8.50716	2.01625	2.37323	3.64206	2.76338	2.76706	2.45274
967	Gm20425	cluster3	14.456	13.3418	13.2408	14.3909	16.9757	16.4125	12.7947	12.5133	11.6818	18.4857	14.8703	14.5563
968	Gm20547	cluster2	0.655436	0.682908	0	0.164448	0.449274	0.254242	0.486974	0.417954	0.359189	1.03822	1.66335	2.19973
969	Gm21685	cluster2	1.12084	1.40854	1.39661	1.84236	1.89597	2.07123	2.21616	1.7775	2.14093	2.71067	1.95942	2.32011
970	Gm21738	cluster1	1.87776	0.838485	1.19047	0.428297	0.321782	0.832432	8.06077	1.83601	1.76407	0.362731	0	0
971	Gm21985	cluster1	0.217047	0.24149	0.227672	0.0643579	0	0	0.372692	0.323868	0.47125	0.0436045	0	0
972	Gm26588	cluster5	0.332842	0.45083	0.382385	0.171068	0.169482	0.170505	0.0714404	0.036789	0.0301109	0.0668674	0.0343151	0.0654134
973	Gm26635	cluster1	0.522731	0	0.322541	0.346467	0.0685006	0.221509	0.478491	0.679736	0.521575	0	0	0
974	Gm26809	cluster1	12.1431	18.4845	13.0787	12.7979	12.0766	11.1881	25.3555	22.6857	16.4557	12.0319	11.8048	10.5252
975	Gm26825	cluster2	11.2154	7.09298	8.76695	13.5038	12.6548	12.0316	8.77973	8.29112	7.84022	14.1433	13.2898	13.7403
976	Gm26863	cluster4	5.83259	5.2617	6.37794	9.62886	8.37803	7.26777	3.89102	2.61355	2.88782	1.66263	2.11276	2.13766
977	Gm26870	cluster1	0.913501	1.96205	2.29972	0.975123	1.23265	2.64982	15.9603	2.86753	3.14862	0.550563	0.301375	0.64631
978	Gm26902	cluster4	0.584562	0.604119	0.338442	0.724842	0.651125	0.676323	0.342188	0.26432	0.306481	0.066726	0.109576	0.15666
979	Gm26917	cluster1	53.8804	25.3526	42.0662	15.3723	23.5956	14.9495	73.3732	57.5523	61.2878	22.0015	14.2374	14.6157
980	Gm28042	cluster4	0.587768	0.706239	1.09386	0.899523	0.657714	1.45692	0.406959	0.26196	0.257289	0.438045	0.0977376	0.122967
981	Gm29284	cluster3	0.771496	0	0	2.51637	2.57804	2.77885	0.20699	0	0	0	0	0.227433
982	Gm29483	cluster1	0	0	0	0	0.0290397	0	0.734451	0.302571	0.309558	0.274975	0.18815	0.215197
983	Gm38394	cluster1	0	0.074965	0.188678	0	0.0308239	0.0279089	0.280648	0.0963483	0.203718	0.019458	0	0.0171314
984	Gm38399	cluster1	1.01655	0.809941	0.940859	0.141846	0.342544	0.4882	3.04823	1.61929	2.23145	0.210229	0.739788	0.317301
985	Gm3912	cluster4	0.695711	1.12182	1.01356	1.00853	1.08244	0.779608	0.373315	0.512646	0.419588	0.0776486	0.239087	0.296244
986	Gm4070	cluster1	2.05746	3.04743	3.10695	1.45285	1.45808	0.881144	4.50715	2.76645	3.23809	1.0227	0.710708	1.5132
987	Gm4353	cluster3	3.59644	3.05222	4.68015	8.45638	6.94769	5.84825	2.30225	2.75471	3.29637	3.64429	7.64335	6.69608
988	Gm44205	cluster2	0.149492	0.144632	0.224014	0.620575	0.523332	0.909392	0.909122	1.10156	1.0143	1.42656	1.05317	0.96953
989	Gm44805	cluster1	1.15724	3.73208	1.25243	3.96519	4.54226	1.91432	12.1434	10.7302	11.516	13.0452	6.62827	12.7363
990	Gm4951	cluster3	0.483461	0.197892	0.445826	1.23505	1.38475	1.75031	0.598668	0.205527	0.479423	0.653738	0.862678	0.81128
991	Gm4955	cluster2	0.54755	0.249294	0.434385	0.496622	0.768781	0.881699	1.07155	0.872211	1.42048	1.53679	1.5607	1.46223
992	Gm5150	cluster4	34.059	36.0509	39.4933	37.4627	36.1566	33.8434	18.2759	19.2261	19.2574	15.8435	15.3833	16.6863
993	Gm6377	cluster1	8.20008	10.6404	13.659	11.8755	12.4659	10.5467	22.1517	20.0137	19.0074	10.0575	7.69212	15.8736
994	Gm6583	cluster5	0.440509	1.15071	1.2872	0.235113	0.210287	0.126934	0.496388	0.657309	0.508102	0.110622	0.317908	0.181804
995	Gm8113	cluster1	3.72351	2.81552	2.92527	2.31535	2.02486	2.03129	5.17933	2.83697	4.12071	1.18017	0.708136	1.72644
996	Gmcl1	cluster4	14.4157	18.5339	19.1568	19.2618	19.1934	19.6712	12.2304	12.8378	12.9192	12.351	10.0936	14.6655
997	Gmds	cluster4	10.7749	10.8543	15.126	13.008	12.7838	14.3726	5.84532	5.3822	6.16594	5.15894	5.21864	6.21318
998	Gmpr	cluster5	114.348	113.251	101.274	62.3872	63.6301	69.3837	50.6103	62.1486	52.4366	36.8615	43.7413	32.5469
999	Gna13	cluster1	20.3441	19.3715	20.385	15.9894	15.4695	14.6555	35.2487	30.4277	29.3322	16.8116	15.9597	18.3624
1000	Gng11	cluster1	0.642214	0.25889	0.160393	0.825182	0.442831	0.668255	3.90556	2.60274	2.54181	2.31161	1.37939	1.83011
1001	Gng12	cluster2	11.2995	9.9859	9.19893	13.3155	12.9868	11.5728	21.6401	18.4925	16.5758	21.0701	17.1095	25.7526
1002	Gng2	cluster1	3.49546	3.39267	3.40802	3.14924	3.85783	3.01306	6.54071	7.4051	6.50684	5.1317	4.1466	6.11661
1003	Gngt2	cluster5	97.6845	113.091	117.638	96.5915	85.9255	88.793	61.8374	84.6273	76.0211	55.4313	62.1064	56.0181
1004	Gnptg	cluster3	25.6302	28.4362	27.8876	27.0012	27.2124	31.7807	18.001	21.8753	23.7406	28.4693	27.3259	28.8044
1005	Gns	cluster3	168.281	187.077	195.063	219.203	227.319	220.1	168.288	171.772	184.537	260.373	221.924	255.466
1006	Golim4	cluster1	2.27464	1.60565	1.53604	1.31998	1.22721	1.51905	2.49874	2.07175	1.8149	1.04437	0.850473	1.00727
1007	Got1	cluster2	23.0514	23.0517	22.8736	24.078	25.6825	26.5879	40.538	42.2862	37.747	41.7958	36.9663	41.2296
1008	Gpaa1	cluster2	29.4475	30.7307	29.8583	29.5155	31.9207	33.4634	24.7221	27.8495	29.243	37.7212	40.9071	33.5828
1009	Gpatch2l	cluster1	4.05606	3.8881	3.50511	2.50867	2.34409	2.56937	4.36628	5.047	3.81569	2.2871	2.00106	2.59681
1010	Gpbp1l1	cluster5	4.66043	3.74218	4.23628	2.76378	2.86847	2.23819	4.91266	4.31443	4.1733	2.50703	1.96337	2.678
1011	Gpc1	cluster1	1.69695	1.23595	0.700006	1.39079	1.45025	1.54752	19.4597	17.7869	9.13335	7.03855	5.35664	4.80017
1012	Gpcpd1	cluster4	54.4527	69.5384	75.369	69.4342	69.3051	66.2884	34.7298	36.1493	40.7641	39.3659	29.941	49.2115
1013	Gpd1	cluster3	1.72746	1.17313	1.12007	3.07332	2.70652	3.25467	1.62216	1.10156	1.10446	1.58506	1.43848	1.0185
1014	Gpnmb	cluster2	131.64	220.247	198.567	331.7	323.817	335.835	218.993	259.628	198.478	731.401	566.815	870.792
1015	Gpr132	cluster1	0.403304	0.526761	0.513698	0.669681	0.795775	0.348638	3.6357	2.89752	2.95531	2.1066	2.0374	1.18892
1016	Gpr153	cluster1	0.0251639	0.0121729	0	0.014923	0.0160168	0.0241701	0.351074	0.292044	0.256104	0.050554	0.0648584	0.0445092
1017	Gpr155	cluster5	5.13994	4.49551	5.61665	5.26657	5.0995	4.34989	5.1368	4.47657	4.82644	3.43956	2.0574	2.41395
1018	Gpr156	cluster4	0.0429451	0.22852	0.144795	0.318348	0.273344	0.103123	0	0.0237336	0	0	0	0.01266
1019	Gpr157	cluster2	1.1844	2.06845	1.85004	1.73812	1.71857	1.49434	2.49909	2.68481	2.69687	4.78915	4.14964	3.69278
1020	Gpr171	cluster1	9.68184	5.38929	4.27298	5.89895	5.52933	4.67097	22.8448	11.361	14.248	7.50495	9.95894	9.35748
1021	Gpr176	cluster2	0.0504569	0	0.0567073	0	0.0321157	0.0969285	0.270749	0.125483	0.0513522	0.544849	0.403153	0.312364
1022	Gpr183	cluster2	0.20061	0.291133	0.100205	0.852605	0.766126	0.963437	2.92439	3.21515	2.88106	2.87154	4.6363	2.06986
1023	Gpr35	cluster1	17.4818	12.8425	14.0426	9.53549	9.74271	10.6996	34.763	23.1647	23.5296	13.8952	14.3977	13.7229
1024	Gpr55	cluster4	1.87691	1.45783	1.74299	1.99098	1.47227	1.28226	0.765993	0.686645	0.645705	0.172602	0.354304	0.46758
1025	Gpr65	cluster1	5.28074	4.24982	4.89179	3.6441	4.14036	4.93386	16.7441	15.2553	11.5306	8.77649	10.7154	9.8499
1026	Gpr68	cluster1	0.168386	0.0950323	0.0630818	0.466007	0.419778	0.229127	1.79205	1.56649	0.990162	0.761144	0.520806	0.033093
1027	Gpr84	cluster2	10.2808	6.35477	4.80243	5.15598	5.00876	4.60214	8.24089	6.804	5.64067	11.4745	12.1695	9.05479
1028	Gpr85	cluster1	0.578197	0.396242	0.180506	0.214306	0.345019	0.254541	1.0859	1.38468	1.25864	0.423497	0.67062	0.298287
1029	Gprc5a	cluster1	2.40838	0.982292	1.73372	1.79231	1.96876	1.27003	5.67609	4.17566	4.54978	1.58908	2.48298	2.39444
1030	Gprc5c	cluster3	4.08841	5.74274	5.01642	5.7055	6.06399	5.93546	3.492	3.22336	3.47383	5.02987	4.65976	4.35658
1031	Gpx3	cluster1	22.7332	25.4849	15.9353	9.5561	10.2565	8.80711	26.4058	27.6757	21.2407	26.5141	22.5423	26.1348
1032	Gpx4	cluster3	184.864	198.589	203.489	211.004	219.333	214.829	138.11	163.905	157.135	191.77	200.296	184.651
1033	Gramd3	cluster2	0.113281	0.0547993	0.14146	0.694186	0.841203	1.23315	0.851005	0.542575	0.435544	2.48442	2.06329	2.961
1034	Gramd4	cluster5	16.1675	17.8985	18.4152	11.9141	12.6242	12.5251	11.0457	12.8215	12.9717	6.95755	5.77471	5.57349
1035	Grap	cluster2	0.384027	0.106155	0.164419	0.520549	0.488864	0.500597	0.94202	0.788292	0.707236	2.25941	1.83821	1.4232
1036	Grasp	cluster1	4.15355	3.47484	4.90605	2.66604	3.46794	3.12121	7.07963	6.40028	8.18925	4.31947	6.12103	3.71655
1037	Grb7	cluster4	2.48472	2.58778	3.41673	2.54832	3.0514	3.13065	0.141172	0.355412	0.595014	0.513859	0.376718	0.930686
1038	Grn	cluster2	535.688	576.008	502.157	521.077	524.729	560.495	538.689	551.083	542.302	717.096	756.289	638.869
1039	Gsap	cluster4	31.6091	40.3494	37.8931	34.2898	33.3767	32.3501	22.399	25.1499	23.6041	20.8515	19.013	20.6058
1040	Gspt2	cluster2	0	0.0377551	0	0	0	0	0.0418798	0.0431329	0.0529548	0.104531	0.174341	0.138048
1041	Gsr	cluster4	187.766	193.032	204.51	174.854	179.769	177.229	106.734	106.316	102.753	108.369	94.3792	102.893
1042	Gstm1	cluster3	160.804	294.517	261.279	374.399	378.25	378.02	99.6526	145.482	137.831	238.366	234.53	297.537
1043	Gstm2	cluster2	0.527273	0.255066	0.39506	2.36255	2.14416	1.7163	3.04938	2.03978	1.47076	6.14974	6.22126	5.11217
1044	Gstm4	cluster3	12.9656	18.5653	17.4429	13.6694	13.8093	15.3594	7.66847	8.917	9.81366	9.5219	13.0405	12.1291
1045	Gtf2a1	cluster1	2.8522	1.17533	1.93914	1.26336	1.27191	1.21758	4.05293	2.92875	2.60417	1.17607	1.13447	1.11071
1046	Gtf2i	cluster1	2.75061	2.22892	2.03997	1.82993	1.69299	1.86414	3.63372	3.65756	3.2873	2.32118	2.32479	2.18152
1047	Gtf2ird1	cluster1	0.362687	0.350896	0.446435	0.307264	0.309173	0.279935	0.834067	1.02367	1.14252	0.644059	0.948156	0.519317
1048	Gtf3c1	cluster1	1.58786	0.946296	1.22037	0.757207	0.888244	0.593553	1.81388	1.4701	1.82151	0.694729	0.670852	0.603215
1049	Gtpbp1	cluster5	14.532	12.5752	11.6689	7.81106	8.30985	8.71683	13.1568	12.2546	11.3919	7.98197	9.1325	7.86814
1050	Gucd1	cluster5	10.8363	9.74759	8.82863	7.96886	8.05699	8.41648	6.52867	7.16787	7.02705	6.47199	5.518	5.9508
1051	Gusb	cluster2	107.363	111.636	108.882	128.058	126.52	133.942	115.151	124.657	122.813	187.72	164.45	157.728
1052	Gvin1	cluster1	3.47366	1.19422	2.89728	1.23729	1.1333	1.99874	6.24833	1.52732	3.476	0.762592	1.03046	0.69556
1053	Gypc	cluster2	1.81456	1.16357	1.29632	1.20122	1.24897	2.22928	3.41921	3.38158	3.17813	2.67048	4.52463	4.8765
1054	H2-Aa	cluster1	866.815	436.026	391.274	446.315	441.574	455.037	1605.84	1018.46	1080.21	345.142	589.67	279.827
1055	H2-Ab1	cluster1	2324.24	958.715	847.399	872.552	948.379	929.862	3468.59	2470.82	2618.34	918.605	1632.23	631.042
1056	H2-D1	cluster2	2365.85	1866.94	2077.99	2336.78	2396.93	2501.38	2164.13	2002.6	2342.24	3072.96	3791.86	3047.63
1057	H2-Eb1	cluster1	960.811	414.954	391.161	367.1	390.754	384.627	2262.34	1432.65	1452.57	377.289	611.302	250.155
1058	H2-M2	cluster1	71.729	14.7876	10.8817	6.99557	7.7505	7.09674	290.083	117.311	91.7846	10.8618	12.1944	6.80541
1059	H2-T22	cluster2	17.3739	12.9623	14.6365	15.9761	15.3406	16.7985	16.3728	14.1398	15.2092	19.8108	25.1452	20.9796
1060	H3f3b	cluster3	241.849	283.633	292.821	405.927	423.677	386.306	254.619	303.319	308.384	409.109	390.009	424.229
1061	H6pd	cluster1	8.35996	5.9162	7.09418	4.03303	4.43026	4.02392	7.63109	7.6933	8.85883	6.53875	7.18565	4.98434
1062	Hadhb	cluster3	23.2081	26.725	25.1666	32.8953	32.6291	34.1249	18.704	18.4806	18.8635	28.8033	22.4507	24.7547
1063	Havcr2	cluster3	44.2483	53.6523	48.267	59.2345	57.8925	55.1053	36.1777	41.8153	41.4523	49.2042	46.2152	50.3225
1064	Hba-a1	cluster2	0	0.234404	0.363057	1.4368	1.04092	1.33809	0.910044	0.200844	0.246579	0.425896	18.7339	0.142846
1065	Hba-a2	cluster2	0.147475	0	0.220991	0.262372	1.26721	0.708254	1.66182	0.163004	0	0	32.9173	0.434749
1066	Hbb-bs	cluster2	0.12808	0	0	0.911469	0.529898	1.29173	2.95527	0.212351	0.086902	0.257312	20.5994	0.45309
1067	Hbegf	cluster2	2.36277	1.44376	2.04983	4.64607	4.94702	4.37965	9.83139	7.85761	9.56252	10.6178	11.8379	9.6537
1068	Hbp1	cluster3	30.5609	26.0412	25.6703	38.1011	34.6652	36.7996	26.9604	25.7749	22.1423	33.9106	31.2361	34.692
1069	Hcar2	cluster4	142.809	164.424	197.808	134.712	141.439	143.753	73.9503	81.7118	92.1921	61.3837	55.0413	63.0438
1070	Hcfc1	cluster1	0	3.61224	2.85163	3.45582	1.66768	1.83485	1.61612	4.21755	3.61545	3.53662	1.89697	1.21307
1071	Hcls1	cluster5	36.7362	27.1559	33.7126	21.4392	19.6259	21.7213	33.5718	30.5718	31.454	17.1593	15.8645	15.6186
1072	Hdac5	cluster1	3.37222	2.34668	2.4427	2.11278	2.06084	1.89393	4.65905	4.35886	4.62168	2.50396	2.54109	1.9486
1073	Heatr1	cluster1	4.19826	2.38029	3.31467	1.55272	1.45102	1.83557	4.93348	3.97506	4.85981	1.91207	1.93145	2.07602
1074	Heg1	cluster1	0.109018	0.0226017	0.0408411	0.0138539	0.0123911	0.044877	0.309208	0.185051	0.232472	0.0625762	0.104367	0.0183646
1075	Helz	cluster1	1.07886	0.879311	1.09248	0.538981	0.584727	0.562088	1.52271	1.08406	1.18007	0.558273	0.546026	0.597534
1076	Hepacam2	cluster1	0.153577	0.111438	0.143834	0.387072	0.32991	0.405656	0.947696	0.86996	1.32856	0.848467	0.771876	0.407463
1077	Herc1	cluster1	0.447703	0.608141	0.662833	0.624461	0.560805	0.491945	1.11854	0.821445	0.950176	0.307605	0.350794	0.468796
1078	Hes1	cluster1	2.17303	1.84543	1.62814	1.71823	1.96711	1.71615	3.73132	4.85707	4.35764	1.91601	3.73389	2.90405
1079	Hexa	cluster2	419.465	476.835	491.798	481.248	492.836	498.52	498.052	524.701	533.282	715.681	656.49	753.009
1080	Hexb	cluster2	129.415	159.122	140.434	188.881	199.831	188.64	243.565	280.717	242.671	470.297	380.191	434.966
1081	Hgf	cluster1	2.47762	2.43681	2.87172	1.88331	1.95165	1.77497	6.16262	6.0898	6.01837	3.43064	3.05536	4.33393
1082	Hip1	cluster5	11.0235	7.80638	10.5819	4.9988	5.1647	4.97562	10.6339	8.13962	8.97525	4.17111	3.2343	3.03954
1083	Hip1r	cluster4	0.373761	0.439098	0.560081	0.577878	0.692451	0.666714	0.121767	0.162296	0.235481	0.301693	0.227074	0.133793
1084	Hipk1	cluster1	2.73652	1.94967	2.44496	1.79939	1.89483	1.96309	3.77238	2.87913	3.45706	1.60443	1.13914	1.70118
1085	Hipk2	cluster1	7.28058	6.64001	6.76451	4.19878	4.41087	3.98304	8.79908	7.06286	7.36444	3.62869	3.41447	3.34741
1086	Hipk3	cluster1	5.60366	2.90139	4.07859	2.66582	2.56725	2.89228	6.62838	5.32933	5.71562	2.5237	2.5077	2.6794
1087	Hist1h2bc	cluster3	240.969	185.875	216.395	247.682	270.897	269.322	158.85	146.615	156.877	260.981	247.055	230.012
1088	Hist1h4d	cluster1	9.0106	2.9059	8.25147	2.82022	3.50486	1.80307	8.72994	10.2361	11.0385	3.01703	2.7095	2.066
1089	Hivep2	cluster1	0.136221	0.0763009	0.0644612	0.131804	0.120929	0.137727	0.469349	0.332828	0.223766	0.140434	0.199573	0.147948
1090	Hivep3	cluster1	0.970845	1.07854	1.14186	0.595826	0.628718	0.534021	2.33519	1.36006	1.56253	0.700222	0.605205	0.432629
1091	Hk2	cluster1	3.70787	2.4075	2.09903	2.1598	2.1188	1.47998	5.16418	4.29868	3.93579	2.16851	2.23417	2.50676
1092	Hk3	cluster2	14.9873	12.665	15.1124	15.4945	15.9925	13.3946	24.155	22.5597	22.4403	31.384	32.0736	27.6904
1093	Hlcs	cluster5	1.14695	1.41059	1.25262	0.853106	0.822832	0.83091	1.59599	1.86936	1.67511	0.673689	0.40084	0.504309
1094	Hmbs	cluster3	34.5261	35.1932	34.6036	31.5104	33.5701	33.9701	24.4213	24.6874	26.4681	34.8502	36.8668	30.4353
1095	Hmga1	cluster2	35.9851	37.852	37.1096	44.2928	46.6268	47.193	42.5178	45.8934	40.1786	64.374	64.4913	56.3635
1096	Hmgcl	cluster3	65.5906	70.5941	71.6719	71.5155	74.442	69.9292	39.3809	49.493	46.1756	58.3348	58.6435	50.9188
1097	Hmgcs1	cluster3	64.1066	61.8166	80.9271	71.7583	71.5468	71.1603	46.0562	44.1217	55.0565	68.3525	58.1562	68.8484
1098	Hmgn2	cluster3	53.4583	70.8007	70.4491	88.7021	85.6789	84.1221	48.591	54.8593	52.2148	72.6366	68.8346	59.2843
1099	Hmox2	cluster3	60.3416	71.7087	71.1409	78.8838	81.0083	78.6916	50.3779	57.8683	54.669	78.7075	76.1395	86.9541
1100	Hnmt	cluster2	2.89148	3.65824	2.66639	7.38656	7.76868	7.15684	6.38523	6.45336	6.22511	7.84765	6.736	12.8843
1101	Hnrnpa0	cluster1	2.79156	2.11445	2.83464	1.52479	1.48458	1.21718	4.65149	2.94342	3.16508	1.10688	0.889916	1.10447
1102	Hnrnpd	cluster1	4.73504	3.53289	4.48978	3.30776	3.9844	3.5652	5.45482	5.35931	6.11684	2.90888	2.35122	2.55515
1103	Hnrnpl	cluster5	12.4424	10.687	11.4643	6.74178	6.84151	6.2215	12.1206	12.1454	13.106	5.56862	4.61663	5.88431
1104	Hnrnpul1	cluster1	16.2368	12.2569	13.898	9.34878	10.1289	8.47845	17.3585	15.2532	16.1622	8.00503	8.17761	7.53531
1105	Homer1	cluster1	1.1427	0.987747	1.24916	0.733203	0.825692	0.778196	2.02546	1.44937	1.48708	0.672706	0.531108	0.927752
1106	Hook1	cluster5	1.91576	1.61893	1.38222	1.12208	1.1027	0.959804	0.520338	0.548978	0.272804	0.267273	0.262127	0.292836
1107	Hopx	cluster1	17.7785	12.1471	9.57719	9.77364	10.8823	9.37955	38.5772	31.1254	30.5528	16.783	23.0453	21.0023
1108	Hp	cluster2	44.773	26.3105	26.2036	26.2612	28.225	26.3264	85.9113	84.4538	54.4814	77.2128	107.917	54.6371
1109	Hpcal1	cluster3	174.613	162.779	190.366	164.165	168.035	173.225	112.429	109.002	128.607	144.889	146.109	134.53
1110	Hpgd	cluster1	7.13049	6.07877	4.81703	2.49557	2.23207	3.31217	12.1058	17.9268	19.7486	11.3603	9.15907	6.51287
1111	Hpgds	cluster2	2.13958	5.66603	4.31599	7.5317	7.85674	6.95566	5.60796	8.21643	6.4954	15.1683	11.609	13.4557
1112	Hps4	cluster5	14.3263	12.9084	13.4782	8.93923	9.16623	8.37598	10.0939	10.3822	11.2418	8.20896	8.59233	8.59356
1113	Hps5	cluster1	5.3142	5.22201	5.5698	3.57349	4.0715	4.59535	7.09238	6.97827	6.14298	3.8857	3.76961	4.06156
1114	Hpse	cluster2	3.86077	4.08714	3.54249	17.0888	17.0324	16.4186	15.8378	16.8683	15.6412	38.6829	36.5299	52.0904
1115	Hr	cluster5	12.8662	5.9076	4.94249	2.45342	3.33453	3.11341	8.78819	7.4012	5.89371	1.08533	0.930727	1.05614
1116	Hs1bp3	cluster1	6.75059	4.52032	5.28213	4.93019	5.5032	4.93486	12.6692	9.46462	7.33291	8.06696	5.55404	8.19545
1117	Hs3st3b1	cluster5	2.7641	1.59873	1.68081	2.87453	2.741	2.62608	4.36362	2.76735	3.60136	1.08646	0.856979	1.31083
1118	Hs6st1	cluster5	15.2085	9.96719	10.2852	6.76041	7.21381	7.1769	11.2264	11.1823	11.7546	5.27382	6.92627	5.98825
1119	Hsd11b1	cluster3	2.80287	3.71951	3.49063	5.03151	5.0266	5.27522	1.86985	2.28165	2.00453	2.87254	2.34299	2.99245
1120	Hsd3b7	cluster4	108.135	92.2123	103.75	109.316	107.402	116.933	54.9175	56.384	60.5704	69.9041	70.0073	62.4777
1121	Hsdl2	cluster3	19.7435	21.6895	24.1801	27.3199	29.2439	27.9218	16.7507	17.8354	19.5327	24.6224	19.3936	24.3394
1122	Hspa12a	cluster5	9.19659	6.85582	7.86757	4.15145	4.51033	4.11181	4.71388	3.35672	5.21539	1.52529	1.76893	1.77032
1123	Hspa1a	cluster2	12.4325	11.3387	15.7238	38.1816	41.9612	45.0274	26.7916	61.8373	66.6733	75.313	64.8398	29.5549
1124	Hspa1b	cluster2	11.7562	7.62227	12.8575	31.8413	33.7171	31.8869	17.023	35.4138	38.5968	56.0134	39.7257	15.5179
1125	Hspb7	cluster2	0.0710479	0.0515537	0	0.547737	0.406996	0.648299	0.762478	0.608602	0.361542	1.07051	0.476115	0.418892
1126	Htr2b	cluster2	0.738551	0.312612	0.41502	1.45082	1.36619	1.41877	3.93826	4.71935	2.85003	14.4896	8.47088	14.7778
1127	Htr2c	cluster4	0.231995	0.12753	0.323941	0.312682	0.426212	0.278541	0.0622436	0.0815894	0.0572391	0.0317778	0.0163078	0.0186521
1128	Htr7	cluster1	0.0578792	0.0419983	0.0433661	0.102973	0.23025	0.180679	0.931731	0.639739	0.549791	0.406975	0.507212	0.20475
1129	Htra1	cluster2	0.0683333	0.231392	0.230394	0.303929	0.445813	0.262538	0.990017	0.868581	0.625912	2.53969	2.60665	2.6792
1130	Htra2	cluster2	8.81485	9.80431	9.55656	11.0094	11.455	12.4275	12.8283	14.1902	12.2335	14.8748	15.3186	12.7173
1131	Htra3	cluster2	1.34435	1.42335	0.627158	1.80508	2.26027	2.09525	2.95354	5.11658	3.39039	4.72637	4.15797	2.73677
1132	Htra4	cluster1	3.23249	3.7608	3.34167	2.42654	2.95598	2.88867	5.92816	5.92463	5.52471	2.42498	3.48026	1.90584
1133	Hyal2	cluster2	1.8148	0.859813	2.09975e-08	4.86337e-07	0.00102277	7.49766	6.69038	7.69906	8.30813	8.90755	7.51717	5.12919
1134	Hyou1	cluster1	3.99994	1.71118	3.27218	1.7831	1.82286	1.47667	7.3662	2.8196	3.61858	1.51013	1.04498	1.33157
1135	I830077J02Rik	cluster5	18.4371	20.6779	20.5796	16.8996	16.379	17.5111	11.8277	15.7488	14.3731	9.44968	9.85808	10.1619
1136	Ibtk	cluster1	3.51143	2.46524	2.93846	2.28522	2.08263	1.7028	5.45077	3.49055	3.70524	2.01555	1.68081	2.5005
1137	Ica1	cluster3	3.76113	5.16484	5.38608	7.35696	7.03705	6.13267	1.98565	1.50865	1.07016	2.45268	2.70496	4.25622
1138	Ice1	cluster1	1.24319	0.923781	0.998679	0.638444	0.693395	0.55396	1.55425	1.23952	1.61743	0.778876	0.654062	0.793424
1139	Id2	cluster1	164.356	207.272	198.353	196.085	200.917	193.761	278.127	311.19	318.989	194.27	201.587	227.553
1140	Id3	cluster2	9.22694	10.8931	12.6744	15.3408	18.0033	15.6941	16.268	27.1961	30.296	23.0055	30.8315	26.553
1141	Ids	cluster5	17.5867	15.5784	17.2079	11.3329	12.3231	11.5578	20.7778	19.3107	19.5865	9.61734	8.37981	12.3472
1142	Idua	cluster2	18.6249	18.5062	17.7414	19.5511	20.0755	20.8447	14.6269	15.918	15.2564	26.3237	23.9902	20.4998
1143	Ier2	cluster2	297.036	245.33	335.43	346.631	416.608	376.031	267.381	307.705	414.959	438.143	453.458	498.144
1144	Ier3	cluster2	193.687	146.539	231.984	240.815	292.98	249.109	355.617	279.98	351.643	371.512	326.565	463.605
1145	Ier5l	cluster1	0.879902	0.620738	0.988901	0.369616	0.956761	0.757116	2.6952	2.99872	4.92533	2.54109	2.85376	2.4426
1146	Iffo1	cluster5	8.17554	8.55359	8.23644	5.33012	5.84179	6.42491	3.80264	5.47344	5.41807	3.79362	3.7778	3.33237
1147	Ifi205	cluster2	0.37679	0.59238	0.405821	0.851898	0.869368	1.23275	1.23837	1.19734	1.00662	2.16445	1.40817	1.99937
1148	Ifi27	cluster3	57.0615	54.0064	69.1791	72.5696	73.834	72.1972	45.6585	48.4699	53.7747	69.711	71.5142	66.1789
1149	Ifi35	cluster3	25.0613	23.0068	24.9225	26.8532	28.1688	30.7734	20.5384	21.4048	22.9941	28.7784	28.7737	25.6564
1150	Ifi44	cluster2	0.0481477	0.0388188	0.0841743	0.380708	0.331997	0.354554	0.318642	0.186262	0.283123	0.572308	0.479844	0.728611
1151	Ifit1bl1	cluster3	4.36701	3.32565	4.95657	9.3078	9.21942	9.15739	2.52892	2.74796	2.34693	7.42687	4.54685	7.21439
1152	Ifit2	cluster2	2.32952	2.76271	3.32188	4.09987	4.55182	4.52316	4.22045	4.44364	5.18358	6.75577	4.51928	6.83777
1153	Ifit3	cluster2	9.18832	9.35319	12.2482	16.28	15.2308	14.7813	9.77007	11.62	11.3211	29.1327	18.7134	17.947
1154	Ifit3b	cluster3	1.57385	1.85578	1.91622	2.85837	2.75482	3.4958	1.18761	1.57649	1.66852	3.08774	3.37197	2.87078
1155	Ifitm10	cluster3	3.61503	6.93541	6.94069	5.54228	5.95503	5.8989	1.58711	3.09893	2.87087	4.1574	3.73759	3.48772
1156	Ifitm2	cluster1	140.115	110.86	116.458	113.195	104.716	103.641	165.278	173.46	158.038	136.068	169.614	146.981
1157	Ifitm3	cluster2	7.39919	5.89537	8.26143	17.4658	18.4227	17.7675	39.8594	39.0475	38.7844	50.8612	62.5976	41.9142
1158	Ifnar1	cluster1	8.33239	6.41846	6.40602	8.39439	8.47715	9.23275	14.2932	12.964	10.4101	13.9917	12.8599	11.9661
1159	Ifnar2	cluster2	21.3042	21.7123	21.984	29.4211	29.9224	28.4805	27.414	29.2303	27.005	38.882	36.9673	38.6753
1160	Ifngr2	cluster2	28.2954	28.74	28.23	44.2656	46.9146	46.3707	38.9696	38.3962	34.9719	74.2624	61.6802	59.4485
1161	Ift122	cluster5	3.42734	2.84906	2.97584	1.59226	1.37426	1.79455	2.40343	2.49586	2.76198	1.57844	1.25012	1.34958
1162	Ift140	cluster5	2.68908	1.64646	1.606	1.43293	1.44286	1.64705	2.11911	2.09636	2.39745	0.952584	0.7768	0.880809
1163	Ift81	cluster4	0.508058	0.819237	0.951658	1.05453	1.02403	0.853989	0.151456	0.311976	0.22981	0.283523	0.130949	0.216339
1164	Igf1	cluster1	7.7469	9.19106	8.50563	11.9213	11.1956	11.6003	18.4398	14.5291	14.239	19.2248	15.7126	16.9583
1165	Igf2bp2	cluster2	0.427617	0.500463	0.506427	0.867117	0.88677	0.914204	0.791997	0.693722	0.430525	1.96757	1.20882	1.09794
1166	Igf2bp3	cluster3	0.0361683	0.13997	0.0903304	0.479027	0.464257	0.387929	0.0711617	0.106605	0.02454	0.0242206	0.13051	0.113731
1167	Igf2r	cluster1	0.917163	0.524342	0.390446	1.11254	1.11447	0.951017	2.89695	2.2406	1.87395	2.06766	2.26185	1.92335
1168	Igfbp4	cluster2	0.155924	0.204732	0.250342	0.673695	0.680538	0.70604	1.97217	1.46491	1.51134	3.35624	3.07728	2.08815
1169	Igflr1	cluster4	17.8917	16.1486	22.6325	17.4543	16.9588	18.5614	7.31475	8.68934	11.0884	3.92897	6.7076	3.88159
1170	Igha	cluster3	3.39192	2.53258	3.67398	71.562	72.3952	76.332	4.05563	9.08748	8.0299	103.159	52.1887	20.3245
1171	Ighg2b	cluster2	0	0.035537	0	0	0.0116896	0.0352804	0.0394194	0.0202994	0	0.903955	0.0946719	0.216563
1172	Ighg2c	cluster3	0	0.0717708	0.0555812	0.659887	1.06238	1.2113	0	0	0.150997	0.260805	0.30592	0.0437372
1173	Ighm	cluster2	0.938804	0.151381	0.429855	1.97952	1.74284	0.87668	4.5618	4.98653	5.52044	4.68892	7.74306	2.42929
1174	Ighv1-26	cluster2	0	0.135567	0.419947	0	0.445937	0.269177	0.150378	0.464631	0.190145	0.281504	45.5056	0
1175	Ighv1-61	cluster2	0	0.135567	0.419947	0.664775	0.713499	0.672942	0	0	0	1.40752	0	24.9496
1176	Ighv1-69	cluster3	1.68147	1.35567	3.56955	102.708	101.495	100.268	2.25567	2.63291	2.85217	2.25203	1.73355	2.14798
1177	Ighv1-74	cluster3	0	0	0.419947	3.15768	2.31887	4.71059	0.150378	0	0	0	0.144462	0
1178	Ighv14-1	cluster2	0	0.813402	0.419947	0.830969	0.535124	0.672942	0.751888	1.08414	0	107.675	0.288925	0.826147
1179	Ighv5-9	cluster3	0	0	0	0.837331	0.748918	1.13016	0	0	0	0	0	0
1180	Igkc	cluster2	12.3882	9.03381	10.1131	240.573	221.664	251.121	31.0544	28.6115	45.5393	359.943	397.549	68.1338
1181	Igkv10-96	cluster3	3.56199	2.65092	3.07941	96.0318	90.8623	88.1648	2.2054	7.87414	3.34633	147.661	1.12995	2.90785
1182	Igkv12-46	cluster2	0.260917	0.252435	0.195492	0.309464	0.332146	0.250613	2.80014	0.144196	0.354062	0.26209	0.537998	32.1514
1183	Igkv3-2	cluster3	0.520454	0.503535	0.779901	25.0003	25.3419	20.8708	0.279273	0.431443	0.529688	1.04559	0.536575	0.460282
1184	Igkv4-68	cluster2	0.499319	0.362315	1.12234	0.148056	0.556176	0.359699	1.74156	0.413923	1.01636	0.501562	170.394	0.147197
1185	Igkv4-80	cluster3	0	0.136736	0	2.68202	0.719649	2.03623	0	0	0	0	0	0
1186	Igkv6-23	cluster1	0	0.128954	0.199731	0	0	0	0	0	20.2574	0.133886	0	0.157169
1187	Igsf3	cluster5	0.498847	0.415287	0.669294	0.144476	0.184602	0.33986	0.30503	0.230809	0.24401	0.145665	0.107644	0.068399
1188	Iigp1	cluster2	0.0630348	0.0914784	0.141687	0.280362	0.361093	0.196772	0.777955	0.278689	0.748454	0.728157	1.10478	1.95115
1189	Ikzf1	cluster5	4.73354	3.18764	3.84004	2.43353	2.44932	2.07705	3.93791	3.44408	4.03194	1.74457	1.36925	1.63636
1190	Il10	cluster2	1.42668	0.581179	0.78764	1.73666	1.62498	2.23581	4.47242	3.27831	4.68714	2.90389	3.17398	4.6485
1191	Il10rb	cluster2	23.8165	26.2037	26.0313	38.006	38.3582	38.172	38.1315	36.3317	33.9487	56.9416	51.1857	56.503
1192	Il11ra1	cluster2	23.4969	26.3516	24.1822	22.2977	25.3883	23.4037	31.1666	34.8957	30.0789	33.8126	38.8094	36.3331
1193	Il16	cluster3	9.63021	9.76486	11.6197	12.4382	12.104	12.5174	5.01317	5.32214	6.89895	9.06419	7.09824	8.09652
1194	Il17ra	cluster5	40.3479	28.9943	32.9364	24.0151	24.5248	25.3	24.9471	25.4864	25.9042	16.3121	16.8943	14.9307
1195	Il18	cluster4	162.29	228.99	228.121	243.957	218.213	221.25	86.1967	105.526	90.2963	74.5902	67.4664	99.5021
1196	Il18bp	cluster2	3.90082	2.89341	3.21496	4.78085	4.74847	4.88641	6.20971	4.32955	5.60216	7.60813	10.5066	7.41714
1197	Il1a	cluster2	88.0508	82.1994	94.3099	139.718	134.449	131.048	150.246	101.646	100.043	126.113	124.069	172.958
1198	Il1b	cluster1	298.605	177.735	242.899	303.937	286.274	297.39	488.495	364.569	358.937	363.366	366.83	402.106
1199	Il1f9	cluster3	1.37282	1.03946	0.894425	3.89366	3.70414	4.32847	1.21707	1.15453	0.688466	0.659518	1.56919	2.00591
1200	Il1r2	cluster2	1.54663	1.2719	1.4292	4.31085	5.18464	4.38237	5.06248	7.83517	5.38683	5.9295	8.5042	3.52593
1201	Il1rl1	cluster1	0	0.0207067	0.0427622	0	0	0	0.153126	0.354842	0.0871289	0.0644959	0.0147103	0
1202	Il1rn	cluster1	85.4627	86.0419	92.6103	120.578	112.408	112.389	202.717	149.312	150.712	111.88	98.8106	123.003
1203	Il21r	cluster1	6.12567	2.33339	2.28374	2.96584	2.89126	3.73774	17.6418	11.8078	10.8424	6.25723	7.49001	5.09467
1204	Il2rg	cluster2	44.9178	47.7834	42.7322	77.3959	77.8881	79.5192	73.3251	72.7861	64.448	100.174	103.94	96.4082
1205	Il3ra	cluster1	9.73779	6.34909	4.9169	2.30156	2.73973	1.99942	8.48156	7.76041	7.03794	5.5287	5.67445	4.5348
1206	Il4i1	cluster1	0.458076	0.256581	0.198703	0.271654	0.283891	0.208414	2.10872	1.9986	0.981481	1.59836	1.45408	0.355365
1207	Il6	cluster1	21.8366	18.5201	24.0711	18.4276	19.082	16.9467	50.0217	32.644	40.3523	14.345	16.2686	33.2017
1208	Il6ra	cluster5	6.48791	3.09995	4.12764	2.30852	2.52119	2.29042	6.02828	4.68637	5.14341	2.47534	2.38804	2.50987
1209	Il7	cluster1	0.208402	0.100814	0.117109	0.0720936	0.110539	0.0500429	0.568456	0.374314	0.624516	0.165726	0.15219	0.204786
1210	Il7r	cluster2	1.31849	1.14214	0.941934	2.16389	1.81505	2.20888	12.9324	9.59128	8.15535	8.87052	7.72923	14.1735
1211	Inadl	cluster3	0.669001	0.403624	1.18272	2.2155	2.18172	2.20932	0.121005	0.178631	0.168305	0.309577	0.0813719	0.323527
1212	Inpp4b	cluster1	0.0534099	0.0369097	0.0285839	0.00452482	0.0242823	0.0183216	0.184239	0.122285	0.119069	0.172446	0.07473	0.184441
1213	Inpp5a	cluster2	6.66178	6.10812	5.22107	5.86812	6.52885	5.78291	9.21339	7.24003	7.60266	9.23961	9.05213	9.66318
1214	Inpp5d	cluster1	29.3984	24.443	26.8355	18.0251	18.152	17.9032	31.5432	30.8494	31.4389	19.5614	19.8036	19.2784
1215	Inpp5j	cluster2	0.0386354	0.00934486	0.0144738	0.022912	0.0553305	0.0742192	0.300608	0.234871	0.157284	0.349281	0.428195	0.398634
1216	Inppl1	cluster1	2.27304	0.925474	1.20635	0.763858	0.964522	0.664078	3.73025	2.94159	3.02023	1.07503	0.790913	0.513729
1217	Insl6	cluster2	3.89017	5.30952	3.95568	10.2167	9.41796	9.47479	8.9462	8.59962	9.61519	11.8625	9.74019	10.8127
1218	Ints1	cluster1	2.49363	1.28841	1.54239	0.969088	0.864511	0.891811	2.17507	2.14046	2.44788	1.08721	1.07758	0.913414
1219	Ints10	cluster4	6.12911	7.16698	6.84019	6.37989	6.55649	6.18209	4.61512	4.96639	4.65295	3.91069	4.57351	4.87718
1220	Ip6k3	cluster2	0.042638	0.0412519	0.0319465	0	0	0.0819081	0.274552	0.400586	0.347156	0.535369	0.461566	0.150834
1221	Iqgap1	cluster5	82.5467	72.8207	93.7696	56.9056	55.616	58.1932	87.7341	73.5672	78.8693	43.599	37.3925	42.8343
1222	Iqsec1	cluster5	4.80764	3.87612	5.19672	3.07736	3.3056	3.10702	3.34412	3.10679	3.88329	2.48276	1.97563	2.23963
1223	Irak2	cluster2	25.2157	27.5668	26.0759	26.6946	28.6298	30.9226	29.1429	31.7645	31.2828	40.3338	36.6276	39.1325
1224	Irak3	cluster2	7.51925	7.62432	9.1825	9.5372	9.41016	10.0238	10.7116	8.81384	9.82229	10.4829	10.8144	12.3217
1225	Irf1	cluster1	37.0109	31.7386	41.1137	37.2364	35.021	36.2502	56.8714	52.6528	63.6857	37.1399	48.0536	41.3816
1226	Irf4	cluster1	1.25174	0.73672	0.984759	0.643345	0.717055	0.781497	4.33231	3.4704	3.14241	1.03732	1.00015	0.615011
1227	Irf5	cluster1	39.4479	43.8985	35.3154	31.0446	35.8415	34.8165	66.1554	70.7359	63.4094	48.5366	49.9557	43.7212
1228	Irf7	cluster2	7.524	7.46849	8.7367	15.0278	15.8182	15.0325	12.0421	12.0784	15.6244	24.4238	26.9146	22.3148
1229	Irgc1	cluster4	2.56088	2.52854	2.1553	2.01797	1.93143	2.20703	1.50592	0.853039	1.28531	0.651906	0.994596	0.268881
1230	Irs2	cluster1	39.8255	26.1212	39.0358	17.5934	21.893	19.8286	52.6573	39.5312	53.0189	25.9794	24.05	28.4428
1231	Isg15	cluster1	13.5318	9.06363	13.0633	8.64208	9.23407	12.0601	20.6662	18.4802	25.0719	16.9908	17.5057	16.1866
1232	Isg20	cluster2	2.16828	1.84196	2.33782	3.51259	3.29878	2.26043	1.24862	1.81206	2.04528	4.86071	4.5254	2.93096
1233	Itch	cluster1	5.60266	5.00394	5.32126	4.63236	4.87515	4.50072	8.1275	7.30125	6.85349	4.19798	3.37903	5.29241
1234	Itga4	cluster1	2.09004	1.68168	1.95614	1.25198	1.28551	1.04093	4.24813	3.10739	3.22292	1.26532	1.0919	1.57664
1235	Itga6	cluster1	1.77658	2.27243	2.44988	1.71932	1.69271	1.37665	3.75473	5.55967	4.32613	4.02348	2.89349	3.21305
1236	Itga9	cluster2	0	0.0247479	0.00958271	0	0.00814062	0.0307116	0.219613	0.24032	0.242978	0.475346	0.356019	0.21868
1237	Itgad	cluster3	2.31192	1.77253	1.79758	5.45831	5.40718	4.52503	1.29908	1.36206	1.00629	3.19866	3.99129	1.65885
1238	Itgae	cluster3	0.0214726	0.0830981	0.0804416	0.407485	0.430517	0.77342	0.126743	0.201736	0.116552	0.560795	0.498097	0.13926
1239	Itgal	cluster5	62.8918	50.3077	59.7436	43.7083	42.7944	41.8757	43.6145	45.8215	53.2178	33.3696	35.6465	30.4677
1240	Itgam_1	cluster1	5.01227	2.8414	2.91927	11.0421	11.4215	11.4528	33.1782	31.5307	20.6041	33.2965	30.0968	28.663
1241	Itgam_2	cluster3	0.0204801	0.0198143	0	0.206471	0.286781	0.354083	0.197811	0.0905465	0.0277913	0.411442	0.26393	0.181123
1242	Itgav	cluster1	1.31204e-07	1.99588	1.5324	2.14023	1.46052	1.62876	1.35865	4.40673	3.1927	3.60291	2.57963	1.32146
1243	Itgb5	cluster2	203.051	227.871	219.326	196.621	202.075	204.25	221.586	288.609	283.241	349.207	324.191	293.1
1244	Itgb7	cluster2	0.788934	0.572466	0.752321	2.40312	2.13416	2.54889	2.11669	3.42858	2.91976	2.66561	5.32388	3.00232
1245	Itm2b	cluster3	1094.84	1269.2	1086.51	1360.5	1345.45	1366.03	993.193	1115.38	997.949	1377.21	1395.27	1353.95
1246	Itpripl1	cluster1	2.10521	1.82036	1.63648	1.02997	1.07197	1.27643	3.92551	2.47232	2.14256	1.24237	1.35651	1.39636
1247	Itpripl2	cluster1	3.6108	3.27162	4.06883	2.47272	3.02331	2.98651	6.64299	4.0227	3.63598	1.92866	1.84655	2.07821
1248	Itsn1	cluster1	1.04742	0.51513	0.680142	0.571978	0.577789	0.490451	2.02803	1.3579	1.4776	0.80663	0.877388	0.609829
1249	Itsn2	cluster5	9.41433	8.22607	8.78942	7.76553	7.85364	7.17248	10.9497	8.15382	8.78432	6.21365	4.6497	5.75402
1250	Jag1	cluster1	1.16479	0.645124	0.670351	0.670736	0.709152	0.826932	3.1251	2.02446	2.19911	0.737625	0.80058	0.806185
1251	Jagn1	cluster3	31.92	30.1733	29.7731	34.5272	32.2895	31.0114	23.1142	22.4558	21.8786	26.9513	29.3408	28.8057
1252	Jak2	cluster1	6.53164	4.98544	6.44697	6.2625	6.01823	4.80858	12.1725	8.36503	8.67762	4.46894	4.41538	6.38758
1253	Jarid2	cluster1	2.0554	1.2343	1.25932	1.14086	1.15681	1.11354	3.939	2.78104	2.99526	1.24082	1.26831	1.34915
1254	Jchain	cluster2	0.429886	0.321386	0.380655	10.6378	9.73843	9.4406	1.38405	1.16629	1.69702	12.0713	13.3363	2.14286
1255	Jdp2	cluster2	6.32762	4.95825	6.07315	14.3897	14.4791	13.8381	10.9718	10.6065	11.9573	17.6236	18.7352	19.486
1256	Jun	cluster2	0	0	59.8091	46.8081	52.9008	66.7851	82.1639	72.231	97.7859	96.6376	125.508	101.658
1257	Junb	cluster2	923.723	837.032	929.762	941.533	1215.36	1055.2	1057.6	1167.8	1387.05	1324.91	1430.27	1321.09
1258	Kansl1	cluster1	7.24077	5.57247	6.70103	4.79469	4.89564	4.58386	7.75537	7.10168	7.99064	3.96007	3.43746	4.14254
1259	Kat6a	cluster1	0.71792	0.63238	0.74664	0.48294	0.494465	0.442558	1.73642	0.710613	0.92332	0.419772	0.309319	0.442232
1260	Kat6b	cluster4	0.57876	0.520353	0.591322	0.409094	0.344192	0.401485	0.298012	0.232619	0.261791	0.117447	0.123556	0.234381
1261	Kazald1	cluster5	56.1756	50.443	43.931	40.1849	43.484	41.901	34.8534	34.9261	37.559	23.5704	27.2083	23.9089
1262	Kazn	cluster5	1.19276	0.767842	0.639321	0.473376	0.56647	0.42301	0.393863	0.319448	0.267685	0.285705	0.231752	0.200152
1263	Kcna3	cluster5	37.9086	38.8278	37.1216	29.8111	31.4529	31.6427	40.9051	37.3559	39.8269	23.0655	21.3276	23.3568
1264	Kcnab2	cluster1	4.60263	2.781	3.26354	2.22753	2.12702	1.60912	5.10982	4.66822	4.48687	2.23194	2.56349	1.96507
1265	Kcnd1	cluster1	0.0558156	0.0270006	0.0278799	0.0110335	0.0118422	0.00893522	0.209653	0.277619	0.239848	0.0373776	0.12468	0.0109695
1266	Kcne3	cluster4	8.90213	9.5489	9.40418	9.54199	9.60787	10.5687	4.98453	5.16422	5.28974	4.41553	4.61744	4.10761
1267	Kcnh4	cluster4	1.69167	2.02178	2.03171	2.37526	2.83437	2.04303	0.46722	0.948652	0.928361	0.887121	0.782267	0.674708
1268	Kcnip4	cluster4	0.542408	0.419821	0.56896	0.900663	0.845841	0.625185	0.0582107	0.0899286	0.0552033	0.0136211	0.0838814	0.0479698
1269	Kcnk13	cluster2	3.85624	2.38532	1.89462	3.18663	3.31959	3.38517	12.7547	10.7256	10.1226	10.6841	11.3242	11.4985
1270	Kcnk5	cluster4	16.6964	12.094	18.469	9.13854	9.53846	8.25726	2.24373	2.27854	2.81724	1.8945	2.06503	1.65504
1271	Kcnk6	cluster1	6.23228	4.97506	5.91238	4.10348	4.17045	4.3246	8.06171	7.53025	6.68854	5.15343	4.16546	4.2613
1272	Kcnn3	cluster4	5.95785	5.67311	6.72762	4.68302	4.75367	4.45239	2.6212	2.07023	3.05892	2.20287	1.98924	1.98664
1273	Kcnn4	cluster1	12.3566	3.19227	3.15244	8.35219	8.35827	9.1248	47.8394	28.4415	19.3822	33.2325	35.3643	22.9005
1274	Kctd12	cluster1	4.04376	3.61378	4.08839	3.23596	3.95379	3.28352	8.88859	6.90181	7.58092	4.34741	3.42395	4.13638
1275	Kctd12b	cluster5	2.38596	2.13381	2.31347	1.68843	1.91427	1.85842	2.10872	1.59562	1.87734	0.886169	0.434094	1.17031
1276	Kctd17	cluster1	3.13443	2.16291	2.10672	1.17543	1.52563	1.1954	4.15533	4.22871	3.50279	0.879732	1.30686	1.52191
1277	Kdelc2	cluster1	1.45767	2.16766	1.75959	1.28066	1.46043	1.51678	3.60671	2.87921	2.74729	2.56239	2.30989	2.53054
1278	Kdm2a	cluster1	1.08729	0.788962	0.727003	0.587666	0.595697	0.594885	1.51767	1.08389	1.21398	0.480421	0.478897	0.604543
1279	Kdm2b	cluster1	0.705909	0.394016	0.488218	0.348856	0.403226	0.456367	1.11208	0.915284	1.13599	0.40454	0.545831	0.346831
1280	Kdm4a	cluster1	1.85435	1.74469	1.65705	0.978624	0.81754	0.964092	2.57431	1.74876	1.6968	1.05951	0.947125	0.912763
1281	Kdm5d	cluster5	0.00762998	0.668066	0.737463	0.190043	0.169976	0.0806152	0.0286595	0.796959	0.92149	0.00383214	0.0117995	0.00449857
1282	Kdm6b	cluster1	1.25892	1.58066	1.81231	1.12407	1.21546	1.34507	2.30743	2.39211	3.20555	1.40667	1.73542	1.43446
1283	Kdm7a	cluster1	1.78989	1.78375	1.77345	1.32828	1.3447	1.28236	5.69445	4.29187	4.36001	1.66039	1.21005	2.19134
1284	Khsrp	cluster1	10.0338	5.27121	7.31465	3.37723	4.94286	3.55192	10.9137	8.86957	10.0529	3.13263	2.8975	3.0524
1285	Kidins220	cluster1	5.54155	3.50355	4.12214	2.67161	2.58829	2.85919	5.78312	4.98672	5.84274	2.23592	2.25377	2.60909
1286	Kif13a	cluster1	5.08591	4.60871	5.51735	3.64482	3.51985	3.14432	6.55746	6.07276	6.36691	2.74866	2.62172	2.46646
1287	Kif1b	cluster1	1.78766	1.36472	1.71611	1.13965	1.13606	0.995356	2.25123	1.68569	1.80042	0.970794	0.711293	0.984817
1288	Kif21a	cluster5	0.212683	0.242513	0.125206	0.0450456	0.0531818	0.116733	0.0407587	0.0335826	0.0721521	0.00762995	0	0.0179137
1289	Kif3a	cluster2	4.27916	3.92774	3.86384	4.94522	4.59183	4.22872	5.03392	5.66964	5.43455	7.28797	7.56494	9.15378
1290	Kif3b	cluster1	2.72317	2.42353	2.77276	1.80126	1.6444	1.55093	3.27842	2.97133	2.99652	1.20989	1.39476	1.49234
1291	Kifc3	cluster5	4.30745	4.52668	3.75598	2.13605	2.00899	1.819	3.39729	4.77128	4.40907	2.07015	2.23	1.4997
1292	Kitl	cluster1	0.0682503	0.0165079	0.140626	0.0910679	0.0760219	0.090138	0.824012	0.367756	0.439922	0.205671	0.149524	0.160959
1293	Klf2	cluster2	9.53301	8.37293	11.3723	13.2333	16.8981	11.2283	15.6033	15.4815	20.8858	17.6805	17.7348	15.3231
1294	Klf4	cluster1	45.8761	30.6667	35.6296	18.8643	23.0191	21.5054	55.31	40.6689	44.1071	28.1452	25.7772	25.2221
1295	Klf6	cluster2	49.871	52.4699	64.9621	79.222	82.2223	80.2204	78.6419	75.3486	85.2578	88.8966	71.0273	95.2381
1296	Klf9	cluster1	9.91797	5.58525	7.16	5.00568	5.42053	5.18299	19.1687	14.2111	12.8654	4.61789	3.82278	4.95886
1297	Klhdc10	cluster1	1.91069	1.65696	1.98153	1.30583	1.2866	1.30928	2.14431	2.13765	1.90507	1.15859	0.978932	0.975407
1298	Klhdc4	cluster4	154.923	115.277	150.939	127.995	130.884	132.969	69.3803	53.7314	84.0739	77.53	60.2924	84.2405
1299	Klhl13	cluster2	0	0	0	0	0.00736063	0	0.0992853	0.102256	0.109848	0.139395	0.0476899	0.0545455
1300	Klk8	cluster4	4.72667	3.55335	4.21146	1.85608	2.419	2.30067	0.445567	0.882498	1.08345	0.417046	0.329262	0.451913
1301	Klra2	cluster5	15.185	17.8252	18.794	18.2255	15.4215	14.7844	15.4621	9.50903	11.9557	6.76766	6.1446	8.18904
1302	Klrb1a	cluster1	0.740056	0.328166	0.0924146	2.04809	1.13835	1.39204	4.30203	5.14648	1.04609	1.95138	1.49417	1.27263
1303	Klrb1b	cluster5	1.81014	1.98623	2.15015	3.48224	3.11923	2.39595	3.55358	2.73273	4.07394	1.13088	1.52483	1.17136
1304	Klrk1	cluster1	0.136682	0.0771395	0.136546	0.081057	0.0362491	0.0328211	0.415611	0.377688	0.695538	0.183062	0.187888	0.0402933
1305	Kmo	cluster2	0	0.0201457	0.0312026	0.222272	0.24519	0.250003	0.245812	0.402766	0.254304	0.27191	0.450818	0.196429
1306	Kmt2d	cluster1	0.732043	0.547933	0.756018	0.398925	0.369921	0.277927	1.30317	0.913002	1.17796	0.46952	0.415604	0.34995
1307	Kpna2	cluster3	54.1645	63.335	68.057	91.7345	88.793	86.1445	41.9064	46.3959	46.3445	69.9014	70.7382	57.0064
1308	Kras	cluster3	3.78967	4.91236	5.01721	8.21499	7.98573	7.52738	5.71556	5.42907	5.81657	6.50465	6.58129	7.51653
1309	Kremen1	cluster1	2.12731	1.63297	1.5748	1.20868	1.17565	0.905413	2.39237	2.32316	2.22123	1.08123	1.2345	1.28428
1310	Krt19	cluster3	70.9506	59.3838	114.464	207.141	225.681	225.889	8.93462	14.9458	18.2053	29.2695	28.1003	37.4235
1311	Krt79	cluster4	83.7305	39.8689	84.1389	55.2184	58.5938	59.2252	7.07291	5.72912	9.29342	6.12542	8.12461	9.12662
1312	Krt80	cluster5	4.93492	3.62111	4.77766	1.61126	1.30584	1.3581	3.12411	4.10625	3.79978	1.53169	2.25806	1.30768
1313	Kynu	cluster4	8.80769e-06	8.1105	10.7023	10.7513	8.12066	8.24747	7.52898	5.66539	6.49796	5.43781	4.92512	3.89224
1314	L1cam	cluster5	6.23907	6.23703	7.50348	5.64523	5.96098	5.81906	3.38377	4.97966	5.11434	3.18735	3.46462	2.54969
1315	Lacc1	cluster1	2.18651	2.23295	1.49666	2.48128	2.77482	2.91688	6.24294	4.78874	4.81691	4.48757	3.45092	5.92051
1316	Lamc1	cluster1	2.10478	1.01818	1.2028	0.810979	0.94989	0.856634	2.50768	1.65609	1.98479	1.35574	1.52634	1.22694
1317	Lamp1	cluster2	787.331	832.285	807.18	864.369	841.249	875.53	851.881	871.944	842.705	1015.34	1015.11	1058.06
1318	Lamtor3	cluster3	40.8098	51.0525	47.3921	58.7709	60.6715	54.8113	41.425	44.6999	43.5497	53.153	52.6809	56.3451
1319	Laptm4b	cluster3	34.4825	31.6307	31.0032	34.2563	31.5853	30.7549	16.945	14.357	15.5857	22.2669	21.9986	15.1333
1320	Large	cluster4	0.54264	0.865056	0.877828	0.826448	0.737875	0.521209	0.344119	0.293074	0.359811	0.192016	0.222508	0.429004
1321	Larp1	cluster1	11.0192	8.08281	8.08343	6.15886	6.18394	6.62709	13.812	10.9695	10.3986	6.66291	4.37341	6.50528
1322	Larp4	cluster1	5.88938	5.71206	7.43466	4.5499	4.60897	4.07064	8.01423	6.64683	6.71274	3.93411	3.11123	4.82506
1323	Lars2	cluster1	72.6655	57.7482	70.6052	27.9871	29.9496	26.0851	96.385	71.4786	72.3125	25.2811	23.413	28.8558
1324	Lat2	cluster2	5.7796	4.2301	3.7961	9.08061	9.44756	8.18283	32.5435	40.8181	32.5173	37.8682	34.8618	38.081
1325	Lats2	cluster1	5.09137	3.36861	4.24866	2.93148	3.10776	2.74271	5.464	4.66724	5.76659	3.24714	3.02724	3.38301
1326	Layn	cluster1	0.055076	0.106571	0	0.0326618	0.0350557	0.0264505	1.50723	0.700069	0.336319	0.331941	0.738165	0.649446
1327	Lbp	cluster2	0.0814455	0.0393989	0.0915346	0.277724	0.161999	0.28358	0.360552	0.191296	0.207226	0.409057	0.598273	0.624253
1328	Lclat1	cluster1	1.92997	1.2888	1.47747	1.24406	1.16834	0.795905	2.38642	2.27232	1.89305	1.12737	0.767786	0.63079
1329	Lcn2	cluster5	1.68756	0.925195	1.62967	0.289113	0.20289	0.414233	0.261599	0.290151	0.203555	0.0941744	0.0773256	0.132662
1330	Ldhb	cluster1	38.2812	38.7037	26.8984	22.2933	22.1327	25.4557	81.6953	84.763	65.3379	51.1031	55.7446	44.1062
1331	Lepr	cluster4	10.0752	6.85847	9.61903	15.1111	14.5754	14.2881	1.62489	1.19536	1.14564	1.24754	0.525118	2.42711
1332	Lfng	cluster5	10.3274	5.48973	5.9137	3.35333	4.26145	3.4511	10.2826	6.55381	8.57905	3.23443	3.90671	3.82006
1333	Lgals3	cluster2	805.297	929.528	859.893	1369.75	1437.1	1427.82	1150.59	1270.95	1136.96	1761.84	1666.73	1654.56
1334	Lgals3bp	cluster2	184.086	173.054	184.86	215.1	221.167	230.611	176.294	158.522	184.234	340.274	359.414	299.939
1335	Lgals9	cluster2	95.696	90.5143	88.2545	105.34	106.19	114.001	88.2015	96.7677	90.6325	120.169	137.218	109.885
1336	Lgi4	cluster1	4.59212	1.72316	1.46308	0.750809	0.771692	1.1233	6.09118	2.4904	3.27589	0.840642	0.69688	0.670542
1337	Lgmn	cluster2	164.253	154.817	146.323	198.582	195.2	191.382	260.186	292.286	291.24	387.894	398.272	317.54
1338	Lhfpl2	cluster1	21.204	21.1127	26.1461	25.2551	25.1316	21.5197	42.5143	40.975	40.0315	40.3421	34.6109	37.5682
1339	Lhpp	cluster1	4.11214	3.99816	2.53193	2.02817	1.8788	1.66202	4.58789	5.13018	4.80666	3.21044	3.21112	3.38467
1340	Lif	cluster4	7.16826	5.50225	7.55643	3.98281	3.99405	4.09418	3.03348	3.7241	4.15787	2.98695	2.77428	1.93318
1341	Lifr	cluster2	0.0476117	0.0322447	0.0428077	0.135529	0.0909141	0.0685971	0.260592	0.152613	0.213209	0.176955	0.299427	0.286328
1342	Lig3	cluster5	2.12018	2.0186	2.16528	1.3134	0.984183	1.10254	2.30435	2.41807	2.11657	1.66172	1.3853	1.29781
1343	Lilra5	cluster4	58.8142	73.8692	80.3753	70.8085	74.8405	72.0815	31.5594	31.4727	35.6647	20.1457	20.5085	23.0442
1344	Lilra6	cluster3	4.80541	5.10163	5.94438	8.9318	8.49847	8.51878	3.63421	5.66789	4.94538	5.83128	6.06813	6.84537
1345	Lima1	cluster4	12.3523	16.1004	18.6334	17.6947	18.8126	18.4098	8.61666	10.4597	11.1933	8.75442	6.39577	8.35906
1346	Limd1	cluster1	16.1069	14.1898	16.3239	11.0677	11.0654	12.1876	19.5717	18.655	18.1407	11.7167	11.576	10.9078
1347	Limd2	cluster2	3.66185	4.69807	2.92258	4.67365	5.27798	4.16716	5.31101	7.72827	5.4552	8.90256	10.2863	7.05584
1348	Limk1	cluster1	1.00261	0.690972	0.627721	0.350232	0.380273	0.435336	2.38045	2.02661	1.80783	1.01401	0.906228	0.777377
1349	Lipf	cluster4	8.36562	8.49835	12.5881	11.9479	11.4037	13.9947	0.673342	1.07876	1.04061	1.15544	1.36558	1.43859
1350	Liph	cluster4	1.94501	3.11122	2.42884	2.67601	2.70708	1.56929	0.2644	0.53029	0.668639	0.429826	0.33421	0.535155
1351	Lix1	cluster4	0.945274	0.900688	0.794095	1.25705	1.01189	0.907942	0.0614823	0.269118	0.136047	0.0863201	0.103362	0.219552
1352	Llgl1	cluster5	8.43655	6.54745	7.01838	3.88734	4.04992	4.8387	6.43769	7.48007	7.27532	4.57255	5.21455	4.36577
1353	Lmna	cluster2	170.868	168.386	153.6	218.178	240.85	235.029	117.409	148.047	155.797	260.035	291.01	204.306
1354	Lmo1	cluster1	0.3169	0.398578	0.142463	0.0375864	0.161365	0.0913154	2.00655	2.94227	1.3761	0.222827	0.588088	0.112105
1355	Lmo4	cluster4	15.8277	15.3806	16.3686	19.7476	20.3082	18.0531	8.08934	9.60958	9.30211	8.78913	8.86283	9.47972
1356	Loxl3	cluster2	0.0213699	0.0413505	0.0320229	0.012673	0.0476066	0.184734	0.240807	0.330683	0.405983	0.440052	0.35251	0.151194
1357	Lpar5	cluster5	5.90844	5.24524	5.74038	1.50167	2.06632	2.36982	4.25048	6.5306	4.97802	2.44574	1.94123	2.6031
1358	Lpar6	cluster2	0.601124	0.449405	0.31391	1.22069	1.07827	1.02354	1.87671	1.81206	1.55728	2.89104	1.5118	2.16946
1359	Lpcat1	cluster1	9.85801	13.811	12.0426	9.53171	9.11634	12.0989	20.7885	24.2793	24.9611	18.9794	15.331	14.1655
1360	Lpcat2	cluster2	17.304	20.042	19.1213	41.9082	43.8156	41.3424	44.5879	45.1197	36.8965	49.3893	52.637	49.5735
1361	Lpcat3	cluster4	53.8483	52.2434	49.6825	55.7815	54.6588	56.4342	39.1185	37.511	36.2499	41.6637	38.6814	36.5223
1362	Lpgat1	cluster1	2.76613	2.34481	2.63424	2.57559	2.70266	2.20994	5.42391	4.21465	4.63063	3.29792	1.99227	3.14746
1363	Lpin1	cluster4	46.3737	40.6937	48.4686	45.1286	45.0515	46.2008	28.876	26.4735	29.3776	22.4885	21.1682	24.9305
1364	Lpp	cluster1	4.30512	4.53408	4.18408	2.70261	2.87525	3.09246	5.47495	4.81623	4.39402	3.2835	2.82477	3.39401
1365	Lrg1	cluster5	336.235	185.616	190.225	113.3	143.779	129.973	137.328	105.303	115.549	90.2508	143.974	77.6994
1366	Lrig3	cluster4	0.995802	1.13967	1.25564	0.763384	0.811605	0.898153	0.43008	0.187918	0.362542	0.109786	0.0751204	0.329357
1367	Lrp1	cluster1	21.7918	19.0771	20.3668	12.1824	12.6	12.2787	31.797	25.8201	26.6707	14.2102	14.5791	13.4669
1368	Lrp5	cluster1	0.121215	0.229662	0.166504	0.0119807	0.0096441	0.063065	0.390259	0.27354	0.219316	0.0963929	0.151005	0.0893338
1369	Lrp6	cluster1	0.863719	0.835641	0.830989	0.430724	0.496653	0.461941	1.8012	1.13367	1.54499	0.507743	0.561604	0.879597
1370	Lrpap1	cluster2	68.8035	73.4685	69.8867	87.1751	87.5179	87.5258	97.64	108.314	101.797	154.621	154.102	133.533
1371	Lrrc14b	cluster2	0	0	0	0.444651	0.113629	0.205766	0.0191588	0	0	0.699365	1.0491	0
1372	Lrrc16a	cluster1	0.109575	0.111314	0.0820994	0.116967	0.0836932	0.0789359	0.834925	0.623735	0.490686	0.291679	0.242884	0.264879
1373	Lrrc25	cluster1	2.24486	1.28339	1.58003	0.605125	0.671125	0.653396	3.10271	3.5339	3.04626	1.77663	1.64813	1.68452
1374	Lrrc27	cluster2	2.38003	3.11383	3.60701	3.89749	4.08847	5.10463	2.48167	3.79651	3.92701	7.29444	6.55264	7.19164
1375	Lrrc32	cluster1	1.48975	0.740963	0.770335	1.03279	1.08845	1.01777	12.0022	8.27952	5.35293	3.70951	3.56934	3.15462
1376	Lrrc57	cluster3	5.30036	7.54251	7.61165	11.2372	12.2857	11.3912	5.26167	5.175	5.75403	9.84972	9.38078	9.66158
1377	Lrrc66	cluster3	0.0911357	0.029391	0.113806	0.432371	0.483396	0.466861	0.146709	0.0335774	0.206117	0.305151	0.563751	0.465684
1378	Lrrc8b	cluster1	4.38741	3.28263	3.82419	2.56718	2.63898	2.39504	4.85763	4.28364	4.54464	2.54144	2.57829	2.74198
1379	Lrrc8c	cluster1	4.84503	4.46372	4.56416	4.64142	5.21064	4.96229	7.97186	7.074	8.76332	5.74464	4.87586	4.66753
1380	Lrrfip1	cluster4	91.0822	88.8275	95.3471	89.6247	87.8314	92.8087	68.424	69.7233	72.2294	60.6991	58.7641	63.4015
1381	Lrrk1	cluster5	4.50457	2.92235	3.51807	2.06577	2.31133	1.78292	4.25558	3.45992	3.79452	1.50987	1.9088	1.73306
1382	Lrrk2	cluster5	1.35488	1.17814	1.41995	0.882355	0.888829	0.906168	1.58339	1.32758	1.24638	0.480095	0.638435	0.686106
1383	Lsr	cluster3	70.8759	73.5449	85.3733	88.9782	94.6926	91.4143	31.0814	42.7987	50.0863	66.0993	58.6671	50.8929
1384	Ltb4r1	cluster2	0.493946	0.170674	0.528699	1.33909	1.93128	1.21998	3.21845	4.25068	3.30352	2.55171	3.63747	1.28971
1385	Ltbp3	cluster1	2.33121	1.25607	1.66146	2.00067	1.59238	2.11171	13.7906	11.2704	9.67033	4.2455	4.54305	3.16238
1386	Ltc4s	cluster3	180.293	133.701	153.409	150.353	172.644	151.799	65.8348	74.0828	91.1337	112.971	118.498	102.044
1387	Ltn1	cluster5	3.52169	2.97054	3.46737	2.48807	2.42362	2.43011	4.33885	3.80821	3.6575	2.04333	1.59911	2.25626
1388	Luzp1	cluster5	4.72912	4.56952	4.62446	3.61711	3.82048	3.66883	5.36805	4.89873	4.87063	2.9903	2.26903	2.89549
1389	Ly6a	cluster2	0.571419	0.67131	0.550461	1.79117	1.87049	2.78347	3.37283	1.6692	1.71698	2.41895	4.75503	2.69523
1390	Ly6c2	cluster2	0.251299	0.208397	0.13449	0.276767	0.411303	0.241375	0.886131	0.654723	0.633306	1.38836	2.29474	1.35464
1391	Ly6e	cluster2	210.877	197.258	218.648	236.365	252.439	245.512	220.425	186.249	216.241	256.098	304.525	257.003
1392	Ly75	cluster5	29.2462	23.5887	32.9598	15.3079	15.6184	13.8335	11.1069	11.3447	13.0775	5.43765	4.25184	5.91294
1393	Ly86	cluster1	22.5935	21.7159	15.8933	27.1484	27.1287	28.2401	94.2357	85.0052	80.3968	75.419	71.1516	72.2472
1394	Ly9	cluster1	4.43196	3.53966	5.23727	6.26205	6.34236	6.74252	14.4286	11.6877	10.8981	9.77023	9.03115	12.0481
1395	Lypd6b	cluster5	2.19094	0.730938	1.16042	1.2545	1.03387	0.979642	0.567554	0.501031	0.256301	0.208695	0.369977	0.378619
1396	Lyplal1	cluster4	4.05182	3.98041	4.01664	3.0313	3.19396	3.23319	1.90659	1.1024	1.14195	1.1897	1.3496	1.72737
1397	Lyrm4	cluster3	4.15539	5.1196	6.03226	8.85599	8.07931	6.86001	3.27496	3.22942	3.12778	3.3262	3.24654	5.05308
1398	Lyst	cluster5	0.733202	1.77342	1.59812	0.75104	0.742447	0.748262	0.737686	0.838036	0.757518	0.518896	0.48533	0.574748
1399	Lyve1	cluster2	0	0.0163015	0	0	0.0107245	0.0647352	0.650967	0.111741	0.320099	0.338499	0.677474	0.774863
1400	Lyz1	cluster2	52.9961	57.5601	65.3626	82.6553	78.8315	78.6719	137.176	196.03	179.735	174.672	182.246	219.915
1401	Maf	cluster2	0.0238723	0.0519665	0.0447158	0.0778637	0.0645772	0.045859	0.326649	0.376001	0.315846	0.509566	0.313799	0.555958
1402	Mafb	cluster1	19.2461	13.3569	12.1191	16.3745	18.9709	15.6064	80.6884	67.6169	69.2016	66.2538	58.4261	58.5819
1403	Mafg	cluster1	5.74808	5.91727	5.76422	4.73906	5.2314	4.93193	7.55111	8.13539	7.24124	7.19098	7.11857	5.83778
1404	Maged2	cluster2	0.151846	0.0734548	0.0227541	0.180099	0.260953	0.510472	0.847389	1.17485	0.638766	1.11346	0.735781	0.680404
1405	Mak	cluster4	5.9323	8.11531	8.74484	7.10154	8.26305	6.0823	3.36091	4.45264	4.699	4.393	3.25715	4.11581
1406	Malt1	cluster1	10.1604	10.4023	11.6224	10.2685	10.7373	10.1875	23.8161	18.71	18.9184	9.83598	8.56599	11.0664
1407	Mamdc2	cluster2	2.12173	3.20743	5.85101	10.3456	10.9632	12.0012	7.62169	9.20145	8.95741	9.9755	8.55232	12.44
1408	Mamld1	cluster1	4.10199	3.57178	3.85714	2.51775	2.27801	2.4428	5.50277	6.16615	4.75924	2.59587	1.78677	1.9227
1409	Man1a	cluster2	1.12939	0.992866	1.10657	1.59069	1.85589	1.71063	3.8809	2.64667	2.80727	3.16342	3.21323	3.59191
1410	Man1a2	cluster1	3.27104	3.14082	3.25544	2.80361	2.80089	3.05887	5.41801	4.54323	4.08702	2.96337	2.84424	3.00567
1411	Man2a1	cluster1	2.31513	1.55473	2.58151	1.15489	1.4519	1.34076	4.10685	2.34065	2.57797	1.04649	1.09514	1.71827
1412	Man2a2	cluster1	8.14232	5.33631	5.65774	4.11623	4.03864	3.60817	9.15266	7.12917	8.55203	3.68722	3.59765	3.69323
1413	Maoa	cluster3	5.45296	5.72105	5.28833	6.78954	6.36312	5.57771	3.33137	3.69196	2.7228	3.99547	4.66055	5.72022
1414	Map2k6	cluster1	0.514107	0.179615	0.256797	0.0338757	0.0818068	0.0685838	0.827601	0.836579	0.561986	0.157794	0.176677	0.218915
1415	Map3k14	cluster1	0.991166	0.915357	0.877656	0.516546	0.630874	0.555347	1.64391	2.24087	1.60993	0.93528	0.882522	0.646362
1416	Map4	cluster1	5.85271	5.13454	4.80371	4.41463	4.46945	4.5453	7.74851	7.27673	6.61546	4.32933	3.90435	4.01369
1417	Map6	cluster3	1.1425	2.74036	2.46105	2.71956	2.83303	3.04827	0.638602	0.96464	0.796711	1.36281	1.79137	2.0021
1418	Mapk8ip3	cluster5	1.6892	1.56238	1.59977	0.957675	0.948303	0.928066	1.64243	1.69157	1.75127	0.984141	1.0484	0.808703
1419	Mapkapk2	cluster1	65.5017	64.5929	58.5776	48.8579	49.1138	46.79	83.8515	77.905	69.923	48.2829	45.1371	41.251
1420	Mapkbp1	cluster1	0.77821	0.596055	0.660818	0.338436	0.330219	0.379967	0.869966	0.637949	0.994423	0.364797	0.327612	0.275295
1421	Marcks	cluster1	4.39827	3.03278	3.69595	4.2223	6.14804	4.0962	21.5929	14.7588	16.2895	14.4502	10.5095	14.0118
1422	Marcksl1	cluster2	12.9316	13.0448	19.4698	17.373	19.0949	18.7196	47.7838	51.72	53.6837	43.2169	46.0622	32.4847
1423	Marco	cluster4	250.334	226.698	236.301	259.549	273.091	275.173	28.0227	45.8616	32.6943	29.822	54.8682	42.4798
1424	Marveld2	cluster4	12.1285	12.7191	16.4094	19.9391	17.2815	14.3593	6.02427	7.61902	7.7555	9.23219	6.46198	8.23118
1425	Mast2	cluster1	2.57334	2.00419	2.29441	1.64816	1.54783	1.61897	3.83183	2.80876	2.99438	1.87405	1.83723	1.60066
1426	Mast3	cluster1	6.42557	4.09918	4.54209	3.00731	3.39069	3.02244	5.89427	6.66401	7.13919	3.053	2.5715	2.56135
1427	Mast4	cluster1	0.0988601	0.0637642	0.0246903	0.0446683	0.046444	0.0859124	0.389017	0.195125	0.245946	0.0685673	0.0728016	0.0166534
1428	Matk	cluster2	4.83906	2.57911	2.40642	4.05062	4.40202	3.90757	15.4303	16.0459	13.3511	14.077	12.6821	10.3266
1429	Matn2	cluster3	23.3904	24.1971	27.5015	30.1357	28.0983	30.8257	10.4004	14.1556	16.3732	18.4627	17.7748	15.3122
1430	Mavs	cluster4	40.2579	37.3417	38.668	39.7439	37.6031	39.6707	24.4583	24.1175	25.2996	30.499	26.9827	29.4572
1431	Maz	cluster1	9.68453	6.81142	9.18781	5.68443	6.86895	5.57171	10.3579	10.9966	11.5944	5.95968	5.89529	5.06681
1432	Mbnl3	cluster5	0.303772	0.478943	0.379335	0.200163	0.243477	0.280968	0.163002	0.211404	0.259543	0.0847602	0.081195	0.0530669
1433	Mboat7	cluster5	7.67067	6.09436	6.50983	4.35021	4.64535	4.87606	6.12744	6.71549	6.56038	3.98972	4.32523	4.19324
1434	Mbtd1	cluster1	0.65832	0.657465	0.784952	0.692654	0.700617	0.513336	1.37882	1.01322	0.931758	0.383968	0.368547	0.534213
1435	Mcam	cluster4	15.4449	11.7043	18.9642	13.8435	14.559	16.9079	4.90011	5.09541	5.77756	6.66584	4.49545	6.75172
1436	Mccc2	cluster3	26.1784	31.2669	30.2023	33.11	31.8798	33.1996	11.9836	14.9028	16.2215	19.8733	15.4292	15.5711
1437	Mcemp1	cluster4	290.818	323.724	338.954	268.516	253.497	259.064	156.581	168.798	164.127	135.91	136.744	150.229
1438	Mcf2l	cluster1	0.447117	0.152895	0.150174	0.0731461	0.0932273	0.0777469	1.55948	1.23124	0.868257	0.224563	0.333803	0.386334
1439	Mcfd2	cluster2	55.0577	51.9562	50.5351	69.6569	62.8732	67.1893	58.5013	56.0268	53.0195	87.4214	88.3672	81.4202
1440	Mcm3ap	cluster5	4.00738	2.56486	2.67918	1.4716	1.82963	1.3768	3.43227	2.84501	3.40919	1.71853	1.2474	1.44489
1441	Mcoln3	cluster3	38.5576	54.172	48.7015	84.4641	81.2732	82.0271	10.6418	14.1902	14.1297	49.1901	29.6018	42.8903
1442	Mctp2	cluster5	1.04331	0.789792	1.02039	0.387288	0.413139	0.279213	0.239319	0.396127	0.405275	0.144	0.123163	0.253563
1443	Mdh1	cluster3	92.5412	96.132	91.3578	110.896	104.304	113.436	73.0567	79.8592	68.9247	104.447	101.729	87.4564
1444	Mdm2	cluster2	20.3522	20.5916	25.817	31.5602	31.5888	32.5279	30.2224	30.4298	36.3586	32.9457	32.534	35.7124
1445	Me2	cluster3	57.577	80.6312	72.9201	85.4932	87.4493	86.3029	32.293	41.1202	40.5066	56.0246	46.7613	52.4676
1446	Med12	cluster1	1.91522	1.18589	1.56891	0.893486	0.99148	0.797153	2.45277	2.2933	2.82418	0.993978	1.16498	1.03133
1447	Med13	cluster1	0.825764	0.790141	0.836271	0.570425	0.747964	0.435798	1.76266	1.08323	1.08977	0.510446	0.392927	0.599216
1448	Med13l	cluster1	0.848036	0.502768	0.67361	0.442412	0.533684	0.434832	1.48491	1.10648	1.05127	0.470757	0.562052	0.609015
1449	Med14	cluster1	2.98588	2.62274	2.70816	2.52295	2.54353	1.98385	4.80061	3.39335	3.67862	2.1931	1.33087	1.83987
1450	Med28	cluster3	16.1555	17.4915	18.473	20.8843	20.5158	20.25	13.272	14.5478	14.1979	18.3872	19.4386	16.5503
1451	Med6	cluster3	6.1861	7.00442	6.82507	11.8926	10.9037	10.2839	6.82124	5.93585	5.35033	11.1304	8.09478	11.2224
1452	Mef2a	cluster1	9.02171	9.67757	10.4664	6.83106	7.08973	5.94226	13.0269	12.82	11.771	6.87449	5.60392	8.46299
1453	Mef2c	cluster1	0.610167	0.544601	0.405656	0.810337	0.741184	0.788305	1.8953	1.89027	2.07581	1.78261	1.11194	1.6366
1454	Mefv	cluster1	0.0299804	0	0.0224629	0.053338	0.085871	0.100787	0.868716	0.165687	0.162733	0.346324	0.293636	0.318171
1455	Megf9	cluster5	2.46333	2.20971	2.54449	1.18427	1.15309	1.02222	2.45754	2.89454	2.24741	0.984955	0.702713	1.13509
1456	Meis1	cluster4	0.261512	0.225902	0.433862	0.182779	0.142673	0.251184	0.105244	0.0619391	0.0380217	0.00938167	0.009629	0.0715858
1457	Mesdc1	cluster1	11.0947	7.73925	8.17972	4.92148	5.946	4.83808	9.52539	9.23404	11.4873	6.79819	5.94795	4.85368
1458	Met	cluster1	0.166526	0.0495732	0.0479884	0.227897	0.23237	0.184557	1.57406	0.637136	0.252049	0.173708	0.158478	0.128392
1459	Metrnl	cluster2	136.199	148.873	146.147	151.315	161.596	166.057	133.587	178.03	172.364	222.38	244.995	187.48
1460	Mfap1b	cluster3	12.6688	14.1252	13.2188	17.7154	16.1459	17.9435	12.9523	12.6122	10.3029	12.4759	10.8592	14.0935
1461	Mfge8	cluster2	40.8006	57.2347	41.5135	95.9889	95.8683	97.5204	96.8392	111.932	94.3811	136.319	126.323	85.3995
1462	Mfhas1	cluster1	5.0024	3.31218	3.69277	3.19411	4.02932	2.94102	10.6104	7.27434	9.02091	4.28375	3.44584	4.15
1463	Mfsd12	cluster1	41.2685	28.5432	30.308	21.7118	24.2019	21.9726	42.6275	45.0939	46.2698	32.8696	31.1312	24.5068
1464	Mfsd6	cluster3	0.923622	1.1519	0.97316	3.004	3.06801	2.86243	1.92824	1.93808	1.70377	2.37017	2.03093	3.0206
1465	Mfsd7b	cluster1	4.40812	4.22806	4.48439	4.43956	4.00909	4.24316	8.22784	7.91749	7.32253	7.21448	5.33802	7.59532
1466	Mfsd7c	cluster4	51.8604	54.3164	57.6088	53.596	53.2773	54.8458	22.035	26.0336	27.3763	28.5349	24.2977	26.4905
1467	Mgat4a	cluster1	4.95098	3.98954	4.05948	3.0548	3.198	2.69818	6.28722	5.58295	5.17012	2.9826	2.13254	3.12362
1468	Mgl2	cluster1	3.33523	2.45419	2.07657	5.37654	5.8603	6.3619	40.6078	34.8394	30.9481	17.5768	16.3936	6.14852
1469	Mgll	cluster4	36.0758	34.0689	35.0575	24.8066	25.2374	27.0398	17.6531	13.0738	16.2349	13.6038	11.3457	10.7492
1470	Mgst1	cluster3	114.345	110.533	107.86	154.543	151.718	143.646	105.434	89.3879	86.2026	103.324	97.5586	132.816
1471	Mgst2	cluster3	1.48757	1.95322	1.79127	2.63078	2.73061	2.55147	0.798224	0.792747	0.720937	1.26745	0.985918	1.53485
1472	Mgst3	cluster4	139.434	142.752	162.921	131.611	133.266	119.931	62.3575	87.6628	94.5443	87.1886	96.9752	73.1156
1473	Mical2	cluster1	3.08515	1.82316	2.78538	1.60153	1.46869	1.44061	4.0034	2.53153	3.25296	0.965758	0.929542	1.04805
1474	Mical3	cluster5	0.287348	0.372171	0.413229	0.16491	0.190271	0.37171	0.176572	0.169048	0.235844	0.121042	0.0955641	0.0546509
1475	Micall1	cluster1	1.9083	1.71135	1.72676	1.18392	1.04178	1.09271	2.86716	2.19849	2.31068	1.2386	1.21072	1.02992
1476	Midn	cluster1	0.867866	0.91699	0.975374	0.555304	0.654151	0.416796	1.66669	1.13596	1.37913	0.424412	0.412055	0.471289
1477	Mien1	cluster4	64.6554	71.7264	76.3645	78.0911	78.7019	70.6394	51.0867	53.6341	54.2324	56.2159	52.6069	61.4892
1478	Milr1	cluster3	7.19652	9.65529	10.0095	12.7797	14.2985	14.7412	7.7019	9.71218	8.79445	14.298	13.5476	13.2682
1479	Mink1	cluster5	4.96054	3.30802	4.02153	2.7376	2.80378	2.11177	4.2572	4.01271	4.31065	1.96484	1.66977	1.33779
1480	Mir155hg	cluster2	0.0686432	0.0332059	0.051431	0.610614	0.54614	0.527459	0.773506	1.10014	1.30408	1.72379	1.45077	2.02357
1481	Mir22hg	cluster1	14.7753	18.9446	18.1953	21.6479	22.1769	22.9819	30.5338	32.408	27.6121	22.5964	23.2184	24.205
1482	Mir9-3hg	cluster1	0.0450702	0.0545063	0.0337689	0.013364	0.0502024	0	0.362767	0.498161	0.24464	0.147136	0.0348497	0.0132865
1483	Mitf	cluster1	3.15926	3.14872	2.22434	1.32749	1.64709	1.34189	5.64797	4.81676	4.70718	1.44321	1.71858	1.62867
1484	Mkl1	cluster5	9.6049	7.65049	9.11313	5.61968	6.18517	5.54771	8.67623	8.52683	9.81353	6.04418	5.25806	5.85267
1485	Mknk2	cluster1	33.8164	19.4517	26.7572	17.3413	18.6606	17.1386	33.8638	28.6755	37.5202	18.0758	20.1679	17.2109
1486	Mkx	cluster4	0.651595	0.800139	1.01397	0.772833	0.70984	1.27579	0.134478	0.124651	0.119028	0.113283	0.0387564	0.221639
1487	Mlec	cluster1	18.0782	15.2171	13.0421	9.74014	10.0111	10.6167	19.665	15.8733	15.3658	8.3313	8.35679	8.83401
1488	Mllt4	cluster4	3.23299	2.15043	2.96302	3.60629	3.24898	3.54893	2.75194	2.77047	2.54611	1.29031	1.05152	1.47499
1489	Mlph	cluster4	1.39552	1.61663	0.797953	1.85118	1.96349	2.33689	0.709417	0.750939	0.560637	0.986787	0.624718	1.06096
1490	Mlycd	cluster4	15.7425	16.4171	15.8675	14.5245	16.2536	16.2031	9.49659	11.0079	11.963	11.3356	10.541	11.3724
1491	Mmp12	cluster1	51.9625	28.6609	23.5044	49.9511	52.548	53.964	436.811	317.976	216.14	116.181	81.6471	106.118
1492	Mmp13	cluster1	0.551584	0.0889421	0.606136	0.174457	0.222352	0.15894	7.7546	3.86122	2.59478	1.20047	0.853003	0.411931
1493	Mmp14	cluster2	31.9008	33.4703	35.1873	33.9329	36.7999	34.2872	109.738	116.304	106.727	91.6732	96.5834	82.1287
1494	Mmp19	cluster2	34.8174	18.7127	26.1086	53.9205	55.559	52.6434	56.3272	28.4563	42.7062	62.3851	60.4312	76.7888
1495	Mmp2	cluster2	0.96294	0.451702	0.590305	4.74148	3.79817	4.28822	5.15143	2.56409	1.68287	3.50268	5.14433	1.97849
1496	Mmp25	cluster1	0.145813	0.0987513	0.0437003	0.0691776	0.0464049	0.252099	1.37707	0.612437	0.751897	0.51264	0.315693	0.206329
1497	Mmp8	cluster3	20.411	16.6049	19.6795	51.3663	50.7155	53.5957	16.2888	14.56	16.3519	26.5649	33.2185	37.2845
1498	Mnda	cluster2	8.10071	6.53114	7.76231	8.36611	8.64607	7.5426	15.1103	9.80645	11.8526	13.3128	10.3401	14.6207
1499	Mob1a	cluster1	35.7638	38.6012	41.0473	31.7345	30.4036	29.1484	48.4226	42.8522	42.1271	26.289	22.4127	30.8366
1500	Mob3a	cluster3	74.0719	75.3174	67.5961	84.8756	84.0753	85.6726	54.7988	65.4439	61.7175	78.5903	74.0266	66.0237
1501	Mospd1	cluster3	15.6159	20.5627	19.9716	26.2713	25.7645	25.6254	13.4425	14.0793	14.6606	19.9985	16.5859	23.4764
1502	Mov10	cluster2	1.75434	1.34087	1.7482	2.58014	2.56825	2.60341	1.67564	1.74516	2.17827	4.0443	3.34605	2.14109
1503	Mpc1	cluster3	70.538	82.2779	76.1077	129.388	123.64	118.623	67.512	77.7829	71.1645	116.106	112.884	124.821
1504	Mpc2	cluster3	8.99876	10.7952	11.586	14.9209	17.8826	14.4553	9.22724	9.81772	10.7375	9.97429	7.98451	12.0595
1505	Mpeg1	cluster5	157.771	157.571	177.273	113.317	113.694	104.616	157.081	154.057	153.527	98.7052	81.9839	107.884
1506	Mpp1	cluster3	38.5878	43.327	49.0786	53.0826	50.0243	54.1635	34.161	36.4549	35.0754	44.0224	40.4853	47.6621
1507	Mpp7	cluster5	2.27378	2.85026	2.5036	1.9816	2.0765	1.7092	1.65509	1.84666	1.8513	0.893739	0.479034	1.38723
1508	Mprip	cluster1	3.04833	2.23513	2.38903	2.11415	2.14226	1.83971	3.14073	2.78601	3.12495	1.76826	1.56757	1.64495
1509	Mpzl1	cluster2	0.166252	0.0804237	0.103804	0.279346	0.185183	0.0399216	0.490655	0.275638	0.150402	0.723663	0.628472	0.784165
1510	Mpzl3	cluster1	0.0985488	0.0817244	0.0632895	0.150281	0.120972	0.256926	0.604352	0.404582	0.649545	0.261621	0.312061	0.232414
1511	Mras	cluster1	0.670589	0.3522	0.545505	0.340869	0.304877	0.506083	2.2721	1.60947	2.07996	1.00078	1.08642	0.915005
1512	Mrc1	cluster5	79.3905	61.7076	77.414	64.7983	63.3908	61.4772	74.0083	51.7594	62.7495	32.8093	30.7692	43.9495
1513	Mreg	cluster3	5.77102	11.4585	13.4236	13.8173	15.3645	13.2786	4.15975	5.30766	4.61692	10.0365	7.90343	12.2136
1514	Mroh1	cluster5	11.1854	8.00406	9.06268	5.80765	6.06668	5.24323	7.47378	8.07553	9.13532	6.0272	5.41628	4.92153
1515	Mrpl12	cluster2	30.6911	36.8372	33.146	34.0028	36.9445	37.6506	24.3241	29.8777	28.1862	41.0517	37.6325	35.509
1516	Ms4a14	cluster2	0.0967929	0.0585289	0.0543916	0.0574013	0.115516	0	0.636247	0.548299	0.525388	0.862897	0.449059	1.19843
1517	Ms4a4a	cluster2	0.823637	0.512268	0.61711	0.767553	0.599134	0.734601	10.2282	9.49382	6.14717	10.8145	9.70455	11.3077
1518	Ms4a4c	cluster2	0.561769	0.679384	0.71554	1.83231	2.18114	1.96948	1.95938	1.39708	1.56275	3.10361	3.01168	4.17329
1519	Ms4a6b	cluster2	0.745694	0.445603	0.706606	1.37869	1.1796	0.853173	2.15367	2.14538	2.11308	4.60442	3.84396	4.43533
1520	Ms4a6d	cluster2	144.856	147.689	152.966	166.899	158.707	163.123	155.397	141.591	138.828	186.226	182.806	209.854
1521	Ms4a7	cluster2	3.55645	3.43015	3.77358	4.51948	4.92806	5.64383	11.0472	15.1134	12.6197	27.8472	24.3682	29.7336
1522	Ms4a8a	cluster4	132.616	111.551	116.771	101.784	96.1466	96.7444	57.2816	44.7312	44.2831	21.7983	29.1243	35.5404
1523	Msl2	cluster1	2.27253	2.17329	2.279	1.67942	1.79695	1.67067	4.15544	2.94657	3.40405	1.97545	1.33366	1.8552
1524	Msmo1	cluster3	20.2047	25.7205	26.5701	32.4046	33.3377	29.4331	17.0444	17.7667	17.9453	26.4066	22.2253	32.7641
1525	Msr1	cluster1	33.8791	34.953	32.1685	29.5256	29.5333	28.4754	48.0401	50.5144	41.0712	35.6667	35.4161	44.2463
1526	Msrb1	cluster5	77.3321	65.3619	81.3167	42.7999	45.8124	39.2044	47.7477	52.4173	52.8408	28.5899	31.6814	29.5049
1527	mt-Co2	cluster1	357.079	248.981	368.072	294.485	291.583	283.512	601.058	443.081	425.814	213.578	158.717	245.04
1528	mt-Co3	cluster1	731.721	508.372	713.411	613.921	543.002	550.316	1301.52	900.715	845.496	427.243	307.536	468.92
1529	mt-Nd3	cluster1	11.0237	5.33269	14.6131	6.70506	10.0751	6.24444	29.7281	17.3396	20.7126	4.68485	2.18562	7.83273
1530	Mta1	cluster1	3.13731	2.14619	2.18443	1.3907	1.3716	1.38495	2.75476	2.8547	2.98871	1.33696	1.42121	1.00894
1531	Mthfsl	cluster3	13.5934	16.8672	16.4632	22.6103	19.8229	19.6519	14.0387	16.3111	15.4454	19.4763	17.566	21.0793
1532	Mtif3	cluster3	3.99065	3.45256	3.13375	4.11877	4.02987	3.69484	2.38844	2.14182	2.22599	3.28588	3.4813	3.03156
1533	Mtmr14	cluster2	17.6378	16.0988	13.9261	18.9401	18.7349	17.397	16.488	15.4622	13.4769	19.377	20.2589	19.4283
1534	Mtmr3	cluster5	15.0504	10.3095	12.0244	7.89524	7.66117	8.65993	13.606	12.2937	13.2373	7.25302	7.09674	7.78828
1535	Mtmr7	cluster3	9.56272	11.271	12.7578	13.8042	12.7848	13.4594	3.80404	4.06432	4.46537	3.88221	4.65624	3.73703
1536	Mturn	cluster1	0.259085	0.0919095	0.10353	0.184374	0.269347	0.265443	0.565362	0.553641	0.57424	0.338323	0.36505	0.325875
1537	Mtus1	cluster2	2.44011	2.44578	2.15003	2.18217	2.2365	2.33906	2.45111	2.95058	2.26487	3.68152	2.95342	3.78657
1538	Mucl1	cluster1	0.186299	1.80243	0.418753	0.220962	0	0.268412	8.69713	5.04495	3.28648	0.093568	0.0960346	0.21968
1539	Mum1	cluster4	6.52227	7.06343	6.30947	5.85536	5.97331	6.20542	2.67453	4.05051	3.57505	3.59526	3.47471	3.05063
1540	Mum1l1	cluster4	0.121464	0.137102	0.379196	0.0480214	0.0257705	0.0875004	0.0217257	0.0559393	0	0.0101675	0	0
1541	Mustn1	cluster4	3.00864	0.404282	1.00188	3.32063	2.81929	4.17418	0.493295	0.369494	0.567041	0.37777	0.990862	0.640562
1542	Mvd	cluster5	115.827	104.946	99.7476	68.5323	77.2936	79.0053	70.7269	72.5215	78.4805	71.0895	80.2736	67.6667
1543	Mxra7	cluster1	0.08228	0.0597039	0.0616484	0.073192	0.0392782	0.0790306	0.64019	0.522929	0.865313	0.433911	0.127243	0.0727673
1544	Mxra8	cluster2	0.10113	0.293527	0.227315	0.199911	0.128738	0.307598	0.180886	0.391227	0.43457	1.16822	0.868854	0.516753
1545	Mycbp	cluster3	1.74336	2.35163	2.41147	3.81736	4.29987	3.49393	2.23076	2.03811	2.45671	2.87937	2.66148	2.76734
1546	Myh9	cluster1	18.611	11.2298	12.5305	6.17724	6.6203	6.16451	15.5024	15.2472	15.7146	5.82391	5.38127	4.86735
1547	Myo15	cluster1	0.0154178	0.00745831	0.0173277	0	0	0.00370223	0.0744582	0.0553843	0.0575351	0.0232307	0	0.00909021
1548	Myo18a	cluster1	1.44141	0.899044	0.886963	0.57472	0.542665	0.595035	1.9287	1.64743	1.96015	0.822525	0.739869	0.712422
1549	Myo1b	cluster1	0.0182294	0.0264552	0.00682919	0	0.00580147	0.00437736	0.264108	0.141043	0.0680271	0.0366226	0.00939701	0.0214957
1550	Myo1e	cluster1	33.3855	26.2944	23.7619	22.0287	23.1746	21.5468	48.7897	45.7414	37.9061	33.5155	30.7479	27.813
1551	Myo5a	cluster1	3.53513	4.50028	4.5954	3.93281	3.80233	3.61572	9.75566	7.33369	7.79536	4.62233	4.08308	5.3635
1552	Myo6	cluster4	3.12727	2.85125	3.51069	2.65298	2.7091	2.34701	0.972715	1.21273	1.12925	0.569697	0.393453	0.64377
1553	Myo9a	cluster1	1.01883	1.12809	1.36839	0.917483	0.883854	0.775623	1.93976	1.09274	1.21356	0.515493	0.369579	0.751975
1554	Myo9b	cluster1	12.6369	7.47151	8.91762	5.65753	5.16178	4.41777	12.4845	12.6622	12.6786	4.67281	4.67423	3.87617
1555	Myof	cluster1	35.4775	28.8155	32.8952	19.7182	18.9308	17.2907	47.5258	40.4674	42.6412	19.0207	16.4694	18.6982
1556	Myom1	cluster1	0.0867117	0.0838929	0.10395	0.0617074	0.0607109	0.108273	0.558349	0.622976	0.305934	0.444217	0.330771	0.276072
1557	Myrf	cluster5	1.82669	0.82808	0.56812	0.606369	0.756842	0.468984	1.01102	0.799999	0.615804	0.259656	0.307957	0.223529
1558	Myrip	cluster4	0.235065	0.1487	0.406437	0.225187	0.172637	0.0781553	0.00970268	0.039972	0.0368056	0.0090816	0.018642	0.0319828
1559	N4bp2l1	cluster3	7.94562	8.49849	8.04077	11.5658	12.2986	13.1946	8.2503	7.67025	7.36896	9.34178	8.85665	12.0919
1560	Naa20	cluster3	12.1862	14.2431	12.91	18.437	17.3972	16.4099	13.8901	13.7188	12.8618	19.1215	17.4906	17.0465
1561	Naaa	cluster5	167.045	140.885	140.726	97.26	102.033	100.969	163.483	141.025	132.1	79.6092	92.0508	91.6301
1562	Nab2	cluster1	10.6025	6.35856	7.86875	6.06944	6.43977	6.64997	12.0784	10.7578	12.7309	5.29147	5.24132	4.39748
1563	Nacc1	cluster1	3.36274	2.4788	2.57095	1.5601	1.45603	1.58201	3.46155	3.32492	4.20622	2.10254	1.67449	2.131
1564	Nacc2	cluster1	2.84461	2.25286	2.02759	1.74666	1.73448	2.45421	4.04565	3.62412	3.89428	3.31888	3.34798	2.99068
1565	Nagk	cluster4	50.1836	55.6761	53.2668	49.7602	49.5191	51.4151	32.2337	38.778	36.4814	38.632	42.6376	36.6853
1566	Naglu	cluster2	81.5644	80.3988	71.8706	58.1804	63.693	62.6319	71.8462	79.2931	77.7638	91.2243	94.0489	82.8258
1567	Nags	cluster1	0.519904	0.352102	0.285661	0.493311	0.352978	0.432788	2.5108	1.85803	1.29343	1.37523	0.553874	0.57219
1568	Naip2	cluster5	11.2656	9.7996	11.7106	8.10128	7.32554	7.53548	10.391	9.91661	9.87476	6.67758	5.60845	6.92931
1569	Naip5	cluster5	10.0369	10.1404	11.259	7.39824	7.65174	6.77199	9.06757	8.28381	9.58019	5.97138	5.08622	6.33003
1570	Naip6	cluster5	2.70877	2.34191	2.42898	1.63202	1.54988	1.70224	2.89156	2.72327	2.39512	1.24469	1.01012	1.24027
1571	Nap1l2	cluster1	0	0	0.0298988	0	0	0	0.235541	0.463123	0.270753	0.0601264	0.041141	0
1572	Naprt	cluster4	10.1488	10.3728	10.8796	7.80874	9.25892	6.77364	3.90982	4.51577	4.73188	4.99267	5.6072	3.62088
1573	Nav1	cluster1	1.97553	1.34675	2.17873	1.17542	1.33627	1.29006	3.56502	2.28444	2.92851	0.969282	1.26371	0.961018
1574	Nav2	cluster5	0.386253	0.349161	0.555415	0.196668	0.224741	0.219227	0.213542	0.211307	0.341486	0.12541	0.110616	0.0782107
1575	Nbas	cluster5	1.94313	1.13718	1.60861	0.612431	0.614073	0.678687	1.80827	1.43433	1.62265	0.702943	0.756497	0.737062
1576	Nbeal2	cluster1	0.617746	0.577742	0.786839	0.592255	0.59962	0.484569	1.33144	1.14937	1.27837	0.692916	0.89694	0.497764
1577	Nck1	cluster4	10.2635	12.6904	13.7958	15.0461	14.6463	13.0523	9.84716	8.71242	8.69078	8.12401	8.0419	9.76678
1578	Nck2	cluster2	3.02494	2.12553	2.28298	1.13918	1.28592	1.73904	1.7298	1.36667	1.87264	2.81674	2.5154	3.17641
1579	Nckap1l	cluster1	69.1084	67.6587	64.1072	49.2568	47.0268	52.949	83.4092	84.0379	76.3054	57.7828	51.2868	54.4423
1580	Ncoa1	cluster5	11.7185	8.86357	9.06172	6.28874	6.52325	6.83337	9.79589	8.82045	9.94554	4.61139	5.18273	5.3896
1581	Ncoa2	cluster1	1.13151	1.15112	1.19203	0.764557	0.822775	0.622452	1.5639	1.31508	1.46565	0.692288	0.657513	0.654997
1582	Ncoa3	cluster1	8.08605	7.44348	8.44827	4.99478	4.69076	5.25958	10.1353	9.03392	9.1721	5.86965	5.97942	5.30371
1583	Ncoa4	cluster4	132.414	202.189	203.521	180.898	178.828	181.449	103.111	128.945	120.904	115.709	94.7839	122.257
1584	Ncoa6	cluster1	2.13005	1.76291	2.4582	1.30509	1.55496	1.53202	2.70305	1.99729	2.33565	1.23713	0.863839	1.30347
1585	Ncor2	cluster5	1.83791	1.86889	2.27636	1.20116	1.52495	1.21141	2.85801	2.53931	2.94575	1.34224	1.06826	0.81824
1586	Ncs1	cluster1	0.613068	0.245437	0.285109	0.0501475	0.0874622	0.233512	1.56544	1.36693	0.688492	0.254823	0.337824	0.21189
1587	Ncstn	cluster3	78.3957	79.3067	78.7809	87.5818	86.535	89.4777	66.6587	73.9185	70.4514	92.2082	93.4144	84.4619
1588	Ndfip2	cluster3	4.43595	5.80333	5.01417	6.52364	6.58719	5.9618	5.36369	5.43007	5.46496	6.23482	6.06123	7.14841
1589	Ndrg1	cluster1	2.52143	1.90538	1.55383	2.12349	2.09395	2.36453	7.61356	7.87435	6.42809	2.63018	4.01466	3.26351
1590	Ndst1	cluster1	2.90074	1.92061	2.02768	1.51841	1.79989	1.68883	4.70434	3.69876	3.21059	2.0429	1.64566	1.96822
1591	Necap1	cluster2	6.25058	7.3116	5.67238	13.9804	14.4477	13.6895	9.19466	8.60618	8.51854	22.5707	16.1105	15.313
1592	Necap2	cluster2	49.3895	56.9163	50.9594	55.6765	62.1341	56.0933	52.9702	61.7213	57.2957	76.588	88.4698	67.346
1593	Nectin3	cluster4	0.354972	0.104523	0.0809452	0.324917	0.2726	0.244597	0.037267	0.0298528	0.026179	0.0581359	0.0517127	0.113743
1594	Nedd4l	cluster1	1.06052	0.98191	0.974017	1.3187	1.16495	0.794096	2.54551	1.97256	2.1664	1.70102	1.76937	1.62705
1595	Nedd9	cluster4	70.7474	66.7106	82.9914	66.74	66.7684	66.9408	46.6776	48.5357	56.6135	43.8051	42.0544	49.023
1596	Nek9	cluster1	3.65265	2.86246	2.76412	1.7654	2.17378	1.78051	3.68478	2.97749	2.97397	1.60521	1.51573	1.76592
1597	Nes	cluster1	0.0766566	0.0148329	0.022974	0.109104	0.0683084	0.0368146	0.633457	0.41517	0.37448	0.100101	0.0158062	0.0271176
1598	Net1	cluster5	71.2849	69.1587	77.8455	46.6954	47.2925	48.2526	40.5411	39.1918	37.0166	16.3401	14.8968	23.4995
1599	Neurl1a	cluster1	0.133801	0.140239	0.10025	0.0528987	0.0425818	0.0963874	0.670103	0.468318	0.226958	0.291204	0.287385	0.249811
1600	Neurl3	cluster1	11.13	9.02277	9.25553	11.5326	12.3584	11.7624	21.428	22.1875	20.2069	18.5053	15.5728	16.874
1601	Nfat5	cluster1	0.230152	0.212313	0.172441	0.19997	0.182262	0.123384	0.393471	0.408202	0.363156	0.163981	0.184858	0.129384
1602	Nfatc2	cluster1	0.148785	0.121457	0.0975429	0.143381	0.091742	0.236694	0.908151	0.930185	1.29973	0.373635	0.345136	0.241237
1603	Nfatc3	cluster1	4.60712	2.95208	3.62165	2.78592	3.0526	2.84372	6.10339	3.89849	5.02195	2.17735	1.86878	2.14633
1604	Nfic	cluster1	4.66688	5.19972	5.60594	4.53531	5.12164	4.47534	6.47867	8.29488	8.67201	7.87861	7.65949	6.33744
1605	Nfkbia	cluster2	639.533	553.206	697.048	688.245	750.044	746.172	810.214	935.838	1145.22	1157.25	1299.39	1111.29
1606	Nfkbid	cluster2	70.7764	75.6963	84.7274	75.3171	85.0139	83.7281	91.6383	97.9718	106.797	95.8806	96.6359	102.419
1607	Nfkbiz	cluster2	30.5408	26.0015	37.5847	36.0839	39.2775	35.8305	69.5914	66.3869	86.2788	59.6332	56.3044	69.9344
1608	Nfu1	cluster4	12.4533	17.0379	16.6005	17.9873	17.2754	18.3642	11.2125	12.0335	10.7044	12.7203	11.5984	12.5225
1609	Ngfrap1	cluster1	3.74053	5.57511	7.1201	4.49646	4.34341	5.24355	8.57106	9.10687	10.3575	13.4553	11.9861	8.5235
1610	Ngly1	cluster3	7.36717	9.45545	9.25101	11.4036	10.9691	11.0801	7.54608	6.91635	7.55484	7.50332	6.58586	8.63225
1611	Nin	cluster1	1.01741	1.09933	1.31087	0.614636	0.656658	0.593646	2.31131	1.94431	1.78061	0.778428	0.470547	1.03153
1612	Ninj1	cluster2	29.6977	26.3076	25.3023	37.5641	38.6424	35.4153	104.153	99.9635	90.2063	106.801	139.62	99.6267
1613	Nisch	cluster1	3.88306	3.61982	3.3282	3.16466	2.96017	3.36103	5.76697	6.53677	5.95701	5.00103	4.53736	4.46457
1614	Nlrc3	cluster2	0.306175	0.780949	0.55265	0.486942	0.53149	0.648321	0.784121	1.25368	0.963152	1.30709	1.62851	1.45235
1615	Nlrc5	cluster1	1.11187	0.549068	0.876458	0.480794	0.457057	0.58404	2.29949	1.47858	2.1689	0.62242	0.877643	0.723834
1616	Nlrp3	cluster1	9.2377	7.90526	10.5364	6.59978	6.80572	7.19612	14.5194	13.0109	15.8092	7.47695	6.37422	6.90457
1617	Nlrx1	cluster5	1.19347e-05	34.947	28.4428	27.647	20.4023	22.4954	20.4748	20.2112	19.0267	20.3744	16.137	17.2503
1618	Nnmt	cluster2	3.05833	2.02293	1.82381	5.40404	5.08504	6.83429	4.95674	2.72499	4.6583	6.08144	13.0305	7.47024
1619	Nod1	cluster5	23.841	16.2174	16.6004	11.9103	12.4812	12.417	11.9927	10.0611	11.7345	9.37692	9.55423	8.94083
1620	Nol4l	cluster5	3.95282	4.13341	4.41408	2.79371	2.81236	2.56928	2.38257	3.54313	3.4682	2.01793	1.76967	1.75589
1621	Nol6	cluster5	9.72023	7.17119	7.8031	4.64046	5.14779	5.47024	8.21644	7.76746	7.74101	4.94793	5.14608	4.94544
1622	Notch1	cluster1	1.42379	0.906076	1.34641	0.557436	0.582895	0.474662	2.22153	1.61191	1.97427	0.666494	0.780261	0.566426
1623	Notch2	cluster1	5.24581	3.42471	4.16967	1.76917	1.79722	1.85334	6.98578	4.55284	4.80345	1.91531	2.19154	1.50072
1624	Npas2	cluster2	0.123188	0.0695237	0.0461494	0.462679	0.267897	0.305668	0.495766	0.533293	0.292539	0.505279	0.412763	0.423678
1625	Npc2	cluster2	110.733	121.973	118.02	139.315	143.065	145.01	155.887	154.867	158.389	199.797	195.672	202.317
1626	Npnt	cluster2	0	0.066273	0.0146639	0.0696387	0.0685142	0.0375969	0.262548	0.205506	0.225745	0.511143	0.453996	0.242321
1627	Npy	cluster2	0.521373	0.840707	0.520852	2.37046	1.99111	1.91967	2.89092	2.97742	2.1225	6.11002	5.5544	9.93916
1628	Nr1h3	cluster3	41.9668	37.7456	36.2203	42.2371	41.9471	45.0053	27.682	24.144	24.9448	35.948	36.3513	30.07
1629	Nr3c1	cluster5	8.88935	7.8057	8.6257	6.66226	6.76689	6.36872	9.98781	8.37575	7.76619	4.39146	3.31213	5.99092
1630	Nr4a1	cluster2	200.31	152.292	185.473	237.274	262.509	242.313	209.381	239.333	285.928	267.668	308.624	275.795
1631	Nr4a2	cluster1	19.8961	18.3466	25.4566	24.5466	25.3199	24.5339	36.7488	34.1519	42.6687	25.6452	25.3219	31.8911
1632	Nr4a3	cluster1	2.8588	3.1871	3.91461	2.48458	2.67191	2.18567	6.38293	4.59447	5.65184	2.34353	2.12582	2.65421
1633	Nrap	cluster2	0	0.00864065	0	0	0.00568454	0.0772044	0.134185	0.0296142	0.0363578	0.16148	0.267021	0.263281
1634	Nrd1	cluster1	12.1511	9.29688	10.0435	9.15861	9.0056	8.19762	15.8422	12.6464	12.3012	7.50054	6.64011	8.09826
1635	Nrg1	cluster2	0.259826	0.0837931	0.0973374	0.205447	0.189496	0.233967	1.08632	0.412829	0.514181	0.587235	0.625039	1.14893
1636	Nrg4	cluster4	2.52594	3.32892	3.67593	3.20717	2.91147	2.85387	1.31196	1.39596	1.49411	1.45569	1.56084	1.15514
1637	Nrip1	cluster5	7.16902	8.7551	8.99306	6.44083	6.18335	5.24895	7.99778	8.0283	7.1535	3.39795	2.74399	4.05468
1638	Nrp1	cluster1	6.66495	5.6848	7.00476	6.13446	5.91863	6.46932	13.4856	12.6946	10.8518	11.2591	10.5299	11.119
1639	Nrp2	cluster1	15.1345	11.2792	12.522	6.55654	6.94721	6.58623	17.5927	12.9455	12.6414	7.10895	6.82107	7.26781
1640	Nrros	cluster2	81.5986	81.2699	75.7121	71.6991	81.0311	84.1892	90.5151	95.2146	93.1207	117.318	124.66	110.409
1641	Nsdhl	cluster4	11.2743	12.9426	12.5805	13.9241	14.0559	12.9319	8.28832	9.7939	8.60869	9.73186	9.06422	10.103
1642	Nsmaf	cluster2	0.61126	0.699431	0.713402	0.871386	1.02878	0.97665	1.71569	2.08534	2.02583	1.80069	1.66638	2.09998
1643	Nsmce2	cluster3	8.99413	10.3551	9.77134	13.8323	13.4722	12.4832	7.30365	9.2619	8.76722	10.1187	11.5445	10.1638
1644	Nsmf	cluster1	2.99357	2.00211	1.73112	1.21529	1.73276	2.04555	5.67068	4.47464	5.00283	3.16847	2.78595	2.74815
1645	Nt5dc2	cluster1	9.43808	9.87529	7.22863	6.26044	5.42883	6.17786	10.579	14.2183	11.9061	12.9918	14.1992	10.5934
1646	Nt5e	cluster4	23.6967	17.7415	20.2811	25.3466	23.5595	22.8965	14.7674	15.5736	14.5316	10.8609	9.7781	9.87323
1647	Ntn4	cluster1	3.39192	2.09873	2.75811	0.873217	0.912114	1.11124	4.19044	2.31049	2.99718	0.528243	1.05723	0.961166
1648	Nucb1	cluster2	48.9074	47.8911	41.0415	42.8839	45.5886	47.2002	48.8875	47.047	45.3174	56.4607	61.3082	60.5591
1649	Nucb2	cluster4	35.2361	34.1519	31.4595	34.7352	34.125	33.0744	22.8928	20.0096	20.0423	21.3638	20.4913	22.2428
1650	Nudt18	cluster4	16.7825	17.4406	13.3875	13.7829	13.9591	14.0984	9.78665	11.1913	8.71078	8.45556	9.25158	8.34973
1651	Nudt3	cluster1	8.53492	3.66644	3.827	3.71305	4.27884	3.21267	10.2205	6.51978	7.08771	3.14464	3.29548	2.91435
1652	Numa1	cluster5	9.72644e-07	8.70746	4.85515	6.06804	4.13988	4.03613	4.28917	8.47827	6.32929	7.93068	3.42502	3.52812
1653	Numb	cluster5	22.1535	24.1965	26.0834	21.4995	20.6105	19.2892	15.85	18.0306	17.8941	15.4428	15.505	15.3674
1654	Nup153	cluster1	3.48563	2.91808	3.80548	2.50582	2.49478	2.31625	4.28276	3.64824	4.95198	2.03646	1.89947	1.837
1655	Nup188	cluster1	2.3169	1.57826	1.79498	0.887956	0.807573	1.12027	1.9452	2.26471	2.48099	0.989503	1.03996	0.854925
1656	Nup205	cluster1	2.6767	2.0671	2.66204	1.54466	1.37137	1.60255	3.37499	3.07796	3.17619	1.71813	1.76343	1.0757
1657	Nup210	cluster4	7.58134	5.13326	7.38532	3.94907	4.08986	3.70999	2.93058	3.45512	4.24189	2.84525	2.14235	1.16514
1658	Nup214	cluster1	3.31993	2.67011	2.69348	1.80576	1.8344	1.80961	3.50281	3.34309	3.66214	1.76972	1.5119	1.40501
1659	Nup98	cluster1	2.53681	1.72182	2.31009	1.45812	1.53518	1.58193	3.72351	2.87296	2.98167	1.36427	1.36402	1.73499
1660	Nxf7	cluster3	0.0362973	0.140469	0.135979	0.258306	0.358099	0.226615	0	0.0401195	0.0492552	0	0.0187108	0.0214006
1661	Nxpe4	cluster1	0.589017	0.794817	0.650368	0.422844	0.522897	0.461537	1.23098	2.05592	2.2296	0.980916	0.815008	1.44395
1662	Nxpe5	cluster2	2.28706	1.08508	1.56529	1.76058	1.86163	1.72149	2.39545	2.16329	2.64098	3.26929	3.75224	3.87674
1663	Oaf	cluster3	11.5749	12.4539	13.1476	16.3668	17.6581	17.092	3.4039	3.6651	4.44379	6.90993	5.28721	3.64294
1664	Oas1a	cluster2	36.6849	33.902	45.9016	49.6071	50.8681	46.1378	37.4098	35.7029	47.5506	57.6597	68.2988	53.6574
1665	Oas1g	cluster2	4.79218	4.79907	6.55117	10.3705	11.2777	11.6284	6.33842	6.24929	9.2125	13.5122	15.732	11.2769
1666	Oas2	cluster2	1.39228	1.12252	1.65582	2.21488	2.36315	2.51539	2.06339	1.30683	2.12923	2.93027	2.62019	2.22809
1667	Oasl1	cluster2	1.47096	1.7698	2.0912	4.71951	4.2972	4.7639	3.5013	3.73112	5.42524	10.2104	8.22422	5.73729
1668	Oasl2	cluster2	4.1588	3.75373	6.23197	13.2639	13.5985	13.1163	8.35486	8.3666	11.3901	20.811	20.0132	19.0926
1669	Ocln	cluster4	4.3335	2.0625	3.73565	4.04829	4.12256	3.9162	0.725104	0.463531	0.58489	0.409554	0.31226	0.755508
1670	Oit3	cluster2	0	0.0341349	0	0.167386	0.202111	0.304996	0.170388	0.292478	0.16757	1.04549	0.654744	0.436839
1671	Olfm1	cluster1	69.6561	50.7313	45.9462	33.1484	32.8907	37.3616	98.4046	88.8181	81.1483	34.6091	43.1282	27.0472
1672	Olfml3	cluster2	0.638635	0.532916	0.49046	1.91259	1.88509	2.33864	4.92614	9.96178	1.83074	13.4556	18.0324	7.88837
1673	Ophn1	cluster2	0.45053	0.454046	0.528844	0.650135	0.712123	0.540922	1.01133	0.929546	0.784586	1.5236	1.11476	1.39012
1674	Optn	cluster3	6.0807	7.41718	7.04997	8.56436	9.24212	7.09929	5.61158	4.91038	5.19272	7.17429	7.7012	9.27187
1675	Ormdl2	cluster3	33.0758	30.0324	31.1659	38.4068	34.0163	35.0568	24.2209	22.3796	23.2862	29.7145	32.7679	29.6045
1676	Osbpl3	cluster4	2.15901	5.40668	4.24834	5.81336	5.95141	5.74469	2.01862	2.97692	1.94577	2.71637	2.21464	3.03446
1677	Osbpl9	cluster5	35.8306	34.496	38.6912	34.9538	33.1948	33.8762	30.0603	25.8929	26.7496	20.6543	21.083	25.9432
1678	Osgin1	cluster2	0.882864	2.29556	1.70884	3.68678	3.89846	3.48032	3.59253	3.65936	2.89526	6.22629	5.02512	3.4485
1679	Osgin2	cluster1	2.15412	2.32326	2.16961	3.12036	3.32097	2.41672	5.61839	4.84973	4.67221	3.05061	2.63043	3.43538
1680	Otof	cluster5	0.435577	0.439478	0.503521	0.214029	0.182189	0.137466	0.514203	0.502077	0.354645	0.0875069	0.115475	0.132075
1681	Otud4	cluster1	2.51503	1.65157	2.15749	1.48429	1.45388	1.33623	3.37715	2.2427	2.62149	0.921441	1.17121	1.21063
1682	Oxct1	cluster2	23.7343	23.3484	18.6791	31.0033	28.2343	29.6258	40.6744	37.8521	29.358	37.964	34.1147	35.117
1683	P2rx4	cluster2	65.4401	65.5577	54.2687	84.4964	82.7534	84.9878	99.7967	104.714	89.7781	143.816	140.37	134.624
1684	P2rx5	cluster4	10.6785	6.67567	10.2165	8.54916	8.19544	6.98252	5.97247	4.47152	5.43401	4.76505	3.68388	3.43857
1685	P2rx7	cluster1	8.20539	6.36845	6.96267	6.78121	6.71715	6.457	13.6863	13.5859	11.6489	7.90297	8.17926	8.63619
1686	P2ry1	cluster1	0.36678	0.177428	0.188932	0.285485	0.175091	0.242203	1.6237	0.899485	1.15097	0.88653	0.53176	0.932578
1687	P2ry10	cluster1	0.296879	0.239356	0.197721	0.606424	0.608878	0.807936	1.52223	1.13026	1.02954	0.612993	0.357087	0.194485
1688	P2ry13	cluster5	49.6109	38.7938	37.4334	35.928	34.9949	35.2996	23.0924	22.8371	16.606	21.282	20.6195	20.7389
1689	P2ry2	cluster4	11.3977	11.2493	13.9428	9.43403	10.3232	11.7518	6.04347	6.92584	7.34844	7.93555	7.39293	7.97797
1690	P2ry6	cluster1	33.1841	24.1087	23.6063	18.8785	20.7179	20.0045	41.4751	40.5453	39.7002	31.1343	29.8669	23.8592
1691	P3h2	cluster2	0.0264353	0	0	0.031354	0.025239	0.0634783	0.312071	0.116876	0.161426	0.504528	0.517828	0.218204
1692	Pabpc1	cluster1	12.9608	13.7769	12.5219	8.31321	8.3852	8.80436	17.5698	15.9089	15.6669	8.96773	8.68547	9.69273
1693	Padi2	cluster2	0.255088	0.398669	0.117615	0.581828	0.474598	0.424062	1.34773	1.56156	0.519228	1.31074	2.60966	2.32537
1694	Pag1	cluster5	6.75623	6.66574	7.06233	4.40245	4.46044	4.81774	4.83748	3.87002	4.24967	2.58881	2.61471	2.66973
1695	Pak2	cluster1	12.3482	12.0098	12.7119	10.0443	10.1355	9.4342	16.631	14.2005	14.5759	8.95014	7.20858	9.61898
1696	Palld	cluster1	0.277167	0.184936	0.15038	0.0680148	0.0851664	0.100981	1.43085	1.39972	1.09592	0.302414	0.280826	0.0901602
1697	Palmd	cluster3	0.0258178	0.0374677	0.077376	0.551188	0.534071	0.54556	0.0277074	0.0285364	0.0525518	0.0389007	0	0
1698	Pank1	cluster1	0.213144	0.231991	0.279471	0.300202	0.3646	0.204726	1.01505	0.750936	0.614622	0.923312	0.6043	0.644046
1699	Paox	cluster1	3.86888	3.86917	3.43946	2.4608	2.64754	3.0133	4.95879	6.0599	5.04602	4.04735	4.87739	4.91668
1700	Papss2	cluster1	1.13655	0.49744	0.567708	1.1715	1.46405	0.935713	6.27292	3.81356	3.28655	3.61525	3.31997	2.77613
1701	Paqr8	cluster1	0.14339	0.1474	0.0537176	0.0425175	0.0741548	0.0602558	0.500126	0.544807	0.49861	0.162039	0.0646764	0.221922
1702	Pard3b	cluster1	0.164529	0.137474	0.11767	0	0.0166603	0.0359162	0.389258	0.185987	0.253709	0.0488292	0.0269858	0.0749581
1703	Parg	cluster5	5.37964	5.42712	5.12766	4.04845	3.94425	2.83705	6.61381	5.2499	5.91403	2.98407	2.25537	3.83425
1704	Park2	cluster4	0	0	1.3244	1.01754	1.24768	1.06839	0.904959	1.18323	0.433715	0.32291	0.29733	0.239659
1705	Parp1	cluster1	10.2584	9.49343	9.12033	9.54417	9.66408	8.14861	11.7272	13.3414	12.1805	12.4793	11.812	11.0337
1706	Parp12	cluster2	14.2563	13.3759	15.8839	16.1495	16.4947	18.0803	16.3302	15.7575	16.2383	19.91	17.871	19.2931
1707	Parp14	cluster1	2.07175	1.25275	1.5285	0.996681	0.817435	0.822369	2.95505	2.1205	2.48861	1.29004	1.01892	1.08438
1708	Parp16	cluster3	2.85233	2.51047	3.79931	5.92033	6.10209	6.01208	2.21079	2.58345	2.39224	3.48195	3.04279	3.59698
1709	Parp3	cluster4	8.13731	8.04002	8.70699	8.7367	8.86926	9.46343	5.83619	6.12838	5.9722	6.83828	7.21046	6.92999
1710	Pbdc1	cluster3	4.14562	4.57269	4.44766	7.11717	7.9879	7.05741	5.21074	4.46627	4.47638	5.76838	5.62941	7.87476
1711	Pcmt1	cluster3	10.0492	13.9283	11.9033	16.4567	16.9462	17.4624	12.0489	12.3288	11.048	14.2096	12.0478	14.4927
1712	Pcnx	cluster5	2.50391	2.35196	2.20391	0.965907	1.02896	1.03907	2.04799	2.43619	2.19372	1.00932	0.939856	1.22785
1713	Pcnx3	cluster1	3.89779	2.17897	2.53327	1.33895	1.47998	1.4943	3.80936	3.73711	3.7726	1.73199	1.89924	1.50337
1714	Pcp4l1	cluster2	0	0.0603475	0.0934694	0.221943	0.277912	0.299559	0.200821	0.20683	0.211607	1.78568	1.12538	0.62519
1715	Pcyox1	cluster4	62.8847	64.7768	80.7987	85.3484	86.4435	80.2667	40.1541	43.7805	44.6156	44.185	38.9859	51.5516
1716	Pdcd1lg2	cluster1	2.45167	1.73559	2.41935	0.99292	1.4463	1.60819	13.7652	6.47716	4.70634	1.62177	0.924735	1.02241
1717	Pde2a_1	cluster1	0.522801	0.191593	0.225529	0.234877	0.221841	0.395636	3.12836	2.55656	2.68726	0.795682	1.64965	1.56921
1718	Pde4d	cluster4	1.02413	0.978949	1.07426	0.928019	0.826554	0.967947	0.593507	0.484484	0.600366	0.522597	0.481469	0.420257
1719	Pde4dip	cluster5	3.16274	2.24695	2.53582	1.47418	1.50609	1.48529	2.62707	1.93815	1.99941	0.706314	0.736966	0.739695
1720	Pde7b	cluster2	0.0136015	0.0131593	0.0407636	0.233917	0.259719	0.320075	0.218954	0.14282	0.110742	0.437203	0.441717	0.497196
1721	Pde8a	cluster5	7.78172	8.18751	8.65458	6.04251	5.92817	5.51237	7.75101	8.17108	8.95926	5.32512	4.67576	5.36226
1722	Pde8b	cluster1	0.150585	0.153784	0.137899	0.297673	0.282217	0.321419	0.664383	0.397612	0.488153	0.571435	0.526124	0.473513
1723	Pdgfa	cluster2	1.38765	0.442429	0.425332	1.87028	1.64603	2.24161	5.26303	4.00873	4.15124	8.31582	6.76301	5.42953
1724	Pdgfb	cluster1	1.88776	1.30457	1.46492	1.05953	1.21228	1.27896	5.28187	4.91828	5.19196	3.40308	2.55443	2.38501
1725	Pdk4	cluster3	1.34479	1.1791	2.93879	6.84524	6.45532	9.32432	0.99221	0.603849	1.59676	1.81518	1.27091	1.2719
1726	Pdlim1	cluster3	15.4842	10.9009	18.7474	27.692	27.5613	28.4072	10.3759	7.37916	11.3053	17.9488	17.0724	16.7371
1727	Pdlim4	cluster2	1.80593	0.873613	1.26673	1.77737	1.66306	2.32512	9.31942	8.36663	8.1601	10.6141	12.637	7.24944
1728	Pdpk1	cluster1	2.38381	2.06698	2.19046	1.74975	1.68905	1.51204	3.16164	2.5354	2.54512	1.15208	1.19173	1.5964
1729	Pdpn	cluster1	6.87532	5.3424	4.42123	7.06301	7.13273	6.60379	18.1268	17.8613	17.2637	11.0934	9.65568	12.3205
1730	Pdpr	cluster1	1.23251	0.889598	1.34854	0.904943	0.840521	0.385215	2.65592	1.43797	1.24774	0.412682	0.363052	0.48445
1731	Pds5a	cluster1	1.74849	1.35845	1.62268	1.18223	1.15928	0.852441	2.35268	1.66907	1.99521	0.824951	0.665751	0.952795
1732	Pds5b	cluster1	1.02975	0.875364	1.08615	0.67589	0.734973	0.7106	1.67376	1.18238	1.21421	0.672845	0.417442	0.677862
1733	Pdxk	cluster1	13.4763	10.6052	10.8882	7.57067	8.13166	8.528	17.9341	16.0094	15.4738	9.27528	10.4995	8.34167
1734	Pdzd8	cluster1	4.10089	3.26148	4.35371	2.08571	2.5173	2.48353	4.90827	3.54935	3.83882	1.87813	1.48335	2.31949
1735	Pea15a	cluster1	26.6742	28.5061	23.4216	32.3474	31.5804	33.1454	52.4681	49.2509	42.4022	50.1204	46.1229	46.8951
1736	Peak1	cluster1	0.0619822	0.0728174	0.0597088	0.231047	0.239527	0.165846	0.541652	0.474669	0.342445	0.458061	0.369719	0.360221
1737	Pebp1	cluster3	25.1478	23.9804	27.7211	32.4335	37.6082	33.5867	26.3913	27.8266	25.0278	41.6356	40.0947	41.6925
1738	Pecr	cluster4	9.86253	11.0485	10.4036	13.6215	12.4104	14.1161	6.37151	7.96064	7.0879	6.48508	5.75296	7.45985
1739	Peli1	cluster3	7.31026	8.04564	9.55982	12.6407	12.3872	11.8227	7.69225	9.78066	9.79774	9.72547	11.0033	10.8946
1740	Penk	cluster1	3.79256	3.87312	4.14961	3.39151	3.10365	4.33664	9.82001	9.1823	6.37182	9.28213	8.28554	6.31775
1741	Per1	cluster1	2.02636	1.56332	2.0287	1.1499	1.38984	1.30035	3.51509	2.49074	2.92754	1.10547	1.00854	0.978436
1742	Perm1	cluster1	0.22694	0.109781	0.113356	0.134583	0.136422	0.121098	0.676526	0.599221	0.564585	0.265953	0.246967	0.163535
1743	Perp	cluster3	61.6274	68.485	68.0015	82.5146	84.1655	77.8064	21.6017	30.255	26.5418	30.2245	32.755	23.2165
1744	Pex11a	cluster4	6.89557	10.1076	10.6443	7.24249	7.03299	8.35886	3.41036	4.40772	5.10138	3.92227	3.72588	3.45328
1745	Pex14	cluster3	9.84912	9.11167	8.8013	9.35651	9.77275	10.6502	5.55429	6.74323	7.08695	7.81388	7.99562	6.47272
1746	Pex16	cluster3	23.8295	22.2238	20.0133	20.9345	23.2978	21.6641	13.6491	15.1907	15.529	22.2665	21.1681	18.5912
1747	Pex2	cluster3	19.8032	25.3013	24.3504	27.7536	26.7814	26.1384	19.2994	18.0568	16.9939	18.4122	18.0934	20.5411
1748	Pf4	cluster2	2.45573	1.71593	1.73774	2.10359	2.86562	2.22771	25.5494	19.3019	17.0323	33.3014	34.8122	27.6705
1749	Pfkfb3	cluster1	3.94192	2.08939	2.65131	1.96736	2.03702	2.33047	4.50268	4.17726	4.21929	3.33236	2.36062	2.87638
1750	Pfkfb4	cluster5	74.7493	74.7416	74.2958	60.1757	59.384	63.0798	45.8586	48.4813	51.9095	40.65	41.8333	39.7424
1751	Pfkl	cluster2	20.837	23.2886	22.303	23.4663	24.6236	25.8184	24.1034	27.9911	26.2255	45.1211	40.6343	30.3107
1752	Pgap2	cluster1	20.5028	17.4513	18.2909	16.6797	16.2226	17.2732	26.8283	25.0744	21.3824	15.0317	15.6295	15.1488
1753	Pgd	cluster5	67.759	48.8609	64.2351	41.8753	42.939	42.016	62.6399	61.1666	57.548	39.3806	37.0682	31.764
1754	Pgrmc1	cluster3	37.7148	41.8442	43.7362	56.8262	55.1753	52.5827	45.8188	40.5738	44.2782	55.1504	46.5832	55.3721
1755	Phf11b	cluster1	4.15396	4.34044	4.97977	7.43956	6.84791	7.62073	11.1004	9.59597	9.69544	9.38841	8.4796	9.60061
1756	Phf8	cluster1	2.43856	1.97628	2.23839	1.3272	1.46143	1.43476	3.10419	2.49115	2.67163	1.66482	1.54002	1.5809
1757	Phgdh	cluster3	63.9021	73.0796	63.0576	80.3442	79.093	78.4428	23.4188	27.4433	23.7324	54.1336	57.9879	41.3621
1758	Phldb1	cluster1	0.383653	0.29827	0.390113	0.154387	0.183145	0.17767	1.02198	0.689083	0.762326	0.364731	0.36022	0.113099
1759	Phlpp1	cluster1	1.384	0.620171	0.5676	0.380139	0.431182	0.32184	2.63444	1.88399	1.87807	0.76096	0.675884	0.575489
1760	Phyhd1	cluster2	1.18468	1.18199	1.49787	1.69052	1.44918	1.33347	4.41014	4.72623	2.68771	5.68972	6.12598	5.47869
1761	Pi4k2b	cluster3	4.78748	5.20134	5.56675	7.60204	8.06763	6.73429	6.63993	5.76872	6.54982	8.27778	6.78331	10.0567
1762	Pi4ka	cluster1	3.20691	1.85145	1.9052	1.12968	1.10124	1.25896	3.80267	3.11964	2.89326	1.50972	1.54502	1.31375
1763	Pianp	cluster1	0.897057	0.317116	0.439463	1.02305	1.14195	0.81192	4.66545	3.66099	3.48803	2.85922	2.32989	2.94961
1764	Pid1	cluster1	8.5986	8.78652	6.96714	9.30986	8.72201	9.20733	17.4113	17.0113	12.7419	10.4589	11.9547	13.1283
1765	Piezo1	cluster1	6.99996	4.23874	4.31002	2.48955	2.65941	2.51062	6.47629	5.83836	7.3089	3.44609	3.27154	3.01215
1766	Pign	cluster1	1.07084	0.959031	1.2306	0.617882	0.723037	0.854812	1.74712	1.45951	1.46295	0.774037	0.764604	1.01956
1767	Pigs	cluster3	98.4838	108.829	106.558	98.3119	100.498	106.003	71.2913	78.3802	80.4571	96.1015	103.095	87.3063
1768	Pigz	cluster1	0.348403	0.561795	0.406064	0.550971	0.258717	0.4276	1.91106	1.7329	1.31328	1.41932	1.337	1.20967
1769	Pik3ap1	cluster5	161.109	202.273	206.954	136.388	142.458	142.029	83.6851	122.278	125.876	99.3557	89.2741	88.9561
1770	Pik3c2a	cluster1	1.35684	1.28014	1.71598	0.953021	0.973871	0.975127	2.3701	1.74966	1.93915	0.792628	0.501011	0.919123
1771	Pik3cb	cluster1	5.00513	4.65719	4.47757	4.27388	4.45656	3.84203	7.36006	7.41401	6.14241	5.38477	4.04635	4.65222
1772	Pik3cd	cluster1	22.1908	16.0717	16.8267	13.2158	13.0991	11.4422	24.2788	23.216	21.2943	14.3263	14.4771	12.2403
1773	Pik3cg	cluster1	11.7558	8.89133	9.60085	7.58188	7.73623	7.12854	12.5151	10.5904	11.33	6.34839	5.74612	6.3243
1774	Pik3r2	cluster1	12.1779	10.3349	10.0774	8.47911	8.89817	7.64717	11.8053	13.8638	13.0413	10.7657	12.033	10.5964
1775	Pilra	cluster4	118.485	143.815	125.816	115.422	112.282	114.264	91.1652	103.481	88.3181	71.0041	73.3026	61.7117
1776	Pilrb1	cluster4	10.9072	17.0447	15.29	13.2347	12.7331	12.7214	8.01043	10.0557	8.86693	6.36167	7.22895	5.83808
1777	Pilrb2	cluster4	23.3725	31.6822	26.8892	26.5588	25.1622	25.1531	14.2677	18.6114	16.1651	11.8903	14.1211	10.9946
1778	Pim1	cluster1	28.7118	31.6385	34.6432	16.3415	18.9751	17.3705	43.1785	47.3554	53.4078	27.5111	23.2772	29.6353
1779	Pip5k1c	cluster1	77.9201	61.6184	66.8322	41.2309	42.5045	46.6222	71.5466	72.9284	75.8492	44.041	46.8392	37.2872
1780	Pir	cluster3	0.549134	0.8312	0.875966	1.061	0.992191	0.986836	0.247136	0.293689	0.348547	0.578292	0.392647	0.668416
1781	Pira2	cluster3	65.6908	76.654	67.974	98.4871	98.7881	107.594	56.0453	72.3412	64.4852	85.5935	77.363	99.2223
1782	Pitpnc1	cluster1	0.743843	0.611712	0.624204	0.785198	0.946907	0.707322	2.1873	1.58679	2.28122	1.65875	1.48008	1.42971
1783	Pja1	cluster2	8.04918	9.24768	9.95535	9.12566	9.2106	9.79203	11.7824	12.462	10.9427	12.5293	12.9054	12.5971
1784	Pkd1	cluster1	1.3606	0.973844	1.23268	0.601042	0.729045	0.913472	2.78254	1.99493	1.94994	1.02155	0.959018	0.90861
1785	Pkdcc	cluster1	0.544058	0.631646	0.543515	0.387173	0.300119	0.487734	2.04357	1.44324	1.84571	0.819755	0.729183	1.11201
1786	Pla2g15	cluster3	195.328	167.658	170.982	185.399	191.413	194.136	145.787	125.305	138.266	184.892	165.111	176.489
1787	Pla2g16	cluster5	8.48935	9.27725	9.93276	6.95886	7.56189	7.7774	5.54564	6.21303	7.00173	4.99755	5.47019	4.38865
1788	Pla2g2d	cluster2	5.26255	2.33359	2.39864	5.59154	6.12697	5.01259	16.0018	8.04643	7.85535	13.612	15.9602	8.66184
1789	Pla2g4a	cluster3	7.94191	8.056	8.90266	11.665	11.3689	10.4519	7.54037	6.3795	6.24487	6.42382	6.14886	7.7769
1790	Pla2g6	cluster2	3.95043	3.94623	3.78863	4.46291	5.00373	5.67266	2.72392	2.90367	2.98859	6.7856	5.92592	3.7732
1791	Pla2g7	cluster1	19.5377	16.0688	13.2433	22.9722	25.1085	23.2706	108.926	84.7334	59.274	63.6383	54.4591	64.424
1792	Plac8	cluster2	0.185363	0.119558	0.0462944	0.73284	0.825879	0.5638	0.265239	0.409763	0.461148	0.744782	1.27403	1.27503
1793	Plagl2	cluster1	1.56082	1.38562	1.24655	1.15956	0.949787	0.889621	2.00638	1.63038	1.74562	0.671927	0.680799	0.82923
1794	Plat	cluster1	0.378269	0.289728	0.2598	0.0841222	0.0852717	0.113541	0.997972	1.1672	1.44368	0.308725	0.495607	0.362414
1795	Plau	cluster1	0.251897	0.223399	0.094367	0.273869	0.347385	0.262111	2.16267	1.48492	1.25335	1.53926	0.908948	0.940602
1796	Plaur	cluster3	305.81	351.144	336.285	444.56	478.16	467.297	263.046	314.85	328.246	391.229	454.458	389.37
1797	Plbd1	cluster1	3.84796	2.4036	2.60317	5.91538	5.84958	5.14927	36.9658	28.2029	26.3617	14.9544	18.9499	8.65638
1798	Plbd2	cluster2	17.1471	18.7317	15.6196	18.4871	19.3314	17.9114	15.4281	19.9628	18.3991	25.0005	26.8238	23.68
1799	Plcb1	cluster4	1.02658	0.809121	1.43887	0.897447	1.04208	0.990287	0.812039	0.601575	0.702534	0.448924	0.451635	0.485253
1800	Plcb2	cluster4	5.84499	8.41755	8.04372	7.0298	6.76205	6.33024	4.37654	4.86183	5.73624	4.64308	3.77396	4.12307
1801	Plcb4	cluster3	0.394779	0.190973	0.410817	0.637317	0.691008	0.653046	0.0882652	0.0545437	0.0818448	0.787598	0.514412	0.620688
1802	Plcd1	cluster1	3.11683	1.83085	1.55686	0.748154	0.909267	0.677156	4.32056	2.76833	2.41687	1.52815	1.83621	1.33449
1803	Plcg1	cluster5	2.27855	1.8411	1.83853	1.29186	1.30287	1.50915	1.66604	1.7574	1.80931	0.817425	0.793798	0.989105
1804	Plcl1	cluster1	0.8826	0.490997	0.396773	0.0436175	0.0889473	0.197807	1.0656	1.06496	0.958144	0.162537	0.265399	0.147439
1805	Pld3	cluster2	768.02	859.849	812.043	810.033	818.784	862.705	558.459	684.636	661.336	1115.15	1068.66	1004.81
1806	Plec	cluster1	2.90541	2.71639	2.61226	2.26728	2.44036	2.30817	4.76451	3.75758	3.78417	3.07121	3.029	2.67356
1807	Plekha5	cluster1	0.505628	0.387276	0.40252	0.218643	0.217906	0.318714	0.989178	0.669481	0.786194	0.185172	0.179193	0.124214
1808	Plekhg1	cluster5	3.77074	3.57193	4.82398	2.36967	2.17081	2.21094	2.15624	2.0839	3.06248	0.887563	0.690474	1.20783
1809	Plekhg3	cluster5	2.46163	1.50771	1.57664	1.24791	1.36465	1.28708	2.27961	1.8212	2.19551	1.01699	0.747035	0.749085
1810	Plekhm3	cluster5	3.44068	3.55976	3.72518	2.2167	2.17852	2.08064	4.00183	3.68352	3.54451	1.58331	1.47183	1.98611
1811	Plekho1	cluster2	9.46521	10.2091	8.75449	7.11718	8.60448	9.59165	23.2807	26.1548	22.4313	22.9505	20.5206	19.1182
1812	Plekho2	cluster1	43.7849	39.2921	38.0783	33.2242	35.2095	35.4412	68.7254	62.1397	56.2532	47.4857	49.0011	38.1732
1813	Plet1	cluster3	894.436	1023.92	1014.96	1042.37	1038.93	1052.78	384.198	411.749	413.402	505.66	448.7	495.956
1814	Plin2	cluster3	499.783	493.725	614.85	723.362	697.984	734.663	380.464	371.958	495.025	825.926	750.647	686.005
1815	Plk2	cluster2	35.3162	32.8945	38.4548	47.6957	47.5828	46.2458	75.9338	78.5744	80.127	103.639	96.7799	110.837
1816	Plk3	cluster3	132.45	152.528	149.323	176.178	194.235	175.467	88.2351	107.693	121.773	149.071	153.301	123.186
1817	Plod1	cluster2	30.942	26.7498	24.1747	25.0927	25.2659	25.1111	22.1819	22.8055	22.2666	32.5781	30.094	28.762
1818	Plod3	cluster2	78.5359	71.3287	71.8414	81.3501	83.4678	83.7659	62.7924	62.0247	65.4115	95.703	90.5846	82.8159
1819	Plpp3	cluster3	3.1761	6.32646	6.22921	13.7387	14.2997	17.1376	7.05104	5.73045	6.27477	16.9841	16.4687	19.6807
1820	Plppr4	cluster1	0.027538	0.0266428	0.0206329	0	0.0219098	0.00661261	0.376807	0.311987	0.140133	0.0207463	0	0.0243542
1821	Plscr1	cluster4	38.755	44.1438	52.9854	44.6627	49.2077	45.1299	19.2736	19.8723	20.7108	21.11	20.266	24.6399
1822	Plscr4	cluster4	4.35659	5.96457	5.39924	4.72847	4.56055	5.30304	2.39653	3.01337	2.56552	2.16056	2.44351	2.53629
1823	Plxdc1	cluster2	5.30882	5.45111	4.92252	7.37016	7.66436	8.33254	5.94841	6.63224	6.8038	10.7062	9.10113	10.2416
1824	Plxdc2	cluster1	8.60895	8.05511	7.0868	4.25728	4.01505	4.33848	20.142	19.0936	18.83	4.34515	3.84658	3.164
1825	Plxna1	cluster1	7.74628	7.66264	9.14135	4.89661	5.00655	5.55679	14.4053	11.1197	11.4109	7.80837	6.77652	7.53289
1826	Plxna4	cluster1	0.0534721	0.0332575	0.108745	0	0.00486212	0.0036686	0.176256	0.232189	0.274696	0.0613856	0.161447	0.0180152
1827	Plxna4os1	cluster1	1.69167	1.56447	1.37932	0.855684	0.950068	0.573481	2.50964	3.05218	3.20707	1.14951	2.05185	1.23208
1828	Plxnb2	cluster1	14.5773	12.3722	11.6364	8.71036	7.647	7.35914	17.3792	21.0071	18.9375	10.7288	11.7738	8.57835
1829	Plxnc1	cluster1	7.04227	6.39433	6.59318	4.74206	5.09361	4.70235	9.61887	8.03357	9.10488	4.62137	3.81138	4.49991
1830	Plxnd1	cluster1	8.08375	3.97566	4.76465	2.30108	2.30251	1.97348	12.5576	10.0295	10.5308	3.09916	3.43783	2.83583
1831	Pmaip1	cluster1	11.5615	11.6532	12.2834	16.2039	17.6991	14.4435	21.8032	22.9076	19.9264	17.7376	16.2889	19.3099
1832	Pmepa1	cluster1	8.96964	9.40446	8.68566	7.07655	8.66568	7.20194	13.569	15.9224	18.1489	16.954	15.7496	9.86857
1833	Pmp22	cluster2	12.0763	8.48993	7.16969	13.2825	13.0326	15.5127	39.8448	37.8963	29.5428	34.0203	48.4876	36.5367
1834	Pnpla5	cluster4	4.93571	5.05615	4.61173	5.09648	4.71234	5.43796	0.373902	0.577635	0.590975	0.262476	0.329262	0.445066
1835	Pnpla7	cluster4	55.2061	51.9133	49.4058	42.3342	41.3109	43.434	32.1019	37.4137	38.1427	37.3034	38.28	34.8623
1836	Pnpla8	cluster4	49.8184	50.381	58.053	58.8218	57.3193	52.2913	31.5064	28.2759	28.1708	28.2755	23.8051	34.3536
1837	Pnpo	cluster4	18.7988	17.8298	20.359	22.6954	22.5715	20.7858	13.1009	14.9611	14.4662	15.1336	14.9432	16.6155
1838	Pogk	cluster1	0.205228	0.307762	0.284469	0.0851947	0.124096	0.172483	0.919538	0.720212	0.640533	0.298918	0.364984	0.369051
1839	Pold3	cluster3	8.25238	9.91808	9.64307	10.65	10.6617	10.5139	7.06674	7.34907	6.91922	8.51495	7.80266	9.41592
1840	Pold4	cluster5	84.5297	79.9516	78.9649	65.5136	71.0721	71.0165	61.831	61.5902	61.4601	48.2095	46.1372	42.8912
1841	Polr2a	cluster5	6.2914	5.67615	6.1843	3.63195	3.56592	3.7902	5.87054	6.10004	5.96861	3.46044	3.28619	2.91332
1842	Pom121	cluster1	4.56572	3.68393	4.80771	3.02124	2.86119	2.47208	5.84581	4.77371	5.46604	3.16964	2.87154	2.8582
1843	Pomgnt2	cluster4	0.996529	1.18508	0.933313	1.0342	1.32143	1.05688	0.289647	0.596627	0.507106	0.250252	0.278253	0.367215
1844	Pon2	cluster4	50.2923	60.1164	58.9605	59.8253	60.8946	59.8448	45.3896	43.291	43.5284	43.8214	36.3713	45.026
1845	Por	cluster2	25.9553	33.1467	30.0228	31.4809	32.8774	33.5066	23.3131	24.6595	26.1087	44.8702	47.3267	40.9618
1846	Postn	cluster2	0.0113038	0.0109363	0.00846939	0.00670352	0.0215845	0.0271435	0.188033	0.0937058	0.115044	1.0503	0.203944	0.626474
1847	Pou2f2	cluster1	0.00341903	0.560863	0.692719	0.688457	0.410454	0.497504	0.447017	0.864448	1.22665	1.15782	0.869048	0.971927
1848	Pparg	cluster4	58.7596	84.1946	77.594	82.5131	76.9209	82.163	32.3881	39.7451	41.518	44.8533	41.3652	49.2952
1849	Ppargc1b	cluster1	3.45143	2.32554	2.03185	1.21346	1.18472	1.05374	4.974	3.97836	2.99413	1.5725	0.889584	1.32271
1850	Ppfia4	cluster1	4.20584	4.40942	4.2278	2.59183	2.60079	2.28583	6.36089	8.11457	7.41338	4.14957	4.52129	3.52986
1851	Ppm1f	cluster1	3.05769	1.99153	2.38082	1.31554	1.38016	1.47807	2.89543	2.84952	3.06449	1.55579	1.82345	1.88527
1852	Ppm1j	cluster4	18.1757	11.032	15.7165	11.0499	13.0421	13.4502	4.99916	4.32747	6.08849	4.59304	7.83723	3.13398
1853	Ppp1r11	cluster3	14.0949	13.6367	14.4043	19.7597	19.4644	19.4942	12.2135	14.313	14.193	16.9349	16.7908	16.503
1854	Ppp1r12b	cluster5	1.40594	1.89608	1.38857	0.909561	0.899393	0.927555	1.18878	1.88754	0.992463	0.677596	0.483161	0.854045
1855	Ppp1r15a	cluster2	97.9304	102.07	99.0454	120.303	126.807	127.567	149.452	187.999	194.746	182.191	214.272	184.255
1856	Ppp1r3d	cluster5	9.51441	5.84059	5.54954	3.6961	4.19696	4.51149	4.66916	3.69401	3.67718	2.78247	2.3902	2.04147
1857	Ppp2r1b	cluster4	16.9154	19.2653	20.0108	19.511	19.1353	22.3127	11.6303	13.5462	12.9673	15.7121	13.8855	14.7934
1858	Ppp2r3a	cluster1	0.120215	0.0920762	0.20266	0.0594093	0.0414464	0.0144334	0.301031	0.166092	0.176725	0.055346	0.0568051	0.0236258
1859	Ppt1	cluster4	217.508	278.497	235.685	217.252	210.34	213.392	141.941	151.5	141.275	128.835	109.9	154.997
1860	Ppt2	cluster4	43.6512	44.4348	46.4365	38.1604	39.4603	34.9876	24.3721	29.2606	32.0172	29.1056	28.9418	29.0421
1861	Pqlc2	cluster2	10.6871	11.8419	8.95056	13.306	13.4354	13.5299	9.65278	10.9157	11.0475	18.0698	20.2191	15.1257
1862	Pqlc3	cluster4	28.8113	37.131	36.5914	43.0386	42.1236	40.9074	24.0684	26.0249	24.1392	26.2275	24.4905	29.2122
1863	Pram1	cluster5	2.83671	3.90413	3.35275	2.32199	1.85642	1.82285	1.45784	3.55494	2.71083	0.662197	0.865014	0.683132
1864	Prdm1	cluster1	12.6629	9.1841	13.4867	6.98904	7.79769	7.64691	12.8112	10.1656	12.0673	5.9461	5.58582	8.1312
1865	Prdm2	cluster1	1.48477	1.45574	1.79782	0.762588	0.772071	0.92953	3.12996	1.89754	1.92487	1.02536	0.662872	0.797243
1866	Prdx4	cluster2	13.9655	14.7768	17.3228	16.6471	17.7631	17.1376	17.6944	18.1981	19.0778	21.7462	22.1027	20.2131
1867	Prdx6	cluster2	23.9818	27.1946	23.7304	30.6369	30.469	29.8551	37.9586	37.0508	30.6342	35.6096	34.9184	37.4735
1868	Prex1	cluster1	21.4822	12.1486	17.0216	8.36996	8.94683	8.81676	20.7356	19.1903	22.3314	8.45054	7.80401	7.27063
1869	Prickle2	cluster4	1.48158	1.41688	1.85298	0.777246	0.670997	0.853843	0.232388	0.314922	0.293842	0.17172	0.187997	0.188144
1870	Prkacb	cluster1	8.34587	8.27769	8.61283	6.97269	7.23317	6.66342	14.3551	11.8838	12.4293	5.96678	6.23231	8.74781
1871	Prkar1b	cluster2	0.438902	0.237296	0.309504	0.872714	1.19139	0.830739	1.89796	2.42559	1.82179	2.52855	3.0477	2.13107
1872	Prkar2b	cluster4	37.5471	50.8284	57.3137	53.7018	56.7463	50.4227	19.8585	22.6706	24.5252	26.6635	20.6741	31.6974
1873	Prkcb	cluster1	8.92728	8.11604	5.78866	5.36786	5.76129	6.25696	39.3118	40.3049	29.344	15.8854	15.3219	17.903
1874	Prkd3	cluster1	1.16964	0.842233	0.695731	0.831301	0.735947	0.806138	2.39551	2.01815	2.09	0.829602	1.01716	0.900176
1875	Prkdc	cluster1	0.566907	0.544869	0.687433	0.322923	0.329973	0.3654	0.912598	0.676071	0.789532	0.29222	0.353756	0.36063
1876	Prnp	cluster2	0.545777	0.365562	0.471835	1.54362	1.44298	1.22991	2.65828	2.29698	2.36427	4.15389	3.02983	5.29707
1877	Procr	cluster1	10.5098	9.72298	11.467	16.7448	18.2187	16.3283	26.8201	17.6924	16.5291	24.3736	19.5735	17.59
1878	Prokr1	cluster1	0.558104	0.888685	0.853742	0.524041	0.651257	0.737086	1.58472	1.68355	1.46735	1.01611	1.2227	1.24766
1879	Prom1	cluster4	9.69263	12.0104	15.1202	13.1628	12.6528	11.3048	2.93523	4.84143	4.37187	5.23303	4.13424	5.08421
1880	Pros1	cluster3	76.4693	67.7095	75.3232	102.898	99.9256	94.3192	66.6754	60.0002	64.1286	58.7819	61.3735	71.6148
1881	Prox1	cluster4	0.175863	0.215518	0.289883	0.0556224	0.119398	0.0168917	0.0188734	0.0194381	0.0238644	0.0176653	0.00604366	0.0207374
1882	Prpf8	cluster5	5.41862	6.05244	7.21102	4.05782	4.25453	4.11558	7.10276	7.68687	8.6143	3.54919	3.88741	3.50569
1883	Prr13	cluster4	341.131	309.083	308.061	342.61	356.598	363.105	218.024	235.475	219.151	216.182	264.114	254.519
1884	Prr5l	cluster5	20.3782	20.2043	18.6663	16.3598	16.5064	16.1495	13.4958	16.0776	14.6865	11.5776	9.49403	10.0415
1885	Prrc2b	cluster5	1.13546	1.45769	1.66877	0.963428	0.984007	0.93122	1.60288	1.17779	1.32747	0.715045	0.508774	0.757001
1886	Prss46	cluster2	0.0730801	0	0	0.216694	0.279091	0.280776	0.588216	0.444265	0.44626	1.54158	0.678093	1.16336
1887	Prune2	cluster1	3.23903	2.39213	2.62712	1.80429	1.48618	1.58576	3.65749	3.2412	3.14714	1.29906	1.03342	1.28858
1888	Psap	cluster1	2798.73	1999.03	2379.99	1782.72	1806.99	1807.48	3928.22	3488.93	3362.06	2634.57	2335.54	2377.29
1889	Psd3	cluster1	0.0223153	0.0134937	0.0125398	0.0132337	0.0142036	0.0053585	0.12573	0.120242	0.151408	0.0560389	0.0632678	0.0822305
1890	Psd4	cluster1	3.98103	3.52459	4.21468	3.25178	3.35731	2.76966	5.32931	5.00908	5.68536	3.90671	3.36006	3.48879
1891	Psmb6	cluster2	105.512	112.478	108.779	130.099	129.801	132.763	98.7699	119.759	111.805	154.361	173.951	134.858
1892	Psmc1	cluster3	52.8765	56.2043	55.6396	69.0555	69.2912	67.0952	47.1149	53.2875	50.2534	68.2151	70.6147	60.9373
1893	Psmc2	cluster3	22.4847	24.9128	24.0102	27.8278	27.5776	28.9021	19.3882	20.876	20.0448	26.7789	27.4848	22.7094
1894	Psmd10	cluster3	22.5659	25.1363	21.9246	29.8222	31.3474	29.5535	19.6183	20.7974	18.5366	19.5396	18.6395	20.3715
1895	Psmd12	cluster3	17.2669	24.286	22.9254	30.191	28.634	29.0505	21.4797	21.4656	19.2739	27.602	24.9416	26.0093
1896	Psmd5	cluster3	6.95159	7.28478	8.05931	10.3777	9.68215	9.38334	7.46037	7.50614	6.81895	9.2083	7.94484	9.03962
1897	Psmd6	cluster3	27.15	33.9798	33.4916	41.9072	38.3974	38.6901	27.0494	28.2794	25.7666	34.8971	29.9747	34.6328
1898	Psmd7	cluster2	62.653	65.191	59.8089	74.2735	73.579	75.8059	55.854	58.5912	53.6965	77.2776	78.5771	65.1487
1899	Pstpip1	cluster2	4.87976	5.13112	7.00444	5.78771	6.22826	6.43852	11.1215	13.7537	11.5881	12.8089	12.6302	10.1606
1900	Pstpip2	cluster5	33.5642	33.9058	29.6916	21.201	22.0368	23.6372	26.8642	25.9924	24.8304	18.8054	18.974	18.5004
1901	Ptafr	cluster1	4.8953	4.73616	5.3092	5.21269	5.80993	7.001	17.2846	14.8871	12.2398	12.9045	11.9063	10.5403
1902	Ptger4	cluster1	5.69657	5.22508	5.34352	5.04544	5.23159	4.73258	7.58233	6.90154	6.62589	7.43882	7.06288	5.57448
1903	Ptgs2	cluster1	6.42169	3.54283	3.68503	7.24718	7.12217	6.30217	42.0417	29.2581	33.0352	18.2298	15.9647	24.0973
1904	Ptk2b	cluster5	19.971	21.1099	23.7101	16.0462	15.9951	15.6574	17.3873	19.7372	19.6578	14.0305	11.083	11.5238
1905	Ptp4a1	cluster5	97.2734	94.0534	113.678	90.2087	96.6248	85.292	80.6347	69.596	74.8589	45.4948	44.3801	68.9345
1906	Ptp4a3	cluster1	2.23607	2.2561	1.83494	1.11137	1.04372	1.12502	2.81111	3.44837	4.30585	2.44934	2.72249	2.26006
1907	Ptpa	cluster1	16.8936	11.5842	14.1207	11.0866	11.7001	11.6462	19.768	17.6142	18.5248	10.3798	11.3278	10.564
1908	Ptpn12	cluster5	12.979	14.0759	14.7023	11.8696	12.5165	11.2144	9.77733	9.26429	10.575	5.44865	6.48821	7.42092
1909	Ptpn22	cluster1	0.337289	0.489487	0.367584	0.763725	0.634292	1.01608	2.02377	2.21989	1.49792	1.18582	0.932566	0.921999
1910	Ptpra	cluster2	26.457	29.0213	26.0991	27.6015	29.4556	31.5598	40.8491	42.9353	43.1864	43.9821	45.6889	40.1534
1911	Ptprc	cluster5	44.7653	47.3511	52.1802	43.9992	42.4329	42.0922	46.7183	46.3631	42.4862	28.3678	22.1171	31.2351
1912	Ptpre	cluster1	12.2923	12.1666	9.45835	11.0165	10.3866	11.2165	16.1638	17.7695	16.0901	10.537	10.6439	11.1643
1913	Ptprj	cluster1	3.38015	2.32451	2.47081	1.47372	1.48053	1.32921	5.68778	4.02897	4.6108	1.54387	1.42065	1.64571
1914	Ptpro	cluster2	2.69215	3.19916	2.29115	3.15835	3.44105	3.22526	6.56347	7.22884	5.52946	6.52546	5.97343	5.3829
1915	Ptprs	cluster1	10.5987	3.98013	4.64198	1.76592	1.79205	1.85709	12.533	10.3186	9.4318	2.4383	2.74265	2.37973
1916	Pum1	cluster1	12.4431	9.43285	10.7092	8.38892	8.49834	8.73572	14.0039	11.8532	11.8085	6.72643	7.2751	6.98881
1917	Pvr	cluster2	6.14973e-08	1.34598	1.33742	1.33555	1.6935	1.83499	1.52868	2.72306	3.20663	3.08528	3.78203	2.48468
1918	Pvt1	cluster4	0.731135	0.897812	0.948121	1.5926	1.35582	1.12092	0.58094	0.777042	0.534231	0.663803	0.434874	0.45594
1919	Pxdc1	cluster1	0.841932	0.97295	0.911182	1.10954	1.29506	1.86446	9.5626	12.3044	8.88607	6.88319	5.88318	2.7026
1920	Pxmp4	cluster3	13.4566	15.2654	15.9046	17.5339	17.5725	17.0515	7.50889	9.93317	9.77321	10.0585	9.83513	10.057
1921	Pxylp1	cluster1	0.0890188	0.0861249	0.100046	0.0923842	0.0637427	0.0961911	0.334369	0.381271	0.588889	0.245902	0.17208	0.301787
1922	Pydc4	cluster2	0.0719153	0.055662	0.150871	0.358244	0.256334	0.207226	0.432201	0.357696	0.400113	0.505669	0.452271	0.636009
1923	Pygl	cluster4	86.0572	90.0343	94.7057	100.622	100.497	103.033	60.3801	61.86	62.8876	64.6329	59.1176	75.2972
1924	Pygo2	cluster4	27.1176	23.8248	27.2597	21.5921	23.8644	24.7717	19.6681	19.3732	19.2263	17.0077	14.0347	15.4772
1925	Pyhin1	cluster2	2.1631	3.21967	3.30375	5.19694	5.28659	5.62038	10.5208	7.83166	8.97528	9.19272	6.67602	11.4291
1926	Pzp	cluster5	0.435522	0.300974	0.512781	0.0983918	0.0462014	0.0796804	0.178056	0.022923	0.112571	0.0208323	0.0748353	0.0122276
1927	Qdpr	cluster4	83.0718	95.6737	88.045	79.4752	80.9757	77.9944	63.6461	63.787	62.9707	58.08	56.2931	66.883
1928	Qk	cluster1	12.0779	13.4626	13.3465	10.2154	10.7581	9.60208	18.8605	17.2292	16.6666	9.95679	7.80176	12.4633
1929	Qpct	cluster1	11.7078	11.1788	9.80632	13.1888	13.4558	12.1048	22.2762	17.4896	18.2809	16.4594	18.2638	18.4778
1930	Qprt	cluster2	0	0	0.0278641	0.0220545	0.0236709	0.0178603	0.0399112	0.102763	0.0756984	0.20546	0.191706	0.263118
1931	Qsox1	cluster4	7.66238	6.06963	7.30787	9.01233	9.7186	8.03441	5.00244	4.96685	4.70066	4.61007	3.62893	4.05649
1932	Rab11fip5	cluster1	4.49745	3.20128	3.41786	1.95272	2.14696	1.91307	6.02466	4.34078	5.22025	3.08976	2.34322	2.49066
1933	Rab19	cluster3	16.4255	21.2391	20.215	18.2224	17.4909	19.886	8.71331	12.1149	12.543	12.3274	13.7792	13.8821
1934	Rab2a	cluster3	72.3562	84.5715	79.6091	99.7668	103.777	93.9938	71.4903	78.5227	73.1551	92.5078	85.5089	95.7891
1935	Rab32	cluster4	123.144	131.511	133.906	131.058	136.877	135.2	92.695	87.8609	87.8901	98.2453	88.9044	107.958
1936	Rab43	cluster1	4.34853e-13	4.21807e-10	7.61863	6.22571	7.49543	5.16202	4.66229	3.39386	10.5451	9.38495	11.679	5.03337
1937	Rab44	cluster4	16.4462	13.1438	16.2683	15.9144	16.6314	17.1648	3.46831	4.33942	5.60369	5.98762	5.12122	6.46434
1938	Rab5b	cluster5	11.2471	8.76232	10.685	6.33825	7.15876	6.92344	10.9866	10.1306	10.6878	6.05455	5.17313	6.09997
1939	Rab7b	cluster2	12.9552	16.3313	15.5562	17.5734	17.7511	17.2963	32.4069	32.1422	27.9722	36.5294	32.2946	33.6133
1940	Rabac1	cluster2	66.912	56.8321	59.667	76.0296	80.5537	72.086	61.4815	63.678	70.0712	98.1915	89.7265	89.1067
1941	Raet1d	cluster3	1.84308	4.06165	3.3756	4.97924	5.58315	5.80262	0.915728	2.03716	1.57473	2.12564	3.62439	3.66245
1942	Raet1e	cluster3	0.683412	1.49871	2.11646	3.80968	4.3789	3.87289	0.366715	0.579121	0.278215	1.07549	1.5031	1.69232
1943	Rai14	cluster1	2.74984	1.71979	1.61882	2.13162	1.90029	2.0564	10.2972	6.54557	7.28977	3.43302	3.9184	3.58998
1944	Ramp1	cluster3	56.9949	55.5514	54.6292	57.2338	57.4404	60.0746	29.9194	36.2292	39.4437	39.17	47.6357	38.958
1945	Ramp3	cluster1	0.570236	0.551699	0.320437	1.01451	0.703223	1.02697	2.94511	3.07263	2.17633	1.1814	0.771617	0.756463
1946	Ranbp2	cluster1	2.1693	1.76237	2.58967	1.48343	1.5327	1.57518	4.19387	2.33463	3.26767	1.20942	0.979134	1.46259
1947	Rap1gap2	cluster1	0.137306	0.0797052	0.154315	0.097712	0.117983	0.0329708	0.42733	0.561527	0.642813	0.0758575	0.099091	0.10524
1948	Rap2a	cluster1	15.9544	12.2323	12.0068	8.70678	9.00743	7.27735	22.977	19.7964	19.9071	11.0312	9.96147	10.0318
1949	Rapgef2	cluster1	0.749067	0.419929	0.550748	0.269854	0.285176	0.35638	1.18705	0.762173	0.87398	0.348088	0.317568	0.375603
1950	Rapgef6	cluster1	1.35456	1.52773	1.59649	1.25459	1.27873	1.12199	2.15606	1.85468	1.85362	1.01284	0.65511	0.987082
1951	Rara	cluster5	20.0337	16.2102	17.6442	11.9207	13.1243	11.104	12.8661	12.4042	15.1524	7.06255	8.81697	7.01527
1952	Rarg	cluster1	0.981503	0.451637	0.538092	0.326523	0.358073	0.275924	1.27171	1.45529	1.08825	0.384747	0.185104	0.352857
1953	Rarres1	cluster5	9.57674	8.25987	11.0134	4.35854	4.60711	4.10012	3.18687	3.36428	3.07259	1.64058	1.18634	1.1818
1954	Rasa3	cluster1	23.4958	23.75	22.6526	20.9636	19.9748	22.7162	26.1582	27.7518	25.8186	29.1478	28.0253	28.8099
1955	Rasa4	cluster2	5.08432	5.07276	5.08321	3.88203	3.96429	4.17389	10.1967	11.775	10.2736	9.52009	10.9832	8.43094
1956	Rasal3	cluster2	10.7465	11.9227	11.3328	11.9956	12.7277	11.7788	13.3331	15.0419	15.4688	15.6575	13.9062	15.4434
1957	Rasd1	cluster1	3.05294	1.77222	3.43113	2.28122	2.2541	2.72711	7.07699	5.77025	5.38566	2.51466	3.777	3.16797
1958	Rasef	cluster3	0.0540372	0.0348537	0.0134958	0.555461	0.630566	0.50173	0	0.0298637	0.0611067	0.02714	0	0.0318598
1959	Rasgrp1	cluster1	1.19444	0.569309	0.684363	0.333337	0.463981	0.404919	6.02287	5.72741	4.87446	1.57916	1.12278	0.911358
1960	Rasgrp3	cluster2	0.119934	0.0773567	0.0149768	0.592705	0.534363	0.239994	0.396861	0.784331	0.678122	0.903546	0.680068	0.93104
1961	Rasip1	cluster2	0.153601	0.0594429	0.0690512	0	0	0.0885206	0.11539	0.186752	0.208435	0.447443	0.316716	0.525256
1962	Rassf2	cluster1	1.08265	0.821304	0.934086	0.860929	0.751753	0.760228	3.01476	2.90552	2.76579	1.71779	1.48825	1.44106
1963	Rassf4	cluster5	42.9609	37.8182	41.3681	30.5828	29.5915	28.3423	39.7202	39.0492	38.708	22.6875	20.6206	19.7496
1964	Rassf5	cluster4	51.607	56.7985	54.3766	53.08	52.3808	53.0673	33.1591	37.4834	38.1042	33.3479	30.9287	36.5791
1965	Rassf8	cluster1	0.212338	0.119837	0.132579	0.0524681	0.061945	0.203953	0.958992	0.792105	0.588289	0.479908	0.55641	0.563367
1966	Rbbp6	cluster1	1.71358	1.19323	1.65813	1.06178	1.1127	0.963188	2.47811	1.84306	1.94471	1.08834	0.91898	1.0375
1967	Rbm33	cluster1	1.26675	0.841151	0.85479	0.825878	0.753698	0.729277	1.46501	1.43927	1.27588	0.61251	0.596211	0.654085
1968	Rbm45	cluster1	0.570086	0.426201	0.58246	0.307345	0.148442	0.248896	0.973335	0.6874	1.01975	0.0780883	0.160294	0.213893
1969	Rbm47	cluster1	3.36446	3.27501	3.46742	2.19068	2.38621	2.07085	5.74765	3.66561	3.95059	2.93816	2.68291	3.5058
1970	Rbmx	cluster3	5.99736	8.14313	9.5147	7.62519	8.58893	8.74986	4.31525	4.45692	5.36392	6.18404	5.1526	5.33077
1971	Rbpj	cluster1	2.674	2.14787	1.97554	2.55198	2.29967	2.26974	7.3945	6.24794	5.72136	2.96711	2.51961	2.80848
1972	Rbpms	cluster3	1.95655	2.53182	3.0052	3.93051	4.45209	4.18141	3.26774	3.17629	2.97031	4.75368	4.24864	4.18168
1973	Rc3h1	cluster1	0.878576	0.770063	0.795143	0.577769	0.573053	0.555623	1.7924	1.03359	0.938431	0.57233	0.466347	0.60006
1974	Rcan1	cluster2	26.3382	24.5325	25.4099	28.5385	27.3698	30.5009	43.0306	50.8043	47.2458	60.9367	60.3579	44.3876
1975	Rcbtb2	cluster3	9.58882	10.2349	10.5009	12.5656	12.51	11.4504	9.15031	8.39289	9.03099	12.256	9.84842	13.8556
1976	Rcc2	cluster1	13.873	11.75	11.8666	8.1429	9.93766	9.78919	17.3782	15.9095	15.7415	8.82255	8.90869	8.62605
1977	Rcn1	cluster2	0.153889	0.253107	0.138362	0.32854	0.323234	0.26606	1.13955	0.833458	0.918834	0.680154	1.17405	0.616974
1978	Rcn2	cluster2	11.7541	12.6356	12.3171	16.3262	16.4804	15.2125	16.3965	16.1768	15.7111	19.1785	16.7881	18.9204
1979	Rcn3	cluster2	2.57802	1.19168	1.80281	1.76667	2.44312	2.64129	2.79745	4.36921	5.55849	3.74054	7.82596	3.34395
1980	Rcsd1	cluster2	0.187631	0.121021	0.152298	0.56563	0.497612	0.57821	2.35764	2.0134	1.899	2.26169	2.40998	2.37845
1981	Rdh11	cluster3	4.69764	5.82577	5.6742	8.22248	8.12746	7.72529	5.77476	5.45979	5.09973	8.05048	6.89782	7.78869
1982	Reep5	cluster4	103.396	90.1038	102.249	95.6444	92.8109	91.1673	67.7382	71.8501	74.0513	60.5001	60.5532	60.8412
1983	Rel	cluster1	6.27138	5.79982	7.50234	4.41451	4.96868	4.42287	16.0766	11.1112	11.4512	4.33426	3.29394	4.89381
1984	Rell1	cluster1	5.02543	2.94932	2.37004	4.75023	4.7087	5.07198	9.08911	6.55557	6.52522	6.45736	6.32514	7.9413
1985	Rem1	cluster5	11.6342	8.6075	9.57151	3.30091	4.03651	5.12722	6.2918	7.00955	8.14138	2.72684	2.8928	2.23267
1986	Rere	cluster1	0.300001	0.284667	0.319874	0.184753	0.301113	0.177325	1.08351	0.548401	0.73591	0.399867	0.344981	0.517028
1987	Retnla	cluster1	20.8904	3.18288	8.75041	2.14607	1.20403	3.0809	183.768	42.0895	52.5667	6.69183	63.3405	10.862
1988	Rexo2	cluster3	133.686	153.73	165.021	172.614	168.463	162.376	86.0724	97.4468	104.55	97.6589	99.4315	104.824
1989	Rftn1	cluster2	29.4617	27.6799	27.2777	36.0702	37.2613	36.6995	34.8173	34.7969	35.0744	46.2119	48.601	53.0381
1990	Rgcc	cluster3	104.045	72.4127	126.768	202.199	232.944	221.382	129.254	77.4568	153.402	184.215	122.954	189.402
1991	Rgl1	cluster3	5.37085	4.76181	6.34622	11.0277	10.9561	11.2562	6.96397	5.44981	5.11368	14.5045	14.1153	13.1025
1992	Rgs1	cluster1	13.1952	13.63	15.7729	23.1049	22.2639	22.4069	37.6252	37.2017	37.4591	28.0514	25.3485	36.3933
1993	Rgs10	cluster2	10.5207	11.1243	10.5963	13.4329	12.6975	12.5901	21.6868	24.6233	20.5566	25.1206	21.4857	21.2526
1994	Rgs18	cluster1	0.0484322	0.164002	0.0725757	0.402106	0.369923	0.441935	0.753665	1.09741	0.65722	0.681098	0.474357	0.770989
1995	Rhbdf2	cluster5	29.1027	25.7383	27.0547	16.8511	17.8082	17.8145	26.2068	25.2655	26.3659	19.1997	19.6962	15.3617
1996	Rhob	cluster1	8.49583	5.71522	7.2275	5.77305	6.33699	6.05648	17.2855	13.8656	15.792	7.64505	8.02907	6.60048
1997	Rhof	cluster4	8.7422	12.1183	13.933	14.7546	15.5571	16.1472	2.67239	4.90225	5.26443	8.25545	6.5559	4.78885
1998	Rhoj	cluster2	0.0455116	0.0513708	0.0909323	0.0539797	0.106216	0.116571	0.301196	0.528192	0.174983	0.571452	0.547415	0.536664
[truncated: 691 more rows]
