# Supplementary material for: MicroRNAs regulate alveolar macrophage homeostasis and its function in lung fibrosis
Source: Front Immunol. 2025 Jun 23;16:1598306. doi: 10.3389/fimmu.2025.1598306 (PMC12231002; doi:10.3389/fimmu.2025.1598306)
Supplement: Supplementary file 4 [file Table3.xlsx]

## Sheet: TR-AM miRNA-DEG both UP
Supplemental Table 3: Integration of miRNAs (PF vs naïve) and DEGs (DicerKO vs WT) that were both upregulated in TR-AMs during BLM-PF analyzed by IPA
ID	Symbol	Expr Log Ratio	Source	Confidence	ID	Symbol	Expr Fold Change	Pathway
mmu-miR-10a	miR-10a-5p (and other miRNAs w/seed ACCCUGU)	3.924	TargetScan Human	Moderate (predicted)	Arpc5	ARPC5	1.251	Actin Cytoskeleton Signaling,Actin Nucleation by ARP-WASP Complex,Axonal Guidance Signaling,CD28 Signaling in T Helper Cells,CDC42 Signaling,Clathrin-mediated Endocytosis Signaling,Corticotropin Releasing Hormone Signaling,Ephrin Receptor Signaling,Epithelial Adherens Junction Signaling,Fcγ Receptor-mediated Phagocytosis in Macrophages and Monocytes,fMLP Signaling in Neutrophils,Integrin Signalin…
mmu-miR-10a	miR-10a-5p (and other miRNAs w/seed ACCCUGU)	3.924	TargetScan Human	Moderate (predicted)	Casp8	CASP8	1.313	Apoptosis Signaling,CD27 Signaling in Lymphocytes,Coronavirus Pathogenesis Pathway,Cytotoxic T Lymphocyte-mediated Apoptosis of Target Cells,Death Receptor Signaling,Endocannabinoid Cancer Inhibition Pathway,Endothelin-1 Signaling,eNOS Signaling,Granzyme B Signaling,Huntington's Disease Signaling,Induction of Apoptosis by HIV1,Inflammasome pathway,Mitochondrial Dysfunction,Molecular Mechanisms of…
mmu-miR-10a	miR-10a-5p (and other miRNAs w/seed ACCCUGU)	3.924	TargetScan Human	Moderate (predicted)	Mdm2	MDM2	1.467	Aryl Hydrocarbon Receptor Signaling,ATM Signaling,BAG2 Signaling Pathway,Bladder Cancer Signaling,Cancer Drug Resistance By Drug Efflux,Cell Cycle: G1/S Checkpoint Regulation,Cell Cycle: G2/M DNA Damage Checkpoint Regulation,Chronic Myeloid Leukemia Signaling,Clathrin-mediated Endocytosis Signaling,Erythropoietin Signaling Pathway,Glioblastoma Multiforme Signaling,Glioma Signaling,HER-2 Signaling…
mmu-miR-10a	miR-10a-5p (and other miRNAs w/seed ACCCUGU)	3.924	TargetScan Human	High (predicted)	Arg2	ARG2	1.507	Arginine Degradation I (Arginase Pathway),Arginine Degradation VI (Arginase 2 Pathway),Citrulline Biosynthesis,Estrogen Receptor Signaling,Glucocorticoid Receptor Signaling,IL-10 Signaling,LXR/RXR Activation,Nitric Oxide Signaling in the Cardiovascular System,Production of Nitric Oxide and Reactive Oxygen Species in Macrophages,Sirtuin Signaling Pathway,Superpathway of Citrulline Metabolism,Urea …
mmu-miR-10a	miR-10a-5p (and other miRNAs w/seed ACCCUGU)	3.924	TargetScan Human	Moderate (predicted)	H3f3b	H3-3A/H3-3B	1.519	Androgen Signaling,DNA Methylation and Transcriptional Repression Signaling,ERK/MAPK Signaling,Glucocorticoid Receptor Signaling,HOTAIR Regulatory Pathway,NER (Nucleotide Excision Repair, Enhanced Pathway),p38 MAPK Signaling,Protein Kinase A Signaling,Sirtuin Signaling Pathway,Transcriptional Regulatory Network in Embryonic Stem Cells,UVB-Induced MAPK Signaling
mmu-miR-10a	miR-10a-5p (and other miRNAs w/seed ACCCUGU)	3.924	TargetScan Human	Moderate (predicted)	Gstm1	GSTM5	1.612	Aryl Hydrocarbon Receptor Signaling,Glutathione-mediated Detoxification,LPS/IL-1 Mediated Inhibition of RXR Function,NRF2-mediated Oxidative Stress Response,Xenobiotic Metabolism AHR Signaling Pathway,Xenobiotic Metabolism CAR Signaling Pathway,Xenobiotic Metabolism General Signaling Pathway,Xenobiotic Metabolism PXR Signaling Pathway,Xenobiotic Metabolism Signaling
mmu-miR-10a	miR-10a-5p (and other miRNAs w/seed ACCCUGU)	3.924	TargetScan Human	Moderate (predicted)	Pla2g2d	PLA2G2D	1.737	Antioxidant Action of Vitamin C,Atherosclerosis Signaling,CCR3 Signaling in Eosinophils,Eicosanoid Signaling,Endothelin-1 Signaling,ERK/MAPK Signaling,Fc Epsilon RI Signaling,Glucocorticoid Receptor Signaling,MIF Regulation of Innate Immunity,MIF-mediated Glucocorticoid Regulation,Necroptosis Signaling Pathway,Neuroinflammation Signaling Pathway,p38 MAPK Signaling,Phagosome Formation,Phospholipas…
mmu-miR-10a	miR-10a-5p (and other miRNAs w/seed ACCCUGU)	3.924	TargetScan Human	Moderate (predicted)	Camk2b	CAMK2B	5.824	B Cell Receptor Signaling,Breast Cancer Regulation by Stathmin1,Calcium Signaling,cAMP-mediated signaling,Cardiac Hypertrophy Signaling (Enhanced),Chemokine Signaling,CREB Signaling in Neurons,Crosstalk between Dendritic Cells and Natural Killer Cells,Dilated Cardiomyopathy Signaling Pathway,Factors Promoting Cardiogenesis in Vertebrates,G-Protein Coupled Receptor Signaling,Glioma Signaling,GM-CS…
mmu-miR-10a	miR-10a-5p (and other miRNAs w/seed ACCCUGU)	3.924	TargetScan Human	Moderate (predicted)	Tnfrsf11b	TNFRSF11B	23.882	Acute Phase Response Signaling,Autophagy,Cardiac Hypertrophy Signaling (Enhanced),Ceramide Signaling,Dendritic Cell Maturation,FAT10 Cancer Signaling Pathway,Granulocyte Adhesion and Diapedesis,Hepatic Cholestasis,Hepatic Fibrosis / Hepatic Stellate Cell Activation,Hepatic Fibrosis Signaling Pathway,HMGB1 Signaling,IL-17 Signaling,IL-6 Signaling,Induction of Apoptosis by HIV1,Inhibition of ARE-Me…
mmu-miR-598	miR-598-3p (miRNAs w/seed ACGUCAU)	22.751	TargetScan Human	Moderate (predicted)	Ywhah	YWHAH	1.448	14-3-3-mediated Signaling,Cell Cycle: G2/M DNA Damage Checkpoint Regulation,Epithelial Adherens Junction Signaling,ERK/MAPK Signaling,ERK5 Signaling,Glucocorticoid Receptor Signaling,HIPPO signaling,IGF-1 Signaling,Inhibition of ARE-Mediated mRNA Degradation Pathway,MSP-RON Signaling In Cancer Cells Pathway,p70S6K Signaling,PI3K/AKT Signaling,Protein Kinase A Signaling,PTEN Signaling
mmu-miR-598	miR-598-3p (miRNAs w/seed ACGUCAU)	22.751	TargetScan Human	Moderate (predicted)	Lepr	LEPR	1.703	Dendritic Cell Maturation,Estrogen Receptor Signaling,Hepatic Fibrosis / Hepatic Stellate Cell Activation,Hepatic Fibrosis Signaling Pathway,Leptin Signaling in Obesity,Systemic Lupus Erythematosus In T Cell Signaling Pathway,Tumor Microenvironment Pathway
mmu-miR-598	miR-598-3p (miRNAs w/seed ACGUCAU)	22.751	TargetScan Human	Moderate (predicted)	Prkar1b	PRKAR1B	3.226	Adrenomedullin signaling pathway,AMPK Signaling,Amyloid Processing,Androgen Signaling,Apelin Adipocyte Signaling Pathway,Apelin Pancreas Signaling Pathway,Autophagy,Axonal Guidance Signaling,BMP signaling pathway,Breast Cancer Regulation by Stathmin1,Calcium Signaling,cAMP-mediated signaling,Cardiac Hypertrophy Signaling,Cardiac Hypertrophy Signaling (Enhanced),Cardiac β-adrenergic Signaling,CDK5…
rno-miR-758	miR-758-3p (miRNAs w/seed UUGUGAC)	9.461	TargetScan Human	Moderate (predicted)	Mdm2	MDM2	1.467	Aryl Hydrocarbon Receptor Signaling,ATM Signaling,BAG2 Signaling Pathway,Bladder Cancer Signaling,Cancer Drug Resistance By Drug Efflux,Cell Cycle: G1/S Checkpoint Regulation,Cell Cycle: G2/M DNA Damage Checkpoint Regulation,Chronic Myeloid Leukemia Signaling,Clathrin-mediated Endocytosis Signaling,Erythropoietin Signaling Pathway,Glioblastoma Multiforme Signaling,Glioma Signaling,HER-2 Signaling…
rno-miR-758	miR-758-3p (miRNAs w/seed UUGUGAC)	9.461	TargetScan Human	Moderate (predicted)	Ptgs2	PTGS2	1.56	Cancer Drug Resistance By Drug Efflux,Cardiac Hypertrophy Signaling (Enhanced),CD40 Signaling,Cholecystokinin/Gastrin-mediated Signaling,Colorectal Cancer Metastasis Signaling,Coronavirus Pathogenesis Pathway,Corticotropin Releasing Hormone Signaling,Eicosanoid Signaling,Endocannabinoid Neuronal Synapse Pathway,Endothelin-1 Signaling,Fatty Acid α-oxidation,Glucocorticoid Receptor Signaling,HER-2 …
mmu-miR-9	miR-9-5p (and other miRNAs w/seed CUUUGGU)	3.497	TargetScan Human	Moderate (predicted)	Eif4e	EIF4E	1.295	Axonal Guidance Signaling,Cardiac Hypertrophy Signaling,Cardiac Hypertrophy Signaling (Enhanced),Coronavirus Pathogenesis Pathway,EIF2 Signaling,ERK/MAPK Signaling,Estrogen Receptor Signaling,FLT3 Signaling in Hematopoietic Progenitor Cells,HIF1α Signaling,Insulin Receptor Signaling,Insulin Secretion Signaling Pathway,mTOR Signaling,PI3K/AKT Signaling,Regulation of eIF4 and p70S6K Signaling,Role …
mmu-miR-9	miR-9-5p (and other miRNAs w/seed CUUUGGU)	3.497	TargetScan Human	Moderate (predicted)	Dusp6	DUSP6	1.429	3-phosphoinositide Biosynthesis,3-phosphoinositide Degradation,cAMP-mediated signaling,D-myo-inositol (1,4,5,6)-Tetrakisphosphate Biosynthesis,D-myo-inositol (3,4,5,6)-tetrakisphosphate Biosynthesis,D-myo-inositol-5-phosphate Metabolism,ERK/MAPK Signaling,G-Protein Coupled Receptor Signaling,Protein Kinase A Signaling,Sirtuin Signaling Pathway,Superpathway of Inositol Phosphate Compounds,T Cell R…
mmu-miR-9	miR-9-5p (and other miRNAs w/seed CUUUGGU)	3.497	TargetScan Human	Moderate (predicted)	Arg2	ARG2	1.507	Arginine Degradation I (Arginase Pathway),Arginine Degradation VI (Arginase 2 Pathway),Citrulline Biosynthesis,Estrogen Receptor Signaling,Glucocorticoid Receptor Signaling,IL-10 Signaling,LXR/RXR Activation,Nitric Oxide Signaling in the Cardiovascular System,Production of Nitric Oxide and Reactive Oxygen Species in Macrophages,Sirtuin Signaling Pathway,Superpathway of Citrulline Metabolism,Urea …
mmu-miR-9	miR-9-5p (and other miRNAs w/seed CUUUGGU)	3.497	TargetScan Human	Moderate (predicted)	Ccne2	CCNE2	2.286	Antiproliferative Role of TOB in T Cell Signaling,Aryl Hydrocarbon Receptor Signaling,Cell Cycle Regulation by BTG Family Proteins,Cell Cycle: G1/S Checkpoint Regulation,Coronavirus Pathogenesis Pathway,Cyclins and Cell Cycle Regulation,DNA damage-induced 14-3-3σ Signaling,Endocannabinoid Cancer Inhibition Pathway,Estrogen-mediated S-phase Entry,GADD45 Signaling,Glioblastoma Multiforme Signaling,…
