# Supplementary material for: MicroRNAs regulate alveolar macrophage homeostasis and its function in lung fibrosis
Source: Front Immunol. 2025 Jun 23;16:1598306. doi: 10.3389/fimmu.2025.1598306 (PMC12231002; doi:10.3389/fimmu.2025.1598306)
Supplement: Supplementary file 5 [file Table4.xlsx]

## Sheet: TRMOAM shared miRNA-DEG both UP
Supplemental Table 4: Integration of miRNAs (PF vs naïve) and DEGs (DicerKO vs WT) that were both upregulated in Mo-AMs during BLM-PF analyzed by IPA
ID	Symbol	Expr Log Ratio	Source	Confidence	ID	Symbol	Expr Fold Change	Pathway
mmu-miR-10b	miR-10a-5p (and other miRNAs w/seed ACCCUGU)	8.939	TargetScan Human	Moderate (predicted)	Alpl	ALPL	9.834	3-phosphoinositide Biosynthesis,3-phosphoinositide Degradation,D-myo-inositol (1,4,5,6)-Tetrakisphosphate Biosynthesis,D-myo-inositol (3,4,5,6)-tetrakisphosphate Biosynthesis,D-myo-inositol-5-phosphate Metabolism,Osteoarthritis Pathway,Role of Osteoblasts, Osteoclasts and Chondrocytes in Rheumatoid Arthritis,Superpathway of Inositol Phosphate Compounds
mmu-miR-10b	miR-10a-5p (and other miRNAs w/seed ACCCUGU)	8.939	TargetScan Human	Moderate (predicted)	Gstm1	GSTM5	2.255	Aryl Hydrocarbon Receptor Signaling,Glutathione-mediated Detoxification,LPS/IL-1 Mediated Inhibition of RXR Function,NRF2-mediated Oxidative Stress Response,Xenobiotic Metabolism AHR Signaling Pathway,Xenobiotic Metabolism CAR Signaling Pathway,Xenobiotic Metabolism General Signaling Pathway,Xenobiotic Metabolism PXR Signaling Pathway,Xenobiotic Metabolism Signaling
mmu-miR-10b	miR-10a-5p (and other miRNAs w/seed ACCCUGU)	8.939	TargetScan Human	Moderate (predicted)	Mpl	MPL	1.89	Thrombopoietin Signaling
mmu-miR-10b	miR-10a-5p (and other miRNAs w/seed ACCCUGU)	8.939	TargetScan Human	Moderate (predicted)	H3f3b	H3-3A/H3-3B	1.584	Androgen Signaling,DNA Methylation and Transcriptional Repression Signaling,ERK/MAPK Signaling,Glucocorticoid Receptor Signaling,HOTAIR Regulatory Pathway,NER (Nucleotide Excision Repair, Enhanced Pathway),p38 MAPK Signaling,Protein Kinase A Signaling,Sirtuin Signaling Pathway,Transcriptional Regulatory Network in Embryonic Stem Cells,UVB-Induced MAPK Signaling
mmu-miR-10b	miR-10a-5p (and other miRNAs w/seed ACCCUGU)	8.939	TargetScan Human	Moderate (predicted)	Casp8	CASP8	1.535	Apoptosis Signaling,CD27 Signaling in Lymphocytes,Coronavirus Pathogenesis Pathway,Cytotoxic T Lymphocyte-mediated Apoptosis of Target Cells,Death Receptor Signaling,Endocannabinoid Cancer Inhibition Pathway,Endothelin-1 Signaling,eNOS Signaling,Granzyme B Signaling,Huntington's Disease Signaling,Induction of Apoptosis by HIV1,Inflammasome pathway,Mitochondrial Dysfunction,Molecular Mechanisms of…
mmu-miR-10b	miR-10a-5p (and other miRNAs w/seed ACCCUGU)	8.939	TargetScan Human	High (predicted)	Arg2	ARG2	1.521	Arginine Degradation I (Arginase Pathway),Arginine Degradation VI (Arginase 2 Pathway),Citrulline Biosynthesis,Estrogen Receptor Signaling,Glucocorticoid Receptor Signaling,IL-10 Signaling,LXR/RXR Activation,Nitric Oxide Signaling in the Cardiovascular System,Production of Nitric Oxide and Reactive Oxygen Species in Macrophages,Sirtuin Signaling Pathway,Superpathway of Citrulline Metabolism,Urea …
mmu-miR-10b	miR-10a-5p (and other miRNAs w/seed ACCCUGU)	8.939	TargetScan Human	Moderate (predicted)	Gstm4	GSTM4	1.48	Aryl Hydrocarbon Receptor Signaling,Glutathione-mediated Detoxification,Leukotriene Biosynthesis,LPS/IL-1 Mediated Inhibition of RXR Function,NRF2-mediated Oxidative Stress Response,Xenobiotic Metabolism AHR Signaling Pathway,Xenobiotic Metabolism CAR Signaling Pathway,Xenobiotic Metabolism General Signaling Pathway,Xenobiotic Metabolism PXR Signaling Pathway,Xenobiotic Metabolism Signaling
mmu-miR-10b	miR-10a-5p (and other miRNAs w/seed ACCCUGU)	8.939	TargetScan Human	Moderate (predicted)	Pnpla3	PNPLA3	1.476	Antioxidant Action of Vitamin C,Atherosclerosis Signaling,CDP-diacylglycerol Biosynthesis I,Eicosanoid Signaling,Endothelin-1 Signaling,Phagosome Formation,Phosphatidylglycerol Biosynthesis II (Non-plastidic),Phospholipases,Retinol Biosynthesis,Role of MAPK Signaling in Inhibiting the Pathogenesis of Influenza,Role of MAPK Signaling in Promoting the Pathogenesis of Influenza,Role of MAPK Signalin…
mmu-miR-10b	miR-10a-5p (and other miRNAs w/seed ACCCUGU)	8.939	TargetScan Human	Moderate (predicted)	Cd3g	CD3G	1.441	Allograft Rejection Signaling,Altered T Cell and B Cell Signaling in Rheumatoid Arthritis,Antiproliferative Role of TOB in T Cell Signaling,Autoimmune Thyroid Disease Signaling,Calcium-induced T Lymphocyte Apoptosis,CCR5 Signaling in Macrophages,CD28 Signaling in T Helper Cells,CDC42 Signaling,Communication between Innate and Adaptive Immune Cells,CTLA4 Signaling in Cytotoxic T Lymphocytes,Cytoto…
mmu-miR-10b	miR-10a-5p (and other miRNAs w/seed ACCCUGU)	8.939	TargetScan Human	Moderate (predicted)	Pla2g2d	PLA2G2D	1.355	Antioxidant Action of Vitamin C,Atherosclerosis Signaling,CCR3 Signaling in Eosinophils,Eicosanoid Signaling,Endothelin-1 Signaling,ERK/MAPK Signaling,Fc Epsilon RI Signaling,Glucocorticoid Receptor Signaling,MIF Regulation of Innate Immunity,MIF-mediated Glucocorticoid Regulation,Necroptosis Signaling Pathway,Neuroinflammation Signaling Pathway,p38 MAPK Signaling,Phagosome Formation,Phospholipas…
mmu-miR-10b	miR-10a-5p (and other miRNAs w/seed ACCCUGU)	8.939	TargetScan Human	Moderate (predicted)	Cxcr2	CXCR2	1.354	Agranulocyte Adhesion and Diapedesis,cAMP-mediated signaling,Cardiac Hypertrophy Signaling (Enhanced),G-Protein Coupled Receptor Signaling,Glucocorticoid Receptor Signaling,Granulocyte Adhesion and Diapedesis,Gαi Signaling,IL-8 Signaling,Osteoarthritis Pathway,PI3K/AKT Signaling,STAT3 Pathway
mmu-miR-10b	miR-10a-5p (and other miRNAs w/seed ACCCUGU)	8.939	TargetScan Human	Moderate (predicted)	Arpc5	ARPC5	1.244	Actin Cytoskeleton Signaling,Actin Nucleation by ARP-WASP Complex,Axonal Guidance Signaling,CD28 Signaling in T Helper Cells,CDC42 Signaling,Clathrin-mediated Endocytosis Signaling,Corticotropin Releasing Hormone Signaling,Ephrin Receptor Signaling,Epithelial Adherens Junction Signaling,Fcγ Receptor-mediated Phagocytosis in Macrophages and Monocytes,fMLP Signaling in Neutrophils,Integrin Signalin…
mmu-miR-10b	miR-10a-5p (and other miRNAs w/seed ACCCUGU)	8.939	TargetScan Human	Moderate (predicted)	Wbp11	WBP11	1.21	3-phosphoinositide Biosynthesis,3-phosphoinositide Degradation,D-myo-inositol (1,4,5,6)-Tetrakisphosphate Biosynthesis,D-myo-inositol (3,4,5,6)-tetrakisphosphate Biosynthesis,D-myo-inositol-5-phosphate Metabolism,Superpathway of Inositol Phosphate Compounds
mmu-miR-10b	miR-10a-5p (and other miRNAs w/seed ACCCUGU)	8.939	TargetScan Human	Moderate (predicted)	Arpc1a	ARPC1A	1.204	Actin Cytoskeleton Signaling,Actin Nucleation by ARP-WASP Complex,Axonal Guidance Signaling,CD28 Signaling in T Helper Cells,CDC42 Signaling,Clathrin-mediated Endocytosis Signaling,Ephrin Receptor Signaling,Epithelial Adherens Junction Signaling,Fcγ Receptor-mediated Phagocytosis in Macrophages and Monocytes,fMLP Signaling in Neutrophils,Integrin Signaling,Phagosome Formation,RAC Signaling,Reelin…
mmu-miR-10b	miR-10a-5p (and other miRNAs w/seed ACCCUGU)	8.939	TargetScan Human	Moderate (predicted)	Aldh7a1	ALDH7A1	1.172	Aryl Hydrocarbon Receptor Signaling,Choline Degradation I,Dopamine Degradation,Ethanol Degradation II,Ethanol Degradation IV,Fatty Acid α-oxidation,Histamine Degradation,LPS/IL-1 Mediated Inhibition of RXR Function,Lysine Degradation II,Lysine Degradation V,Noradrenaline and Adrenaline Degradation,Oxidative Ethanol Degradation III,Putrescine Degradation III,Serotonin Degradation,Tryptophan Degrad…
mmu-miR-10b	miR-10a-5p (and other miRNAs w/seed ACCCUGU)	8.939	TargetScan Human	Moderate (predicted)	Dusp28	DUSP28	1.172	3-phosphoinositide Biosynthesis,3-phosphoinositide Degradation,D-myo-inositol (1,4,5,6)-Tetrakisphosphate Biosynthesis,D-myo-inositol (3,4,5,6)-tetrakisphosphate Biosynthesis,D-myo-inositol-5-phosphate Metabolism,Superpathway of Inositol Phosphate Compounds
mmu-miR-10b	miR-10a-5p (and other miRNAs w/seed ACCCUGU)	8.939	TargetScan Human	Moderate (predicted)	Mdm2	MDM2	1.171	Aryl Hydrocarbon Receptor Signaling,ATM Signaling,BAG2 Signaling Pathway,Bladder Cancer Signaling,Cancer Drug Resistance By Drug Efflux,Cell Cycle: G1/S Checkpoint Regulation,Cell Cycle: G2/M DNA Damage Checkpoint Regulation,Chronic Myeloid Leukemia Signaling,Clathrin-mediated Endocytosis Signaling,Erythropoietin Signaling Pathway,Glioblastoma Multiforme Signaling,Glioma Signaling,HER-2 Signaling…
mmu-miR-10b	miR-10a-5p (and other miRNAs w/seed ACCCUGU)	8.939	TargetScan Human	Moderate (predicted)	Mtf2	MTF2	1.117	HOTAIR Regulatory Pathway
mmu-miR-10b	miR-10a-5p (and other miRNAs w/seed ACCCUGU)	8.939	TargetScan Human	Moderate (predicted)	Ctnna1	CTNNA1	1.083	Endometrial Cancer Signaling,Epithelial Adherens Junction Signaling,Germ Cell-Sertoli Cell Junction Signaling,Leukocyte Extravasation Signaling,Molecular Mechanisms of Cancer,Osteoarthritis Pathway,Remodeling of Epithelial Adherens Junctions,Sertoli Cell-Sertoli Cell Junction Signaling,Tight Junction Signaling
mmu-miR-10b	miR-10a-5p (and other miRNAs w/seed ACCCUGU)	8.939	TargetScan Human	Moderate (predicted)	Actg1	ACTG1	1.081	Actin Cytoskeleton Signaling,Agranulocyte Adhesion and Diapedesis,Agrin Interactions at Neuromuscular Junction,Caveolar-mediated Endocytosis Signaling,Cellular Effects of Sildenafil (Viagra),Clathrin-mediated Endocytosis Signaling,Crosstalk between Dendritic Cells and Natural Killer Cells,Death Receptor Signaling,Dilated Cardiomyopathy Signaling Pathway,FAK Signaling,Fcγ Receptor-mediated Phagocy…
mmu-miR-10b	miR-10a-5p (and other miRNAs w/seed ACCCUGU)	8.939	TargetScan Human	Moderate (predicted)	E2f7	E2F7	1.07	Breast Cancer Regulation by Stathmin1,Cell Cycle Regulation by BTG Family Proteins,Cell Cycle: G1/S Checkpoint Regulation,Chronic Myeloid Leukemia Signaling,Coronavirus Pathogenesis Pathway,Cyclins and Cell Cycle Regulation,Estrogen-mediated S-phase Entry,Glioblastoma Multiforme Signaling,Glioma Signaling,Molecular Mechanisms of Cancer,Pancreatic Adenocarcinoma Signaling,Role of BRCA1 in DNA Dama…
mmu-miR-10b	miR-10a-5p (and other miRNAs w/seed ACCCUGU)	8.939	TargetScan Human	Moderate (predicted)	Dkc1	DKC1	1.06	Telomerase Signaling
mmu-miR-10b	miR-10a-5p (and other miRNAs w/seed ACCCUGU)	8.939	TargetScan Human	Moderate (predicted)	Crk	CRK	1.053	Actin Cytoskeleton Signaling,Angiopoietin Signaling,Axonal Guidance Signaling,Chronic Myeloid Leukemia Signaling,CXCR4 Signaling,Ephrin Receptor Signaling,Epithelial Adherens Junction Signaling,ERK/MAPK Signaling,FAK Signaling,Fcγ Receptor-mediated Phagocytosis in Macrophages and Monocytes,FGF Signaling,Insulin Receptor Signaling,Integrin Signaling,Leukocyte Extravasation Signaling,Melanocyte Dev…
mmu-miR-10b	miR-10a-5p (and other miRNAs w/seed ACCCUGU)	8.939	TargetScan Human	Moderate (predicted)	Itgb2	ITGB2	1.016	Actin Cytoskeleton Signaling,Actin Nucleation by ARP-WASP Complex,Agranulocyte Adhesion and Diapedesis,Atherosclerosis Signaling,Axonal Guidance Signaling,Cardiac Hypertrophy Signaling (Enhanced),Caveolar-mediated Endocytosis Signaling,CDC42 Signaling,Clathrin-mediated Endocytosis Signaling,Complement System,Ephrin Receptor Signaling,ERK/MAPK Signaling,FAK Signaling,Granulocyte Adhesion and Diape…
mmu-miR-10b	miR-10a-5p (and other miRNAs w/seed ACCCUGU)	8.939	TargetScan Human	Moderate (predicted)	Hdac8	HDAC8	1.004	Adipogenesis pathway,Bladder Cancer Signaling,Calcium Signaling,Cardiac Hypertrophy Signaling (Enhanced),Cell Cycle: G1/S Checkpoint Regulation,Chronic Myeloid Leukemia Signaling,Coronavirus Pathogenesis Pathway,Cyclins and Cell Cycle Regulation,Glioma Signaling,Hereditary Breast Cancer Signaling,Huntington's Disease Signaling,Molecular Mechanisms of Cancer,Non-Small Cell Lung Cancer Signaling,Ov…
mmu-miR-598	miR-598-3p (miRNAs w/seed ACGUCAU)	21.281	TargetScan Human	Moderate (predicted)	Mest	MEST	2.928	Regulation Of The Epithelial Mesenchymal Transition By Growth Factors Pathway
mmu-miR-598	miR-598-3p (miRNAs w/seed ACGUCAU)	21.281	TargetScan Human	Moderate (predicted)	Fcgr4	FCGR3A/FCGR3B	1.804	Dendritic Cell Maturation,Fcγ Receptor-mediated Phagocytosis in Macrophages and Monocytes,Natural Killer Cell Signaling,Phagosome Formation,Role of Macrophages, Fibroblasts and Endothelial Cells in Rheumatoid Arthritis,Role of NFAT in Regulation of the Immune Response,Systemic Lupus Erythematosus Signaling
mmu-miR-598	miR-598-3p (miRNAs w/seed ACGUCAU)	21.281	TargetScan Human	Moderate (predicted)	Plce1	PLCE1	1.483	14-3-3-mediated Signaling,Adrenomedullin signaling pathway,Aldosterone Signaling in Epithelial Cells,Antioxidant Action of Vitamin C,Apelin Cardiomyocyte Signaling Pathway,Axonal Guidance Signaling,Cardiac Hypertrophy Signaling,Cardiac Hypertrophy Signaling (Enhanced),Cellular Effects of Sildenafil (Viagra),CREB Signaling in Neurons,D-myo-inositol (1,4,5)-Trisphosphate Biosynthesis,D-myo-inositol…
mmu-miR-598	miR-598-3p (miRNAs w/seed ACGUCAU)	21.281	TargetScan Human	Moderate (predicted)	Prkar1b	PRKAR1B	1.412	Adrenomedullin signaling pathway,AMPK Signaling,Amyloid Processing,Androgen Signaling,Apelin Adipocyte Signaling Pathway,Apelin Pancreas Signaling Pathway,Autophagy,Axonal Guidance Signaling,BMP signaling pathway,Breast Cancer Regulation by Stathmin1,Calcium Signaling,cAMP-mediated signaling,Cardiac Hypertrophy Signaling,Cardiac Hypertrophy Signaling (Enhanced),Cardiac β-adrenergic Signaling,CDK5…
mmu-miR-598	miR-598-3p (miRNAs w/seed ACGUCAU)	21.281	TargetScan Human	Moderate (predicted)	Ywhah	YWHAH	1.348	14-3-3-mediated Signaling,Cell Cycle: G2/M DNA Damage Checkpoint Regulation,Epithelial Adherens Junction Signaling,ERK/MAPK Signaling,ERK5 Signaling,Glucocorticoid Receptor Signaling,HIPPO signaling,IGF-1 Signaling,Inhibition of ARE-Mediated mRNA Degradation Pathway,MSP-RON Signaling In Cancer Cells Pathway,p70S6K Signaling,PI3K/AKT Signaling,Protein Kinase A Signaling,PTEN Signaling
mmu-miR-598	miR-598-3p (miRNAs w/seed ACGUCAU)	21.281	TargetScan Human	Moderate (predicted)	Lepr	LEPR	1.181	Dendritic Cell Maturation,Estrogen Receptor Signaling,Hepatic Fibrosis / Hepatic Stellate Cell Activation,Hepatic Fibrosis Signaling Pathway,Leptin Signaling in Obesity,Systemic Lupus Erythematosus In T Cell Signaling Pathway,Tumor Microenvironment Pathway
mmu-miR-598	miR-598-3p (miRNAs w/seed ACGUCAU)	21.281	TargetScan Human	Moderate (predicted)	E2f1	E2F1	1.157	Aryl Hydrocarbon Receptor Signaling,Autophagy,BER (Base Excision Repair) Pathway,Bladder Cancer Signaling,Breast Cancer Regulation by Stathmin1,Cell Cycle Regulation by BTG Family Proteins,Cell Cycle: G1/S Checkpoint Regulation,Chronic Myeloid Leukemia Signaling,Coronavirus Pathogenesis Pathway,Cyclins and Cell Cycle Regulation,Estrogen-mediated S-phase Entry,Glioblastoma Multiforme Signaling,Gli…
mmu-miR-598	miR-598-3p (miRNAs w/seed ACGUCAU)	21.281	TargetScan Human	Moderate (predicted)	Slc19a1	SLC19A1	1.128	BER (Base Excision Repair) Pathway,Hereditary Breast Cancer Signaling,Mismatch Repair in Eukaryotes,NER (Nucleotide Excision Repair, Enhanced Pathway),Role of BRCA1 in DNA Damage Response,Role of CHK Proteins in Cell Cycle Checkpoint Control,Sumoylation Pathway
mmu-miR-598	miR-598-3p (miRNAs w/seed ACGUCAU)	21.281	TargetScan Human	Moderate (predicted)	Wnt2b	WNT2B	1.036	Axonal Guidance Signaling,Basal Cell Carcinoma Signaling,Cardiac Hypertrophy Signaling (Enhanced),Colorectal Cancer Metastasis Signaling,Factors Promoting Cardiogenesis in Vertebrates,Glioblastoma Multiforme Signaling,Hepatic Fibrosis Signaling Pathway,HOTAIR Regulatory Pathway,Human Embryonic Stem Cell Pluripotency,Molecular Mechanisms of Cancer,Ovarian Cancer Signaling,PCP (Planar Cell Polarity…
mmu-miR-598	miR-598-3p (miRNAs w/seed ACGUCAU)	21.281	TargetScan Human	Moderate (predicted)	Ppp2r2a	PPP2R2A	1.02	3-phosphoinositide Biosynthesis,3-phosphoinositide Degradation,AMPK Signaling,ATM Signaling,Autophagy,BEX2 Signaling Pathway,Breast Cancer Regulation by Stathmin1,Cardiac β-adrenergic Signaling,CDK5 Signaling,Cell Cycle Regulation by BTG Family Proteins,Ceramide Signaling,CTLA4 Signaling in Cytotoxic T Lymphocytes,Cyclins and Cell Cycle Regulation,D-myo-inositol (1,4,5,6)-Tetrakisphosphate Biosyn…
mmu-miR-9	miR-9-5p (and other miRNAs w/seed CUUUGGU)	6.134	TargetScan Human	Moderate (predicted)	Alpl	ALPL	9.834	3-phosphoinositide Biosynthesis,3-phosphoinositide Degradation,D-myo-inositol (1,4,5,6)-Tetrakisphosphate Biosynthesis,D-myo-inositol (3,4,5,6)-tetrakisphosphate Biosynthesis,D-myo-inositol-5-phosphate Metabolism,Osteoarthritis Pathway,Role of Osteoblasts, Osteoclasts and Chondrocytes in Rheumatoid Arthritis,Superpathway of Inositol Phosphate Compounds
mmu-miR-9	miR-9-5p (and other miRNAs w/seed CUUUGGU)	6.134	TargetScan Human	Moderate (predicted)	Ppp1r1c	PPP1R1C	6.938	3-phosphoinositide Biosynthesis,3-phosphoinositide Degradation,D-myo-inositol (1,4,5,6)-Tetrakisphosphate Biosynthesis,D-myo-inositol (3,4,5,6)-tetrakisphosphate Biosynthesis,D-myo-inositol-5-phosphate Metabolism,Superpathway of Inositol Phosphate Compounds
mmu-miR-9	miR-9-5p (and other miRNAs w/seed CUUUGGU)	6.134	TargetScan Human	Moderate (predicted)	Ctnna3	CTNNA3	6.937	Leukocyte Extravasation Signaling
mmu-miR-9	miR-9-5p (and other miRNAs w/seed CUUUGGU)	6.134	TargetScan Human	High (predicted)	Lep	LEP	6.937	Adipogenesis pathway,Airway Pathology in Chronic Obstructive Pulmonary Disease,AMPK Signaling,Cardiac Hypertrophy Signaling (Enhanced),Dendritic Cell Maturation,Erythropoietin Signaling Pathway,Estrogen Receptor Signaling,Hepatic Cholestasis,Hepatic Fibrosis / Hepatic Stellate Cell Activation,Hepatic Fibrosis Signaling Pathway,HMGB1 Signaling,IL-17 Signaling,Leptin Signaling in Obesity,Osteoarthr…
mmu-miR-9	miR-9-5p (and other miRNAs w/seed CUUUGGU)	6.134	TargetScan Human	Moderate (predicted)	Col10a1	COL10A1	4.041	Apelin Liver Signaling Pathway,Atherosclerosis Signaling,Dendritic Cell Maturation,GP6 Signaling Pathway,Hepatic Fibrosis / Hepatic Stellate Cell Activation,Hepatic Fibrosis Signaling Pathway,Intrinsic Prothrombin Activation Pathway,Natural Killer Cell Signaling,Osteoarthritis Pathway
mmu-miR-9	miR-9-5p (and other miRNAs w/seed CUUUGGU)	6.134	TargetScan Human	High (predicted)	Myh1	MYH1	4.041	Actin Cytoskeleton Signaling,Agranulocyte Adhesion and Diapedesis,Calcium Signaling,Cellular Effects of Sildenafil (Viagra),Dilated Cardiomyopathy Signaling Pathway,Hepatic Fibrosis / Hepatic Stellate Cell Activation,ILK Signaling,Phagosome Formation,RHOGDI Signaling,Tight Junction Signaling
mmu-miR-9	miR-9-5p (and other miRNAs w/seed CUUUGGU)	6.134	TargetScan Human	High (predicted)	Gm11127	HLA-F	2.03	Allograft Rejection Signaling,Antigen Presentation Pathway,Autoimmune Thyroid Disease Signaling,Caveolar-mediated Endocytosis Signaling,CDC42 Signaling,Communication between Innate and Adaptive Immune Cells,Crosstalk between Dendritic Cells and Natural Killer Cells,CTLA4 Signaling in Cytotoxic T Lymphocytes,Cytotoxic T Lymphocyte-mediated Apoptosis of Target Cells,Dendritic Cell Maturation,Glucoc…
mmu-miR-9	miR-9-5p (and other miRNAs w/seed CUUUGGU)	6.134	TargetScan Human	Moderate (predicted)	Rhoj	RHOJ	1.834	Actin Nucleation by ARP-WASP Complex,Cardiac Hypertrophy Signaling,Cholecystokinin/Gastrin-mediated Signaling,Colorectal Cancer Metastasis Signaling,CXCR4 Signaling,Germ Cell-Sertoli Cell Junction Signaling,Glioblastoma Multiforme Signaling,Glioma Invasiveness Signaling,Gαq Signaling,Hepatic Fibrosis Signaling Pathway,HMGB1 Signaling,IL-8 Signaling,ILK Signaling,Integrin Signaling,Molecular Mecha…
mmu-miR-9	miR-9-5p (and other miRNAs w/seed CUUUGGU)	6.134	TargetScan Human	High (predicted)	Rab34	RAB34	1.784	Macropinocytosis Signaling
mmu-miR-9	miR-9-5p (and other miRNAs w/seed CUUUGGU)	6.134	TargetScan Human	Moderate (predicted)	Itga8	ITGA8	1.747	Actin Cytoskeleton Signaling,Actin Nucleation by ARP-WASP Complex,Axonal Guidance Signaling,Cardiac Hypertrophy Signaling (Enhanced),Caveolar-mediated Endocytosis Signaling,CDC42 Signaling,Ephrin Receptor Signaling,ERK/MAPK Signaling,FAK Signaling,Hepatic Fibrosis Signaling Pathway,HGF Signaling,Integrin Signaling,Molecular Mechanisms of Cancer,Neuregulin Signaling,Osteoarthritis Pathway,PAK Sign…
mmu-miR-9	miR-9-5p (and other miRNAs w/seed CUUUGGU)	6.134	TargetScan Human	Moderate (predicted)	Il33	IL33	1.635	Acute Phase Response Signaling,Adrenomedullin signaling pathway,Agranulocyte Adhesion and Diapedesis,Airway Inflammation in Asthma,Airway Pathology in Chronic Obstructive Pulmonary Disease,Altered T Cell and B Cell Signaling in Rheumatoid Arthritis,Atherosclerosis Signaling,Cardiac Hypertrophy Signaling (Enhanced),Cholecystokinin/Gastrin-mediated Signaling,Communication between Innate and Adaptiv…
mmu-miR-9	miR-9-5p (and other miRNAs w/seed CUUUGGU)	6.134	TargetScan Human	Moderate (predicted)	Arg2	ARG2	1.521	Arginine Degradation I (Arginase Pathway),Arginine Degradation VI (Arginase 2 Pathway),Citrulline Biosynthesis,Estrogen Receptor Signaling,Glucocorticoid Receptor Signaling,IL-10 Signaling,LXR/RXR Activation,Nitric Oxide Signaling in the Cardiovascular System,Production of Nitric Oxide and Reactive Oxygen Species in Macrophages,Sirtuin Signaling Pathway,Superpathway of Citrulline Metabolism,Urea …
mmu-miR-9	miR-9-5p (and other miRNAs w/seed CUUUGGU)	6.134	TargetScan Human	Moderate (predicted)	Fgf18	FGF18	1.521	Actin Cytoskeleton Signaling,Airway Pathology in Chronic Obstructive Pulmonary Disease,Bladder Cancer Signaling,Cardiac Hypertrophy Signaling (Enhanced),Clathrin-mediated Endocytosis Signaling,FGF Signaling,Osteoarthritis Pathway,Regulation Of The Epithelial Mesenchymal Transition By Growth Factors Pathway,Regulation of the Epithelial-Mesenchymal Transition Pathway,Tumor Microenvironment Pathway
mmu-miR-9	miR-9-5p (and other miRNAs w/seed CUUUGGU)	6.134	TargetScan Human	Moderate (predicted)	Dusp6	DUSP6	1.472	3-phosphoinositide Biosynthesis,3-phosphoinositide Degradation,cAMP-mediated signaling,D-myo-inositol (1,4,5,6)-Tetrakisphosphate Biosynthesis,D-myo-inositol (3,4,5,6)-tetrakisphosphate Biosynthesis,D-myo-inositol-5-phosphate Metabolism,ERK/MAPK Signaling,G-Protein Coupled Receptor Signaling,Protein Kinase A Signaling,Sirtuin Signaling Pathway,Superpathway of Inositol Phosphate Compounds,T Cell R…
mmu-miR-9	miR-9-5p (and other miRNAs w/seed CUUUGGU)	6.134	TargetScan Human	Moderate (predicted)	Eif4e	EIF4E	1.395	Axonal Guidance Signaling,Cardiac Hypertrophy Signaling,Cardiac Hypertrophy Signaling (Enhanced),Coronavirus Pathogenesis Pathway,EIF2 Signaling,ERK/MAPK Signaling,Estrogen Receptor Signaling,FLT3 Signaling in Hematopoietic Progenitor Cells,HIF1α Signaling,Insulin Receptor Signaling,Insulin Secretion Signaling Pathway,mTOR Signaling,PI3K/AKT Signaling,Regulation of eIF4 and p70S6K Signaling,Role …
mmu-miR-9	miR-9-5p (and other miRNAs w/seed CUUUGGU)	6.134	TargetScan Human	Moderate (predicted)	Ccne2	CCNE2	1.376	Antiproliferative Role of TOB in T Cell Signaling,Aryl Hydrocarbon Receptor Signaling,Cell Cycle Regulation by BTG Family Proteins,Cell Cycle: G1/S Checkpoint Regulation,Coronavirus Pathogenesis Pathway,Cyclins and Cell Cycle Regulation,DNA damage-induced 14-3-3σ Signaling,Endocannabinoid Cancer Inhibition Pathway,Estrogen-mediated S-phase Entry,GADD45 Signaling,Glioblastoma Multiforme Signaling,…
mmu-miR-9	miR-9-5p (and other miRNAs w/seed CUUUGGU)	6.134	TargetScan Human	Moderate (predicted)	Itgb4	ITGB4	1.304	Actin Cytoskeleton Signaling,Actin Nucleation by ARP-WASP Complex,Axonal Guidance Signaling,Cardiac Hypertrophy Signaling (Enhanced),Caveolar-mediated Endocytosis Signaling,CDC42 Signaling,Clathrin-mediated Endocytosis Signaling,Ephrin Receptor Signaling,ERK/MAPK Signaling,FAK Signaling,Hepatic Fibrosis Signaling Pathway,HER-2 Signaling in Breast Cancer,HGF Signaling,ILK Signaling,Integrin Signal…
mmu-miR-9	miR-9-5p (and other miRNAs w/seed CUUUGGU)	6.134	TargetScan Human	Moderate (predicted)	Ccne1	CCNE1	1.246	Antiproliferative Role of TOB in T Cell Signaling,Aryl Hydrocarbon Receptor Signaling,Cell Cycle Regulation by BTG Family Proteins,Cell Cycle: G1/S Checkpoint Regulation,Coronavirus Pathogenesis Pathway,Cyclins and Cell Cycle Regulation,DNA damage-induced 14-3-3σ Signaling,Endocannabinoid Cancer Inhibition Pathway,Estrogen-mediated S-phase Entry,GADD45 Signaling,Glioblastoma Multiforme Signaling,…
mmu-miR-9	miR-9-5p (and other miRNAs w/seed CUUUGGU)	6.134	TargetScan Human	Moderate (predicted)	Arpc1a	ARPC1A	1.204	Actin Cytoskeleton Signaling,Actin Nucleation by ARP-WASP Complex,Axonal Guidance Signaling,CD28 Signaling in T Helper Cells,CDC42 Signaling,Clathrin-mediated Endocytosis Signaling,Ephrin Receptor Signaling,Epithelial Adherens Junction Signaling,Fcγ Receptor-mediated Phagocytosis in Macrophages and Monocytes,fMLP Signaling in Neutrophils,Integrin Signaling,Phagosome Formation,RAC Signaling,Reelin…
mmu-miR-9	miR-9-5p (and other miRNAs w/seed CUUUGGU)	6.134	TargetScan Human	Moderate (predicted)	Map3k3	MAP3K3	1.146	B Cell Receptor Signaling,Cardiac Hypertrophy Signaling,Cardiac Hypertrophy Signaling (Enhanced),CD27 Signaling in Lymphocytes,Dilated Cardiomyopathy Signaling Pathway,ERK5 Signaling,Germ Cell-Sertoli Cell Junction Signaling,GNRH Signaling,HGF Signaling,Natural Killer Cell Signaling,NF-κB Signaling,NGF Signaling,NUR77 Signaling in T Lymphocytes,PKCθ Signaling in T Lymphocytes,Production of Nitric…
mmu-miR-9	miR-9-5p (and other miRNAs w/seed CUUUGGU)	6.134	TargetScan Human	Moderate (predicted)	Chrm3	CHRM3	1.132	AMPK Signaling,Breast Cancer Regulation by Stathmin1,cAMP-mediated signaling,CREB Signaling in Neurons,eNOS Signaling,G-Protein Coupled Receptor Signaling,Gustation Pathway,Gαq Signaling,Gαs Signaling,Insulin Secretion Signaling Pathway,Phagosome Formation
mmu-miR-9	miR-9-5p (and other miRNAs w/seed CUUUGGU)	6.134	TargetScan Human	Moderate (predicted)	Lcp2	LCP2	1.099	CD28 Signaling in T Helper Cells,CTLA4 Signaling in Cytotoxic T Lymphocytes,Fc Epsilon RI Signaling,Fcγ Receptor-mediated Phagocytosis in Macrophages and Monocytes,GP6 Signaling Pathway,ICOS-ICOSL Signaling in T Helper Cells,Natural Killer Cell Signaling,PD-1, PD-L1 cancer immunotherapy pathway,Phospholipase C Signaling,PKCθ Signaling in T Lymphocytes,Role of NFAT in Regulation of the Immune Resp…
mmu-miR-9	miR-9-5p (and other miRNAs w/seed CUUUGGU)	6.134	TargetScan Human	High (predicted)	Ctnna1	CTNNA1	1.083	Endometrial Cancer Signaling,Epithelial Adherens Junction Signaling,Germ Cell-Sertoli Cell Junction Signaling,Leukocyte Extravasation Signaling,Molecular Mechanisms of Cancer,Osteoarthritis Pathway,Remodeling of Epithelial Adherens Junctions,Sertoli Cell-Sertoli Cell Junction Signaling,Tight Junction Signaling
mmu-miR-9	miR-9-5p (and other miRNAs w/seed CUUUGGU)	6.134	TargetScan Human	Moderate (predicted)	Inhbb	INHBB	1.059	TGF-β Signaling
mmu-miR-9	miR-9-5p (and other miRNAs w/seed CUUUGGU)	6.134	TargetScan Human	Moderate (predicted)	Fgf9	FGF9	1.046	Actin Cytoskeleton Signaling,Airway Pathology in Chronic Obstructive Pulmonary Disease,Bladder Cancer Signaling,Cardiac Hypertrophy Signaling (Enhanced),Clathrin-mediated Endocytosis Signaling,FGF Signaling,Ovarian Cancer Signaling,Regulation Of The Epithelial Mesenchymal Transition By Growth Factors Pathway,Regulation of the Epithelial-Mesenchymal Transition Pathway,Tumor Microenvironment Pathway
mmu-miR-9	miR-9-5p (and other miRNAs w/seed CUUUGGU)	6.134	Ingenuity Expert Findings	Experimentally Observed	Jak3	JAK3	1.039	CD40 Signaling,Colorectal Cancer Metastasis Signaling,ERB2-ERBB3 Signaling,Estrogen Receptor Signaling,Glucocorticoid Receptor Signaling,IL-15 Production,IL-15 Signaling,IL-17A Signaling in Airway Cells,IL-2 Signaling,IL-4 Signaling,IL-7 Signaling Pathway,IL-9 Signaling,iNOS Signaling,Insulin Secretion Signaling Pathway,Iron homeostasis signaling pathway,JAK/STAT Signaling,Molecular Mechanisms of…
mmu-miR-9	miR-9-5p (and other miRNAs w/seed CUUUGGU)	6.134	TargetScan Human	Moderate (predicted)	Arf6	ARF6	1.017	Clathrin-mediated Endocytosis Signaling,Fcγ Receptor-mediated Phagocytosis in Macrophages and Monocytes,Ferroptosis Signaling Pathway,HER-2 Signaling in Breast Cancer,Integrin Signaling,Lipid Antigen Presentation by CD1,Macropinocytosis Signaling,Paxillin Signaling,Phagosome Formation,Remodeling of Epithelial Adherens Junctions
mmu-miR-9	miR-9-5p (and other miRNAs w/seed CUUUGGU)	6.134	TargetScan Human,miRecords	Experimentally Observed,Moderate (predicted)	Nfkb1	NFKB1	1.014	4-1BB Signaling in T Lymphocytes,Activation of IRF by Cytosolic Pattern Recognition Receptors,Acute Myeloid Leukemia Signaling,Acute Phase Response Signaling,Adrenomedullin signaling pathway,Altered T Cell and B Cell Signaling in Rheumatoid Arthritis,Androgen Signaling,Angiopoietin Signaling,Antioxidant Action of Vitamin C,Apelin Endothelial Signaling Pathway,Apelin Pancreas Signaling Pathway,Apo…
mmu-miR-9	miR-9-5p (and other miRNAs w/seed CUUUGGU)	6.134	TargetScan Human	High (predicted)	Mtmr2	MTMR2	1.013	3-phosphoinositide Biosynthesis,3-phosphoinositide Degradation,D-myo-inositol (1,4,5,6)-Tetrakisphosphate Biosynthesis,D-myo-inositol (3,4,5,6)-tetrakisphosphate Biosynthesis,D-myo-inositol-5-phosphate Metabolism,Germ Cell-Sertoli Cell Junction Signaling,Sertoli Cell-Sertoli Cell Junction Signaling,Superpathway of Inositol Phosphate Compounds
