# Supplementary material for: MicroRNAs regulate alveolar macrophage homeostasis and its function in lung fibrosis
Source: Front Immunol. 2025 Jun 23;16:1598306. doi: 10.3389/fimmu.2025.1598306 (PMC12231002; doi:10.3389/fimmu.2025.1598306)
Supplement: Supplementary file 6 [file Table5.xlsx]

## Sheet: IPA upstream miRNAs
Supplemental Table 5: Putative upstream miRNAs in Mo-AMs during BLM-PF predicted by IPA
ID	Symbol	Expr Log Ratio	Source	Confidence	ID	Symbol	Expr Fold Change	Pathway
mmu-let-7c	let-7a-5p (and other miRNAs w/seed GAGGUAG)	4.257	TargetScan Human	High (predicted)	Styxl1	STYXL1	9.831	3-phosphoinositide Biosynthesis,3-phosphoinositide Degradation,D-myo-inositol (1,4,5,6)-Tetrakisphosphate Biosynthesis,D-myo-inositol (3,4,5,6)-tetrakisphosphate Biosynthesis,D-myo-inositol-5-phosphate Metabolism,Superpathway of Inositol Phosphate Compounds
mmu-let-7c	let-7a-5p (and other miRNAs w/seed GAGGUAG)	4.257	TargetScan Human	Moderate (predicted)	Bmp5	BMP5	6.938	Axonal Guidance Signaling,Basal Cell Carcinoma Signaling,BMP signaling pathway,Cardiomyocyte Differentiation via BMP Receptors,Factors Promoting Cardiogenesis in Vertebrates,Human Embryonic Stem Cell Pluripotency,Iron homeostasis signaling pathway,Molecular Mechanisms of Cancer,Role of NANOG in Mammalian Embryonic Stem Cell Pluripotency,Role of Osteoblasts, Osteoclasts and Chondrocytes in Rheumat…
mmu-let-7c	let-7a-5p (and other miRNAs w/seed GAGGUAG)	4.257	TargetScan Human	Moderate (predicted)	Capn3	CAPN3	4.238	Amyloid Processing,Amyotrophic Lateral Sclerosis Signaling,Apoptosis Signaling,FAK Signaling,Huntington's Disease Signaling,Integrin Signaling,Necroptosis Signaling Pathway,nNOS Signaling in Neurons,nNOS Signaling in Skeletal Muscle Cells,Regulation of Cellular Mechanics by Calpain Protease,Senescence Pathway
mmu-let-7c	let-7a-5p (and other miRNAs w/seed GAGGUAG)	4.257	TargetScan Human	High (predicted)	Adrb3	ADRB3	4.041	AMPK Signaling,Breast Cancer Regulation by Stathmin1,cAMP-mediated signaling,Cardiac Hypertrophy Signaling,CREB Signaling in Neurons,G-Protein Coupled Receptor Signaling,GPCR-Mediated Integration of Enteroendocrine Signaling Exemplified by an L Cell,Gαs Signaling,MYC Mediated Apoptosis Signaling,Nitric Oxide Signaling in the Cardiovascular System,Phagosome Formation,White Adipose Tissue Browning …
mmu-let-7c	let-7a-5p (and other miRNAs w/seed GAGGUAG)	4.257	TarBase	Experimentally Observed	F2	F2	4.041	Actin Cytoskeleton Signaling,Acute Phase Response Signaling,Clathrin-mediated Endocytosis Signaling,Coagulation System,Extrinsic Prothrombin Activation Pathway,Gα12/13 Signaling,Intrinsic Prothrombin Activation Pathway,p70S6K Signaling,Role of Tissue Factor in Cancer,Thrombin Signaling
mmu-let-7c	let-7a-5p (and other miRNAs w/seed GAGGUAG)	4.257	TargetScan Human	Moderate (predicted)	Gnat1	GNAT1	4.041	AMPK Signaling,Androgen Signaling,Apelin Endothelial Signaling Pathway,Apelin Muscle Signaling Pathway,Axonal Guidance Signaling,Cardiac Hypertrophy Signaling,Cardiac β-adrenergic Signaling,CCR3 Signaling in Eosinophils,CCR5 Signaling in Macrophages,Colorectal Cancer Metastasis Signaling,CREB Signaling in Neurons,CXCR4 Signaling,Endothelin-1 Signaling,Ephrin B Signaling,Ephrin Receptor Signaling,…
mmu-let-7c	let-7a-5p (and other miRNAs w/seed GAGGUAG)	4.257	TargetScan Human	High (predicted)	Wnt9a	WNT9A	3.801	Axonal Guidance Signaling,Basal Cell Carcinoma Signaling,Cardiac Hypertrophy Signaling (Enhanced),Colorectal Cancer Metastasis Signaling,Factors Promoting Cardiogenesis in Vertebrates,Glioblastoma Multiforme Signaling,Hepatic Fibrosis Signaling Pathway,HOTAIR Regulatory Pathway,Human Embryonic Stem Cell Pluripotency,Molecular Mechanisms of Cancer,Ovarian Cancer Signaling,PCP (Planar Cell Polarity…
mmu-let-7c	let-7a-5p (and other miRNAs w/seed GAGGUAG)	4.257	TargetScan Human	Moderate (predicted)	Mest	MEST	2.928	Regulation Of The Epithelial Mesenchymal Transition By Growth Factors Pathway
mmu-let-7c	let-7a-5p (and other miRNAs w/seed GAGGUAG)	4.257	TargetScan Human	High (predicted)	Ccnd2	CCND2	2.893	Aryl Hydrocarbon Receptor Signaling,Breast Cancer Regulation by Stathmin1,Cell Cycle: G1/S Checkpoint Regulation,Chronic Myeloid Leukemia Signaling,Cyclins and Cell Cycle Regulation,Endocannabinoid Cancer Inhibition Pathway,Erythropoietin Signaling Pathway,GADD45 Signaling,Glioblastoma Multiforme Signaling,Glioma Signaling,Hereditary Breast Cancer Signaling,IL-8 Signaling,Molecular Mechanisms of …
mmu-let-7c	let-7a-5p (and other miRNAs w/seed GAGGUAG)	4.257	TargetScan Human	Moderate (predicted)	Cd28	CD28	2.89	Allograft Rejection Signaling,Altered T Cell and B Cell Signaling in Rheumatoid Arthritis,Antiproliferative Role of TOB in T Cell Signaling,Autoimmune Thyroid Disease Signaling,CD28 Signaling in T Helper Cells,Communication between Innate and Adaptive Immune Cells,Crosstalk between Dendritic Cells and Natural Killer Cells,CTLA4 Signaling in Cytotoxic T Lymphocytes,Graft-versus-Host Disease Signal…
mmu-let-7c	let-7a-5p (and other miRNAs w/seed GAGGUAG)	4.257	TargetScan Human	Moderate (predicted)	Acta1	ACTA1	2.624	Actin Cytoskeleton Signaling,Agranulocyte Adhesion and Diapedesis,Agrin Interactions at Neuromuscular Junction,Calcium Signaling,Caveolar-mediated Endocytosis Signaling,Cellular Effects of Sildenafil (Viagra),Clathrin-mediated Endocytosis Signaling,Crosstalk between Dendritic Cells and Natural Killer Cells,Death Receptor Signaling,Dilated Cardiomyopathy Signaling Pathway,EIF2 Signaling,FAK Signal…
mmu-let-7c	let-7a-5p (and other miRNAs w/seed GAGGUAG)	4.257	TargetScan Human	High (predicted)	Fasl	FASLG	2.366	Airway Pathology in Chronic Obstructive Pulmonary Disease,Allograft Rejection Signaling,Altered T Cell and B Cell Signaling in Rheumatoid Arthritis,Apoptosis Signaling,Aryl Hydrocarbon Receptor Signaling,Autoimmune Thyroid Disease Signaling,Cardiac Hypertrophy Signaling (Enhanced),CCR5 Signaling in Macrophages,Coronavirus Pathogenesis Pathway,Corticotropin Releasing Hormone Signaling,Crosstalk be…
mmu-let-7c	let-7a-5p (and other miRNAs w/seed GAGGUAG)	4.257	TargetScan Human	Moderate (predicted)	Creb3l4	CREB3L4	2.132	AMPK Signaling,ATM Signaling,Autophagy,B Cell Receptor Signaling,Breast Cancer Regulation by Stathmin1,Calcium Signaling,cAMP-mediated signaling,Circadian Rhythm Signaling,Corticotropin Releasing Hormone Signaling,CREB Signaling in Neurons,Dendritic Cell Maturation,Dopamine-DARPP32 Feedback in cAMP Signaling,Endocannabinoid Cancer Inhibition Pathway,Endocannabinoid Developing Neuron Pathway,Ephri…
mmu-let-7c	let-7a-5p (and other miRNAs w/seed GAGGUAG)	4.257	TargetScan Human	High (predicted)	Cdc34	CDC34	1.928	Antiproliferative Role of TOB in T Cell Signaling,Cell Cycle: G1/S Checkpoint Regulation,Cell Cycle: G2/M DNA Damage Checkpoint Regulation,Cyclins and Cell Cycle Regulation,Hypoxia Signaling in the Cardiovascular System,Iron homeostasis signaling pathway,NRF2-mediated Oxidative Stress Response,Protein Ubiquitination Pathway
mmu-let-7c	let-7a-5p (and other miRNAs w/seed GAGGUAG)	4.257	TargetScan Human	Moderate (predicted)	Nck2	NCK2	1.928	Actin Nucleation by ARP-WASP Complex,Axonal Guidance Signaling,Ephrin B Signaling,Ephrin Receptor Signaling,ERBB Signaling,Fcγ Receptor-mediated Phagocytosis in Macrophages and Monocytes,ILK Signaling,Integrin Signaling,Netrin Signaling,PAK Signaling,Paxillin Signaling
mmu-let-7c	let-7a-5p (and other miRNAs w/seed GAGGUAG)	4.257	TargetScan Human	Moderate (predicted)	Pld3	PLD3	1.88	Antioxidant Action of Vitamin C,Choline Biosynthesis III,Endothelin-1 Signaling,Fcγ Receptor-mediated Phagocytosis in Macrophages and Monocytes,Gαq Signaling,IL-8 Signaling,mTOR Signaling,Pancreatic Adenocarcinoma Signaling,Phagosome Formation,Phospholipase C Signaling,Phospholipases
mmu-let-7c	let-7a-5p (and other miRNAs w/seed GAGGUAG)	4.257	TargetScan Human	Moderate (predicted)	Med6	MED6	1.877	Estrogen Receptor Signaling
mmu-let-7c	let-7a-5p (and other miRNAs w/seed GAGGUAG)	4.257	Ingenuity Expert Findings	Experimentally Observed	Pdgfa	PDGFA	1.717	Actin Cytoskeleton Signaling,Atherosclerosis Signaling,Axonal Guidance Signaling,Clathrin-mediated Endocytosis Signaling,Ephrin Receptor Signaling,Glioblastoma Multiforme Signaling,Glioma Signaling,Hepatic Fibrosis / Hepatic Stellate Cell Activation,Hepatic Fibrosis Signaling Pathway,Human Embryonic Stem Cell Pluripotency,Iron homeostasis signaling pathway,Macropinocytosis Signaling,PAK Signaling…
mmu-let-7c	let-7a-5p (and other miRNAs w/seed GAGGUAG)	4.257	TargetScan Human	Moderate (predicted)	Cacnb4	CACNB4	1.69	Amyotrophic Lateral Sclerosis Signaling,Androgen Signaling,Calcium Signaling,Cardiac Hypertrophy Signaling,Cardiac Hypertrophy Signaling (Enhanced),Cardiac β-adrenergic Signaling,CCR5 Signaling in Macrophages,Cellular Effects of Sildenafil (Viagra),Corticotropin Releasing Hormone Signaling,CREB Signaling in Neurons,Dilated Cardiomyopathy Signaling Pathway,Dopamine-DARPP32 Feedback in cAMP Signali…
mmu-let-7c	let-7a-5p (and other miRNAs w/seed GAGGUAG)	4.257	TargetScan Human	Moderate (predicted)	Ghr	GHR	1.678	Cardiac Hypertrophy Signaling (Enhanced),CREB Signaling in Neurons,Glucocorticoid Receptor Signaling,Growth Hormone Signaling,Insulin Secretion Signaling Pathway,NF-κB Signaling,PI3K/AKT Signaling,PPARα/RXRα Activation,PTEN Signaling,Role of JAK2 in Hormone-like Cytokine Signaling,STAT3 Pathway
mmu-let-7c	let-7a-5p (and other miRNAs w/seed GAGGUAG)	4.257	TargetScan Human,miRecords	Experimentally Observed,High (predicted)	Cdc25a	CDC25A	1.65	3-phosphoinositide Biosynthesis,3-phosphoinositide Degradation,ATM Signaling,Cell Cycle: G1/S Checkpoint Regulation,Cyclins and Cell Cycle Regulation,D-myo-inositol (1,4,5,6)-Tetrakisphosphate Biosynthesis,D-myo-inositol (3,4,5,6)-tetrakisphosphate Biosynthesis,D-myo-inositol-5-phosphate Metabolism,Estrogen-mediated S-phase Entry,IL-7 Signaling Pathway,Mitotic Roles of Polo-Like Kinase,Molecular …
mmu-let-7c	let-7a-5p (and other miRNAs w/seed GAGGUAG)	4.257	TargetScan Human	High (predicted)	Adrb2	ADRB2	1.596	AMPK Signaling,Breast Cancer Regulation by Stathmin1,cAMP-mediated signaling,Cardiac Hypertrophy Signaling,Cardiac Hypertrophy Signaling (Enhanced),CREB Signaling in Neurons,G-Protein Coupled Receptor Signaling,Glucocorticoid Receptor Signaling,GPCR-Mediated Integration of Enteroendocrine Signaling Exemplified by an L Cell,Gαs Signaling,MYC Mediated Apoptosis Signaling,Phagosome Formation
mmu-let-7c	let-7a-5p (and other miRNAs w/seed GAGGUAG)	4.257	TargetScan Human	Moderate (predicted)	Cfl2	CFL2	1.559	Actin Cytoskeleton Signaling,Axonal Guidance Signaling,B Cell Receptor Signaling,CCR3 Signaling in Eosinophils,CDC42 Signaling,Ephrin A Signaling,Ephrin B Signaling,Ephrin Receptor Signaling,Epithelial Adherens Junction Signaling,Estrogen Receptor Signaling,Germ Cell-Sertoli Cell Junction Signaling,ILK Signaling,Natural Killer Cell Signaling,PAK Signaling,Phagosome Formation,RAC Signaling,RHOA Si…
mmu-let-7c	let-7a-5p (and other miRNAs w/seed GAGGUAG)	4.257	miRecords	Experimentally Observed	Vim	VIM	1.534	14-3-3-mediated Signaling,CSDE1 Signaling Pathway,Endocannabinoid Cancer Inhibition Pathway,HIF1α Signaling,HOTAIR Regulatory Pathway,ILK Signaling,MSP-RON Signaling In Cancer Cells Pathway,Regulation Of The Epithelial Mesenchymal Transition By Growth Factors Pathway,Signaling by Rho Family GTPases
mmu-let-7c	let-7a-5p (and other miRNAs w/seed GAGGUAG)	4.257	TargetScan Human	High (predicted)	Arg2	ARG2	1.521	Arginine Degradation I (Arginase Pathway),Arginine Degradation VI (Arginase 2 Pathway),Citrulline Biosynthesis,Estrogen Receptor Signaling,Glucocorticoid Receptor Signaling,IL-10 Signaling,LXR/RXR Activation,Nitric Oxide Signaling in the Cardiovascular System,Production of Nitric Oxide and Reactive Oxygen Species in Macrophages,Sirtuin Signaling Pathway,Superpathway of Citrulline Metabolism,Urea …
mmu-let-7c	let-7a-5p (and other miRNAs w/seed GAGGUAG)	4.257	TargetScan Human	Moderate (predicted)	Dusp1	DUSP1	1.497	3-phosphoinositide Biosynthesis,3-phosphoinositide Degradation,Aldosterone Signaling in Epithelial Cells,cAMP-mediated signaling,D-myo-inositol (1,4,5,6)-Tetrakisphosphate Biosynthesis,D-myo-inositol (3,4,5,6)-tetrakisphosphate Biosynthesis,D-myo-inositol-5-phosphate Metabolism,ERK/MAPK Signaling,G-Protein Coupled Receptor Signaling,Glucocorticoid Receptor Signaling,p38 MAPK Signaling,Protein Kin…
mmu-let-7c	let-7a-5p (and other miRNAs w/seed GAGGUAG)	4.257	TargetScan Human	Moderate (predicted)	Dusp4	DUSP4	1.489	3-phosphoinositide Biosynthesis,3-phosphoinositide Degradation,cAMP-mediated signaling,D-myo-inositol (1,4,5,6)-Tetrakisphosphate Biosynthesis,D-myo-inositol (3,4,5,6)-tetrakisphosphate Biosynthesis,D-myo-inositol-5-phosphate Metabolism,ERK/MAPK Signaling,G-Protein Coupled Receptor Signaling,Protein Kinase A Signaling,SAPK/JNK Signaling,Superpathway of Inositol Phosphate Compounds
mmu-let-7c	let-7a-5p (and other miRNAs w/seed GAGGUAG)	4.257	TargetScan Human	Moderate (predicted)	Itgb7	ITGB7	1.468	Actin Cytoskeleton Signaling,Actin Nucleation by ARP-WASP Complex,Agranulocyte Adhesion and Diapedesis,Axonal Guidance Signaling,Cardiac Hypertrophy Signaling (Enhanced),Caveolar-mediated Endocytosis Signaling,CDC42 Signaling,Clathrin-mediated Endocytosis Signaling,Ephrin Receptor Signaling,ERK/MAPK Signaling,FAK Signaling,Hepatic Fibrosis Signaling Pathway,HER-2 Signaling in Breast Cancer,HGF Si…
mmu-let-7c	let-7a-5p (and other miRNAs w/seed GAGGUAG)	4.257	TarBase,miRecords	Experimentally Observed	Kras	KRAS	1.364	14-3-3-mediated Signaling,Actin Cytoskeleton Signaling,Actin Nucleation by ARP-WASP Complex,Acute Myeloid Leukemia Signaling,Acute Phase Response Signaling,Adrenomedullin signaling pathway,Agrin Interactions at Neuromuscular Junction,Aldosterone Signaling in Epithelial Cells,Angiopoietin Signaling,Antiproliferative Role of Somatostatin Receptor 2,Apelin Endothelial Signaling Pathway,Apoptosis Sig…
mmu-let-7c	let-7a-5p (and other miRNAs w/seed GAGGUAG)	4.257	TargetScan Human	Moderate (predicted)	Rab11fip2	RAB11FIP2	1.351	IL-8 Signaling
mmu-let-7c	let-7a-5p (and other miRNAs w/seed GAGGUAG)	4.257	TargetScan Human	Moderate (predicted)	Cyp2u1	CYP2U1	1.335	Acetone Degradation I (to Methylglyoxal),Bupropion Degradation,Estrogen Biosynthesis,LPS/IL-1 Mediated Inhibition of RXR Function,Melatonin Degradation I,Nicotine Degradation II,Nicotine Degradation III,NRF2-mediated Oxidative Stress Response,Oxidative Ethanol Degradation III,Superpathway of Melatonin Degradation
mmu-let-7c	let-7a-5p (and other miRNAs w/seed GAGGUAG)	4.257	TargetScan Human	Moderate (predicted)	Inpp5a	INPP5A	1.303	1D-myo-inositol Hexakisphosphate Biosynthesis II (Mammalian),D-myo-inositol (1,3,4)-trisphosphate Biosynthesis,D-myo-inositol (1,4,5)-trisphosphate Degradation,Superpathway of D-myo-inositol (1,4,5)-trisphosphate Metabolism,Superpathway of Inositol Phosphate Compounds
mmu-let-7c	let-7a-5p (and other miRNAs w/seed GAGGUAG)	4.257	Ingenuity Expert Findings,TargetScan Human	Experimentally Observed,Moderate (predicted)	Bcl2l1	BCL2L1	1.302	Amyotrophic Lateral Sclerosis Signaling,Apoptosis Signaling,B Cell Receptor Signaling,CD27 Signaling in Lymphocytes,Chronic Myeloid Leukemia Signaling,Colorectal Cancer Metastasis Signaling,Docosahexaenoic Acid (DHA) Signaling,Erythropoietin Signaling Pathway,Glucocorticoid Receptor Signaling,GM-CSF Signaling,Huntington's Disease Signaling,IL-15 Signaling,IL-8 Signaling,Induction of Apoptosis by …
mmu-let-7c	let-7a-5p (and other miRNAs w/seed GAGGUAG)	4.257	TargetScan Human	High (predicted)	Cdkn1a	CDKN1A	1.274	AMPK Signaling,Antiproliferative Role of Somatostatin Receptor 2,Aryl Hydrocarbon Receptor Signaling,ATM Signaling,BAG2 Signaling Pathway,BEX2 Signaling Pathway,Bladder Cancer Signaling,Cell Cycle: G1/S Checkpoint Regulation,Cell Cycle: G2/M DNA Damage Checkpoint Regulation,Chronic Myeloid Leukemia Signaling,Cyclins and Cell Cycle Regulation,Endocannabinoid Cancer Inhibition Pathway,Estrogen Rece…
mmu-let-7c	let-7a-5p (and other miRNAs w/seed GAGGUAG)	4.257	TargetScan Human	Moderate (predicted)	Cd86	CD86	1.269	Allograft Rejection Signaling,Altered T Cell and B Cell Signaling in Rheumatoid Arthritis,Autoimmune Thyroid Disease Signaling,B Cell Development,CD28 Signaling in T Helper Cells,Communication between Innate and Adaptive Immune Cells,Crosstalk between Dendritic Cells and Natural Killer Cells,CTLA4 Signaling in Cytotoxic T Lymphocytes,Dendritic Cell Maturation,Graft-versus-Host Disease Signaling,I…
mmu-let-7c	let-7a-5p (and other miRNAs w/seed GAGGUAG)	4.257	miRecords	Experimentally Observed	Acp1	ACP1	1.255	3-phosphoinositide Biosynthesis,3-phosphoinositide Degradation,D-myo-inositol (1,4,5,6)-Tetrakisphosphate Biosynthesis,D-myo-inositol (3,4,5,6)-tetrakisphosphate Biosynthesis,D-myo-inositol-5-phosphate Metabolism,Ephrin B Signaling,Ephrin Receptor Signaling,NAD Phosphorylation and Dephosphorylation,NAD Salvage Pathway II,PDGF Signaling,Protein Kinase A Signaling,Superpathway of Inositol Phosphate…
mmu-let-7c	let-7a-5p (and other miRNAs w/seed GAGGUAG)	4.257	TargetScan Human	High (predicted)	Polr2d	POLR2D	1.245	Androgen Signaling,Assembly of RNA Polymerase II Complex,CREB Signaling in Neurons,Glucocorticoid Receptor Signaling,Hereditary Breast Cancer Signaling,Huntington's Disease Signaling,NAD Signaling Pathway,NER (Nucleotide Excision Repair, Enhanced Pathway),Nucleotide Excision Repair Pathway
mmu-let-7c	let-7a-5p (and other miRNAs w/seed GAGGUAG)	4.257	TargetScan Human	Moderate (predicted)	Acvr2b	ACVR2B	1.24	Cardiac Hypertrophy Signaling (Enhanced),Epithelial Adherens Junction Signaling,Factors Promoting Cardiogenesis in Vertebrates,FAT10 Cancer Signaling Pathway,Hepatic Fibrosis Signaling Pathway,Neuroinflammation Signaling Pathway,PPARα/RXRα Activation,Senescence Pathway,T Cell Exhaustion Signaling Pathway,TGF-β Signaling,Th1 and Th2 Activation Pathway,Th2 Pathway,WNT/β-catenin Signaling
mmu-let-7c	let-7a-5p (and other miRNAs w/seed GAGGUAG)	4.257	TarBase	Experimentally Observed	Polr2c	POLR2C	1.225	Androgen Signaling,Assembly of RNA Polymerase II Complex,CREB Signaling in Neurons,Glucocorticoid Receptor Signaling,Hereditary Breast Cancer Signaling,Huntington's Disease Signaling,NAD Signaling Pathway,NER (Nucleotide Excision Repair, Enhanced Pathway),Nucleotide Excision Repair Pathway
mmu-let-7c	let-7a-5p (and other miRNAs w/seed GAGGUAG)	4.257	Ingenuity Expert Findings,TarBase,miRecords	Experimentally Observed	Myc	MYC	1.206	Acute Myeloid Leukemia Signaling,Aryl Hydrocarbon Receptor Signaling,Autophagy,BAG2 Signaling Pathway,Bladder Cancer Signaling,Cardiac Hypertrophy Signaling (Enhanced),Cell Cycle: G1/S Checkpoint Regulation,Chronic Myeloid Leukemia Signaling,Colorectal Cancer Metastasis Signaling,CSDE1 Signaling Pathway,EIF2 Signaling,Endocannabinoid Cancer Inhibition Pathway,Endometrial Cancer Signaling,Endothel…
mmu-let-7c	let-7a-5p (and other miRNAs w/seed GAGGUAG)	4.257	miRecords	Experimentally Observed	Smox	SMOX	1.178	Dopamine Degradation,Dopamine Receptor Signaling,LPS/IL-1 Mediated Inhibition of RXR Function,Melatonin Degradation II,Noradrenaline and Adrenaline Degradation,Phenylalanine Degradation IV (Mammalian, via Side Chain),Putrescine Degradation III,Serotonin Degradation,Serotonin Receptor Signaling,Spermine and Spermidine Degradation I,Superpathway of Melatonin Degradation,Tryptophan Degradation X (Ma…
mmu-let-7c	let-7a-5p (and other miRNAs w/seed GAGGUAG)	4.257	TargetScan Human	Moderate (predicted)	Limk2	LIMK2	1.161	Actin Cytoskeleton Signaling,Axonal Guidance Signaling,CCR3 Signaling in Eosinophils,CDC42 Signaling,Chemokine Signaling,Ephrin Receptor Signaling,Epithelial Adherens Junction Signaling,Estrogen Receptor Signaling,Germ Cell-Sertoli Cell Junction Signaling,IL-8 Signaling,Natural Killer Cell Signaling,PAK Signaling,Phagosome Formation,Pyridoxal 5'-phosphate Salvage Pathway,RAC Signaling,RHOA Signal…
mmu-let-7c	let-7a-5p (and other miRNAs w/seed GAGGUAG)	4.257	TarBase	Experimentally Observed	Ppp1r7	PPP1R7	1.15	3-phosphoinositide Biosynthesis,3-phosphoinositide Degradation,Breast Cancer Regulation by Stathmin1,Cardiac β-adrenergic Signaling,CDK5 Signaling,D-myo-inositol (1,4,5,6)-Tetrakisphosphate Biosynthesis,D-myo-inositol (3,4,5,6)-tetrakisphosphate Biosynthesis,D-myo-inositol-5-phosphate Metabolism,Dopamine Receptor Signaling,Dopamine-DARPP32 Feedback in cAMP Signaling,ERK/MAPK Signaling,HIPPO signa…
mmu-let-7c	let-7a-5p (and other miRNAs w/seed GAGGUAG)	4.257	TargetScan Human	Moderate (predicted)	Map3k3	MAP3K3	1.146	B Cell Receptor Signaling,Cardiac Hypertrophy Signaling,Cardiac Hypertrophy Signaling (Enhanced),CD27 Signaling in Lymphocytes,Dilated Cardiomyopathy Signaling Pathway,ERK5 Signaling,Germ Cell-Sertoli Cell Junction Signaling,GNRH Signaling,HGF Signaling,Natural Killer Cell Signaling,NF-κB Signaling,NGF Signaling,NUR77 Signaling in T Lymphocytes,PKCθ Signaling in T Lymphocytes,Production of Nitric…
mmu-let-7c	let-7a-5p (and other miRNAs w/seed GAGGUAG)	4.257	TargetScan Human	High (predicted)	Fas	FAS	1.136	Allograft Rejection Signaling,Altered T Cell and B Cell Signaling in Rheumatoid Arthritis,Apelin Liver Signaling Pathway,Apoptosis Signaling,Aryl Hydrocarbon Receptor Signaling,Autoimmune Thyroid Disease Signaling,CCR5 Signaling in Macrophages,Crosstalk between Dendritic Cells and Natural Killer Cells,Cytotoxic T Lymphocyte-mediated Apoptosis of Target Cells,Death Receptor Signaling,Graft-versus-…
mmu-let-7c	let-7a-5p (and other miRNAs w/seed GAGGUAG)	4.257	TargetScan Human	High (predicted)	Tubb4a	TUBB4A	1.119	14-3-3-mediated Signaling,Axonal Guidance Signaling,Breast Cancer Regulation by Stathmin1,Coronavirus Replication Pathway,Gap Junction Signaling,Germ Cell-Sertoli Cell Junction Signaling,Phagosome Maturation,Remodeling of Epithelial Adherens Junctions,Sertoli Cell-Sertoli Cell Junction Signaling
mmu-let-7c	let-7a-5p (and other miRNAs w/seed GAGGUAG)	4.257	TargetScan Human	Moderate (predicted)	Ppp1r8	PPP1R8	1.088	3-phosphoinositide Biosynthesis,3-phosphoinositide Degradation,D-myo-inositol (1,4,5,6)-Tetrakisphosphate Biosynthesis,D-myo-inositol (3,4,5,6)-tetrakisphosphate Biosynthesis,D-myo-inositol-5-phosphate Metabolism,Role of OCT4 in Mammalian Embryonic Stem Cell Pluripotency,Superpathway of Inositol Phosphate Compounds
mmu-let-7c	let-7a-5p (and other miRNAs w/seed GAGGUAG)	4.257	TarBase	Experimentally Observed	Rhog	RHOG	1.076	Actin Nucleation by ARP-WASP Complex,Cardiac Hypertrophy Signaling,Cholecystokinin/Gastrin-mediated Signaling,Colorectal Cancer Metastasis Signaling,CXCR4 Signaling,Germ Cell-Sertoli Cell Junction Signaling,Glioblastoma Multiforme Signaling,Glioma Invasiveness Signaling,GP6 Signaling Pathway,Gαq Signaling,Hepatic Fibrosis Signaling Pathway,HMGB1 Signaling,IL-8 Signaling,ILK Signaling,Integrin Sig…
mmu-let-7c	let-7a-5p (and other miRNAs w/seed GAGGUAG)	4.257	TargetScan Human	Moderate (predicted)	Osm	OSM	1.06	Acute Phase Response Signaling,Airway Inflammation in Asthma,Airway Pathology in Chronic Obstructive Pulmonary Disease,Cardiac Hypertrophy Signaling (Enhanced),Erythropoietin Signaling Pathway,Hepatic Cholestasis,HMGB1 Signaling,IL-17 Signaling,Oncostatin M Signaling,Role of JAK family kinases in IL-6-type Cytokine Signaling,Role of Macrophages, Fibroblasts and Endothelial Cells in Rheumatoid Art…
mmu-let-7c	let-7a-5p (and other miRNAs w/seed GAGGUAG)	4.257	TargetScan Human	Moderate (predicted)	Wnt7a	WNT7A	1.059	Axonal Guidance Signaling,Basal Cell Carcinoma Signaling,Cardiac Hypertrophy Signaling (Enhanced),Colorectal Cancer Metastasis Signaling,Factors Promoting Cardiogenesis in Vertebrates,Glioblastoma Multiforme Signaling,Hepatic Fibrosis Signaling Pathway,HOTAIR Regulatory Pathway,Human Embryonic Stem Cell Pluripotency,Molecular Mechanisms of Cancer,Ovarian Cancer Signaling,PCP (Planar Cell Polarity…
mmu-let-7c	let-7a-5p (and other miRNAs w/seed GAGGUAG)	4.257	TargetScan Human	High (predicted)	Gng5	GNG5	1.057	AMPK Signaling,Androgen Signaling,Antiproliferative Role of Somatostatin Receptor 2,Apelin Endothelial Signaling Pathway,Apelin Muscle Signaling Pathway,Axonal Guidance Signaling,Breast Cancer Regulation by Stathmin1,Cardiac Hypertrophy Signaling,Cardiac Hypertrophy Signaling (Enhanced),Cardiac β-adrenergic Signaling,CCR3 Signaling in Eosinophils,CCR5 Signaling in Macrophages,Colorectal Cancer Me…
mmu-let-7c	let-7a-5p (and other miRNAs w/seed GAGGUAG)	4.257	TargetScan Human	Moderate (predicted)	Tab2	TAB2	1.055	IL-1 Signaling,IL-17 Signaling,Molecular Mechanisms of Cancer,Necroptosis Signaling Pathway,NF-κB Signaling,p38 MAPK Signaling,RANK Signaling in Osteoclasts,Role of Osteoblasts, Osteoclasts and Chondrocytes in Rheumatoid Arthritis,Role of PKR in Interferon Induction and Antiviral Response,Toll-like Receptor Signaling
mmu-let-7c	let-7a-5p (and other miRNAs w/seed GAGGUAG)	4.257	TargetScan Human	Moderate (predicted)	Crk	CRK	1.053	Actin Cytoskeleton Signaling,Angiopoietin Signaling,Axonal Guidance Signaling,Chronic Myeloid Leukemia Signaling,CXCR4 Signaling,Ephrin Receptor Signaling,Epithelial Adherens Junction Signaling,ERK/MAPK Signaling,FAK Signaling,Fcγ Receptor-mediated Phagocytosis in Macrophages and Monocytes,FGF Signaling,Insulin Receptor Signaling,Integrin Signaling,Leukocyte Extravasation Signaling,Melanocyte Dev…
mmu-let-7c	let-7a-5p (and other miRNAs w/seed GAGGUAG)	4.257	TargetScan Human	High (predicted)	Socs1	SOCS1	1.046	Acute Phase Response Signaling,Growth Hormone Signaling,IGF-1 Signaling,IL-2 Signaling,IL-4 Signaling,IL-6 Signaling,IL-7 Signaling Pathway,Interferon Signaling,JAK/STAT Signaling,MSP-RON Signaling In Macrophages Pathway,Prolactin Signaling,Role of JAK family kinases in IL-6-type Cytokine Signaling,Role of JAK1 and JAK3 in γc Cytokine Signaling,Role of JAK1, JAK2 and TYK2 in Interferon Signaling,…
mmu-let-7c	let-7a-5p (and other miRNAs w/seed GAGGUAG)	4.257	TarBase	Experimentally Observed	Dusp12	DUSP12	1.035	3-phosphoinositide Biosynthesis,3-phosphoinositide Degradation,D-myo-inositol (1,4,5,6)-Tetrakisphosphate Biosynthesis,D-myo-inositol (3,4,5,6)-tetrakisphosphate Biosynthesis,D-myo-inositol-5-phosphate Metabolism,Protein Kinase A Signaling,Superpathway of Inositol Phosphate Compounds
mmu-let-7c	let-7a-5p (and other miRNAs w/seed GAGGUAG)	4.257	TargetScan Human	Moderate (predicted)	Cd80	CD80	1.031	Allograft Rejection Signaling,Altered T Cell and B Cell Signaling in Rheumatoid Arthritis,Autoimmune Thyroid Disease Signaling,B Cell Development,CD28 Signaling in T Helper Cells,Communication between Innate and Adaptive Immune Cells,Crosstalk between Dendritic Cells and Natural Killer Cells,CTLA4 Signaling in Cytotoxic T Lymphocytes,Dendritic Cell Maturation,Graft-versus-Host Disease Signaling,I…
mmu-let-7c	let-7a-5p (and other miRNAs w/seed GAGGUAG)	4.257	TargetScan Human	High (predicted)	Trp53	TP53	1.026	Adipogenesis pathway,Amyotrophic Lateral Sclerosis Signaling,Apoptosis Signaling,Aryl Hydrocarbon Receptor Signaling,ATM Signaling,Autophagy,BAG2 Signaling Pathway,Basal Cell Carcinoma Signaling,BER (Base Excision Repair) Pathway,Bladder Cancer Signaling,Breast Cancer Regulation by Stathmin1,Cancer Drug Resistance By Drug Efflux,Cell Cycle: G1/S Checkpoint Regulation,Cell Cycle: G2/M DNA Damage C…
mmu-let-7c	let-7a-5p (and other miRNAs w/seed GAGGUAG)	4.257	TargetScan Human	Moderate (predicted)	Psenen	PSENEN	1.023	Amyloid Processing,ERBB4 Signaling,Mitochondrial Dysfunction,Molecular Mechanisms of Cancer,Neuroinflammation Signaling Pathway,Notch Signaling,Regulation Of The Epithelial Mesenchymal Transition In Development Pathway,Regulation of the Epithelial-Mesenchymal Transition Pathway,Th1 and Th2 Activation Pathway,Th1 Pathway,Th2 Pathway
mmu-let-7c	let-7a-5p (and other miRNAs w/seed GAGGUAG)	4.257	TargetScan Human	Moderate (predicted)	Ppp2r2a	PPP2R2A	1.02	3-phosphoinositide Biosynthesis,3-phosphoinositide Degradation,AMPK Signaling,ATM Signaling,Autophagy,BEX2 Signaling Pathway,Breast Cancer Regulation by Stathmin1,Cardiac β-adrenergic Signaling,CDK5 Signaling,Cell Cycle Regulation by BTG Family Proteins,Ceramide Signaling,CTLA4 Signaling in Cytotoxic T Lymphocytes,Cyclins and Cell Cycle Regulation,D-myo-inositol (1,4,5,6)-Tetrakisphosphate Biosyn…
mmu-let-7c	let-7a-5p (and other miRNAs w/seed GAGGUAG)	4.257	TargetScan Human	High (predicted)	E2f5	E2F5	1.015	Bladder Cancer Signaling,Breast Cancer Regulation by Stathmin1,Cell Cycle Regulation by BTG Family Proteins,Cell Cycle: G1/S Checkpoint Regulation,Chronic Myeloid Leukemia Signaling,Coronavirus Pathogenesis Pathway,Cyclins and Cell Cycle Regulation,Estrogen-mediated S-phase Entry,Glioblastoma Multiforme Signaling,Glioma Signaling,Molecular Mechanisms of Cancer,Non-Small Cell Lung Cancer Signaling…
mmu-miR-125b-5p	miR-125b-5p (and other miRNAs w/seed CCCUGAG)	3.635	TargetScan Human	Moderate (predicted)	Ifng	IFNG	9.831	Airway Inflammation in Asthma,Airway Pathology in Chronic Obstructive Pulmonary Disease,Allograft Rejection Signaling,Altered T Cell and B Cell Signaling in Rheumatoid Arthritis,Antigen Presentation Pathway,Atherosclerosis Signaling,Cardiac Hypertrophy Signaling (Enhanced),Colorectal Cancer Metastasis Signaling,Communication between Innate and Adaptive Immune Cells,Coronavirus Pathogenesis Pathwa…
mmu-miR-125b-5p	miR-125b-5p (and other miRNAs w/seed CCCUGAG)	3.635	TargetScan Human	Moderate (predicted)	Myl9	MYL9	5.769	Actin Cytoskeleton Signaling,Agranulocyte Adhesion and Diapedesis,Apelin Cardiomyocyte Signaling Pathway,Axonal Guidance Signaling,Calcium Signaling,Cardiac Hypertrophy Signaling,CDC42 Signaling,Cellular Effects of Sildenafil (Viagra),CXCR4 Signaling,Dilated Cardiomyopathy Signaling Pathway,Estrogen Receptor Signaling,Gα12/13 Signaling,Hepatic Fibrosis / Hepatic Stellate Cell Activation,Hepatic F…
mmu-miR-125b-5p	miR-125b-5p (and other miRNAs w/seed CCCUGAG)	3.635	TargetScan Human	Moderate (predicted)	Cyp3a41a	CYP3A5	4.041	Acetone Degradation I (to Methylglyoxal),Aryl Hydrocarbon Receptor Signaling,Bupropion Degradation,Estrogen Biosynthesis,Hepatic Cholestasis,LPS/IL-1 Mediated Inhibition of RXR Function,Melatonin Degradation I,Nicotine Degradation II,Nicotine Degradation III,NRF2-mediated Oxidative Stress Response,PXR/RXR Activation,Superpathway of Melatonin Degradation,Xenobiotic Metabolism CAR Signaling Pathway…
mmu-miR-125b-5p	miR-125b-5p (and other miRNAs w/seed CCCUGAG)	3.635	TargetScan Human	Moderate (predicted)	Aldh1a3	ALDH1A3	2.692	Aryl Hydrocarbon Receptor Signaling,Dopamine Degradation,Ethanol Degradation II,Ethanol Degradation IV,Fatty Acid α-oxidation,Histamine Degradation,LPS/IL-1 Mediated Inhibition of RXR Function,Noradrenaline and Adrenaline Degradation,Oxidative Ethanol Degradation III,Putrescine Degradation III,RAR Activation,Retinoate Biosynthesis I,Serotonin Degradation,Tryptophan Degradation X (Mammalian, via T…
mmu-miR-125b-5p	miR-125b-5p (and other miRNAs w/seed CCCUGAG)	3.635	TargetScan Human	Moderate (predicted)	Fgfr2	FGFR2	2.577	Adipogenesis pathway,Cardiac Hypertrophy Signaling (Enhanced),CREB Signaling in Neurons,FGF Signaling,Hepatic Fibrosis / Hepatic Stellate Cell Activation,Human Embryonic Stem Cell Pluripotency,IL-15 Production,NF-κB Signaling,PTEN Signaling,Regulation Of The Epithelial Mesenchymal Transition By Growth Factors Pathway,Regulation of the Epithelial-Mesenchymal Transition Pathway,Sperm Motility,STAT3…
mmu-miR-125b-5p	miR-125b-5p (and other miRNAs w/seed CCCUGAG)	3.635	TargetScan Human	Moderate (predicted)	Itga7	ITGA7	2.56	Actin Cytoskeleton Signaling,Actin Nucleation by ARP-WASP Complex,Axonal Guidance Signaling,Cardiac Hypertrophy Signaling (Enhanced),Caveolar-mediated Endocytosis Signaling,CDC42 Signaling,Ephrin Receptor Signaling,ERK/MAPK Signaling,FAK Signaling,Hepatic Fibrosis Signaling Pathway,HGF Signaling,Integrin Signaling,Molecular Mechanisms of Cancer,Neuregulin Signaling,Osteoarthritis Pathway,PAK Sign…
mmu-miR-125b-5p	miR-125b-5p (and other miRNAs w/seed CCCUGAG)	3.635	TargetScan Human	Moderate (predicted)	Gstm1	GSTM5	2.255	Aryl Hydrocarbon Receptor Signaling,Glutathione-mediated Detoxification,LPS/IL-1 Mediated Inhibition of RXR Function,NRF2-mediated Oxidative Stress Response,Xenobiotic Metabolism AHR Signaling Pathway,Xenobiotic Metabolism CAR Signaling Pathway,Xenobiotic Metabolism General Signaling Pathway,Xenobiotic Metabolism PXR Signaling Pathway,Xenobiotic Metabolism Signaling
mmu-miR-125b-5p	miR-125b-5p (and other miRNAs w/seed CCCUGAG)	3.635	miRecords	Experimentally Observed	Cdkn2a	CDKN2A	1.92	Aryl Hydrocarbon Receptor Signaling,BER (Base Excision Repair) Pathway,Bladder Cancer Signaling,Cell Cycle: G1/S Checkpoint Regulation,Cell Cycle: G2/M DNA Damage Checkpoint Regulation,Chronic Myeloid Leukemia Signaling,Cyclins and Cell Cycle Regulation,Glioblastoma Multiforme Signaling,Glioma Signaling,HGF Signaling,Melanoma Signaling,Molecular Mechanisms of Cancer,MYC Mediated Apoptosis Signali…
mmu-miR-125b-5p	miR-125b-5p (and other miRNAs w/seed CCCUGAG)	3.635	TargetScan Human	Moderate (predicted)	Itga8	ITGA8	1.747	Actin Cytoskeleton Signaling,Actin Nucleation by ARP-WASP Complex,Axonal Guidance Signaling,Cardiac Hypertrophy Signaling (Enhanced),Caveolar-mediated Endocytosis Signaling,CDC42 Signaling,Ephrin Receptor Signaling,ERK/MAPK Signaling,FAK Signaling,Hepatic Fibrosis Signaling Pathway,HGF Signaling,Integrin Signaling,Molecular Mechanisms of Cancer,Neuregulin Signaling,Osteoarthritis Pathway,PAK Sign…
mmu-miR-125b-5p	miR-125b-5p (and other miRNAs w/seed CCCUGAG)	3.635	TargetScan Human	Moderate (predicted)	Itga9	ITGA9	1.691	Actin Cytoskeleton Signaling,Actin Nucleation by ARP-WASP Complex,Axonal Guidance Signaling,Cardiac Hypertrophy Signaling (Enhanced),Caveolar-mediated Endocytosis Signaling,CDC42 Signaling,Ephrin Receptor Signaling,ERK/MAPK Signaling,FAK Signaling,Hepatic Fibrosis Signaling Pathway,HGF Signaling,Integrin Signaling,Molecular Mechanisms of Cancer,Neuregulin Signaling,Osteoarthritis Pathway,PAK Sign…
mmu-miR-125b-5p	miR-125b-5p (and other miRNAs w/seed CCCUGAG)	3.635	miRecords	Experimentally Observed	Cdc25a	CDC25A	1.65	3-phosphoinositide Biosynthesis,3-phosphoinositide Degradation,ATM Signaling,Cell Cycle: G1/S Checkpoint Regulation,Cyclins and Cell Cycle Regulation,D-myo-inositol (1,4,5,6)-Tetrakisphosphate Biosynthesis,D-myo-inositol (3,4,5,6)-tetrakisphosphate Biosynthesis,D-myo-inositol-5-phosphate Metabolism,Estrogen-mediated S-phase Entry,IL-7 Signaling Pathway,Mitotic Roles of Polo-Like Kinase,Molecular …
mmu-miR-125b-5p	miR-125b-5p (and other miRNAs w/seed CCCUGAG)	3.635	miRecords	Experimentally Observed	H3f3b	H3-3A/H3-3B	1.584	Androgen Signaling,DNA Methylation and Transcriptional Repression Signaling,ERK/MAPK Signaling,Glucocorticoid Receptor Signaling,HOTAIR Regulatory Pathway,NER (Nucleotide Excision Repair, Enhanced Pathway),p38 MAPK Signaling,Protein Kinase A Signaling,Sirtuin Signaling Pathway,Transcriptional Regulatory Network in Embryonic Stem Cells,UVB-Induced MAPK Signaling
mmu-miR-125b-5p	miR-125b-5p (and other miRNAs w/seed CCCUGAG)	3.635	TargetScan Human	Moderate (predicted)	Cycs	CYCS	1.567	Amyotrophic Lateral Sclerosis Signaling,Apoptosis Signaling,CD27 Signaling in Lymphocytes,Ceramide Signaling,Cytotoxic T Lymphocyte-mediated Apoptosis of Target Cells,Death Receptor Signaling,Docosahexaenoic Acid (DHA) Signaling,Granzyme B Signaling,Huntington's Disease Signaling,Induction of Apoptosis by HIV1,Lymphotoxin β Receptor Signaling,Mitochondrial Dysfunction,Molecular Mechanisms of Canc…
mmu-miR-125b-5p	miR-125b-5p (and other miRNAs w/seed CCCUGAG)	3.635	TargetScan Human,miRecords	Experimentally Observed,Moderate (predicted)	Cbx7	CBX7	1.498	Senescence Pathway
mmu-miR-125b-5p	miR-125b-5p (and other miRNAs w/seed CCCUGAG)	3.635	TargetScan Human	Moderate (predicted)	Dusp6	DUSP6	1.472	3-phosphoinositide Biosynthesis,3-phosphoinositide Degradation,cAMP-mediated signaling,D-myo-inositol (1,4,5,6)-Tetrakisphosphate Biosynthesis,D-myo-inositol (3,4,5,6)-tetrakisphosphate Biosynthesis,D-myo-inositol-5-phosphate Metabolism,ERK/MAPK Signaling,G-Protein Coupled Receptor Signaling,Protein Kinase A Signaling,Sirtuin Signaling Pathway,Superpathway of Inositol Phosphate Compounds,T Cell R…
mmu-miR-125b-5p	miR-125b-5p (and other miRNAs w/seed CCCUGAG)	3.635	TargetScan Human	Moderate (predicted)	Pla2g2d	PLA2G2D	1.355	Antioxidant Action of Vitamin C,Atherosclerosis Signaling,CCR3 Signaling in Eosinophils,Eicosanoid Signaling,Endothelin-1 Signaling,ERK/MAPK Signaling,Fc Epsilon RI Signaling,Glucocorticoid Receptor Signaling,MIF Regulation of Innate Immunity,MIF-mediated Glucocorticoid Regulation,Necroptosis Signaling Pathway,Neuroinflammation Signaling Pathway,p38 MAPK Signaling,Phagosome Formation,Phospholipas…
mmu-miR-125b-5p	miR-125b-5p (and other miRNAs w/seed CCCUGAG)	3.635	TargetScan Human	High (predicted)	Mavs	MAVS	1.323	Activation of IRF by Cytosolic Pattern Recognition Receptors,Coronavirus Pathogenesis Pathway,Role of Pattern Recognition Receptors in Recognition of Bacteria and Viruses,Role of PKR in Interferon Induction and Antiviral Response,Role of RIG1-like Receptors in Antiviral Innate Immunity,Systemic Lupus Erythematosus In B Cell Signaling Pathway
mmu-miR-125b-5p	miR-125b-5p (and other miRNAs w/seed CCCUGAG)	3.635	TargetScan Human	Moderate (predicted)	Sult4a1	SULT4A1	1.214	Chondroitin Sulfate Biosynthesis,Chondroitin Sulfate Biosynthesis (Late Stages),Dermatan Sulfate Biosynthesis,Dermatan Sulfate Biosynthesis (Late Stages),Heparan Sulfate Biosynthesis,Heparan Sulfate Biosynthesis (Late Stages),LPS/IL-1 Mediated Inhibition of RXR Function,Xenobiotic Metabolism CAR Signaling Pathway,Xenobiotic Metabolism PXR Signaling Pathway,Xenobiotic Metabolism Signaling
mmu-miR-125b-5p	miR-125b-5p (and other miRNAs w/seed CCCUGAG)	3.635	TargetScan Human	Moderate (predicted)	Ppp2ca	PPP2CA	1.21	3-phosphoinositide Biosynthesis,3-phosphoinositide Degradation,AMPK Signaling,ATM Signaling,Autophagy,BEX2 Signaling Pathway,Breast Cancer Regulation by Stathmin1,Cardiac β-adrenergic Signaling,CDK5 Signaling,Cell Cycle Regulation by BTG Family Proteins,Ceramide Signaling,CTLA4 Signaling in Cytotoxic T Lymphocytes,Cyclins and Cell Cycle Regulation,D-myo-inositol (1,4,5,6)-Tetrakisphosphate Biosyn…
mmu-miR-125b-5p	miR-125b-5p (and other miRNAs w/seed CCCUGAG)	3.635	TargetScan Human	Moderate (predicted)	Dusp28	DUSP28	1.172	3-phosphoinositide Biosynthesis,3-phosphoinositide Degradation,D-myo-inositol (1,4,5,6)-Tetrakisphosphate Biosynthesis,D-myo-inositol (3,4,5,6)-tetrakisphosphate Biosynthesis,D-myo-inositol-5-phosphate Metabolism,Superpathway of Inositol Phosphate Compounds
mmu-miR-125b-5p	miR-125b-5p (and other miRNAs w/seed CCCUGAG)	3.635	TargetScan Human	Moderate (predicted)	Ppp1ca	PPP1CA	1.169	3-phosphoinositide Biosynthesis,3-phosphoinositide Degradation,Breast Cancer Regulation by Stathmin1,Cardiac β-adrenergic Signaling,CDK5 Signaling,D-myo-inositol (1,4,5,6)-Tetrakisphosphate Biosynthesis,D-myo-inositol (3,4,5,6)-tetrakisphosphate Biosynthesis,D-myo-inositol-5-phosphate Metabolism,Dopamine Receptor Signaling,Dopamine-DARPP32 Feedback in cAMP Signaling,EIF2 Signaling,ERK/MAPK Signal…
mmu-miR-125b-5p	miR-125b-5p (and other miRNAs w/seed CCCUGAG)	3.635	miRecords	Experimentally Observed	Erbb2	ERBB2	1.151	Agrin Interactions at Neuromuscular Junction,Axonal Guidance Signaling,BEX2 Signaling Pathway,Bladder Cancer Signaling,Endometrial Cancer Signaling,ERB2-ERBB3 Signaling,ERBB Signaling,HER-2 Signaling in Breast Cancer,HOTAIR Regulatory Pathway,IL-15 Production,Neuregulin Signaling,Non-Small Cell Lung Cancer Signaling,Pancreatic Adenocarcinoma Signaling,Regulation Of The Epithelial Mesenchymal Tran…
mmu-miR-125b-5p	miR-125b-5p (and other miRNAs w/seed CCCUGAG)	3.635	miRecords	Experimentally Observed	Casp6	CASP6	1.141	Apoptosis Signaling,Cytotoxic T Lymphocyte-mediated Apoptosis of Target Cells,Death Receptor Signaling,Endocannabinoid Cancer Inhibition Pathway,Endothelin-1 Signaling,HER-2 Signaling in Breast Cancer,Huntington's Disease Signaling,Molecular Mechanisms of Cancer,Osteoarthritis Pathway,p53 Signaling,Role of OCT4 in Mammalian Embryonic Stem Cell Pluripotency,Sphingosine-1-phosphate Signaling,System…
mmu-miR-125b-5p	miR-125b-5p (and other miRNAs w/seed CCCUGAG)	3.635	TargetScan Human	Moderate (predicted)	Rfc5	RFC5	1.131	BER (Base Excision Repair) Pathway,Hereditary Breast Cancer Signaling,Mismatch Repair in Eukaryotes,NER (Nucleotide Excision Repair, Enhanced Pathway),Role of BRCA1 in DNA Damage Response,Role of CHK Proteins in Cell Cycle Checkpoint Control,Sumoylation Pathway
mmu-miR-125b-5p	miR-125b-5p (and other miRNAs w/seed CCCUGAG)	3.635	TargetScan Human	High (predicted)	Apoc4	APOC4	1.108	Atherosclerosis Signaling,Clathrin-mediated Endocytosis Signaling,FXR/RXR Activation,IL-12 Signaling and Production in Macrophages,LPS/IL-1 Mediated Inhibition of RXR Function,LXR/RXR Activation,Maturity Onset Diabetes of Young (MODY) Signaling,Production of Nitric Oxide and Reactive Oxygen Species in Macrophages
mmu-miR-125b-5p	miR-125b-5p (and other miRNAs w/seed CCCUGAG)	3.635	Ingenuity Expert Findings	Experimentally Observed	Uvrag	UVRAG	1.096	Autophagy
mmu-miR-125b-5p	miR-125b-5p (and other miRNAs w/seed CCCUGAG)	3.635	Ingenuity Expert Findings	Experimentally Observed	Myd88	MYD88	1.095	Acute Phase Response Signaling,Autophagy,Dendritic Cell Maturation,Hepatic Cholestasis,Hepatic Fibrosis Signaling Pathway,IL-1 Signaling,IL-12 Signaling and Production in Macrophages,Inflammasome pathway,iNOS Signaling,LPS/IL-1 Mediated Inhibition of RXR Function,Natural Killer Cell Signaling,Neuroinflammation Signaling Pathway,NF-κB Signaling,Phagosome Formation,Role of Hypercytokinemia/hyperche…
mmu-miR-125b-5p	miR-125b-5p (and other miRNAs w/seed CCCUGAG)	3.635	TargetScan Human	Moderate (predicted)	Raf1	RAF1	1.074	14-3-3-mediated Signaling,Actin Cytoskeleton Signaling,Acute Myeloid Leukemia Signaling,Acute Phase Response Signaling,Adrenomedullin signaling pathway,Aldosterone Signaling in Epithelial Cells,Apelin Endothelial Signaling Pathway,Apoptosis Signaling,Autophagy,Axonal Guidance Signaling,B Cell Receptor Signaling,Bladder Cancer Signaling,BMP signaling pathway,Breast Cancer Regulation by Stathmin1,c…
mmu-miR-125b-5p	miR-125b-5p (and other miRNAs w/seed CCCUGAG)	3.635	TargetScan Human	Moderate (predicted)	Akt1s1	AKT1S1	1.064	14-3-3-mediated Signaling,AMPK Signaling,Autophagy,Endocannabinoid Cancer Inhibition Pathway,Endocannabinoid Developing Neuron Pathway,HER-2 Signaling in Breast Cancer,IL-15 Signaling,mTOR Signaling,Systemic Lupus Erythematosus In T Cell Signaling Pathway,T Cell Receptor Signaling
mmu-miR-125b-5p	miR-125b-5p (and other miRNAs w/seed CCCUGAG)	3.635	TargetScan Human	Moderate (predicted)	Eif4ebp1	EIF4EBP1	1.06	Acute Myeloid Leukemia Signaling,AMPK Signaling,Cardiac Hypertrophy Signaling (Enhanced),ERK/MAPK Signaling,Estrogen Receptor Signaling,FLT3 Signaling in Hematopoietic Progenitor Cells,HIF1α Signaling,IL-8 Signaling,Insulin Receptor Signaling,Insulin Secretion Signaling Pathway,mTOR Signaling,PI3K/AKT Signaling,Regulation of eIF4 and p70S6K Signaling,Senescence Pathway,Synaptogenesis Signaling Pa…
mmu-miR-125b-5p	miR-125b-5p (and other miRNAs w/seed CCCUGAG)	3.635	TargetScan Human	Moderate (predicted)	Irak1	IRAK1	1.03	Acute Phase Response Signaling,Hepatic Cholestasis,Hepatic Fibrosis Signaling Pathway,IL-1 Signaling,IL-8 Signaling,iNOS Signaling,LPS/IL-1 Mediated Inhibition of RXR Function,Neuroinflammation Signaling Pathway,NF-κB Signaling,p38 MAPK Signaling,Pyridoxal 5'-phosphate Salvage Pathway,Role of Macrophages, Fibroblasts and Endothelial Cells in Rheumatoid Arthritis,Salvage Pathways of Pyrimidine Rib…
mmu-miR-125b-5p	miR-125b-5p (and other miRNAs w/seed CCCUGAG)	3.635	TargetScan Human	Moderate (predicted)	Pdia3	PDIA3	1.027	14-3-3-mediated Signaling,Adrenomedullin signaling pathway,Aldosterone Signaling in Epithelial Cells,Antigen Presentation Pathway,Antioxidant Action of Vitamin C,Apelin Cardiomyocyte Signaling Pathway,Axonal Guidance Signaling,Cardiac Hypertrophy Signaling,Cardiac Hypertrophy Signaling (Enhanced),Cellular Effects of Sildenafil (Viagra),CREB Signaling in Neurons,Dendritic Cell Maturation,Dopamine-…
mmu-miR-125b-5p	miR-125b-5p (and other miRNAs w/seed CCCUGAG)	3.635	Ingenuity Expert Findings,TargetScan Human,miRecords	Experimentally Observed,Moderate (predicted)	Trp53	TP53	1.026	Adipogenesis pathway,Amyotrophic Lateral Sclerosis Signaling,Apoptosis Signaling,Aryl Hydrocarbon Receptor Signaling,ATM Signaling,Autophagy,BAG2 Signaling Pathway,Basal Cell Carcinoma Signaling,BER (Base Excision Repair) Pathway,Bladder Cancer Signaling,Breast Cancer Regulation by Stathmin1,Cancer Drug Resistance By Drug Efflux,Cell Cycle: G1/S Checkpoint Regulation,Cell Cycle: G2/M DNA Damage C…
mmu-miR-125b-5p	miR-125b-5p (and other miRNAs w/seed CCCUGAG)	3.635	TargetScan Human	Moderate (predicted)	Birc3	BIRC3	1.009	Amyotrophic Lateral Sclerosis Signaling,Apoptosis Signaling,Death Receptor Signaling,Erythropoietin Signaling Pathway,Induction of Apoptosis by HIV1,Molecular Mechanisms of Cancer,Necroptosis Signaling Pathway,Neuroinflammation Signaling Pathway,Protein Ubiquitination Pathway,RANK Signaling in Osteoclasts,Role of Osteoblasts, Osteoclasts and Chondrocytes in Rheumatoid Arthritis,TNFR1 Signaling,TN…
mmu-miR-155	miR-155-5p (miRNAs w/seed UAAUGCU)	4.463	TargetScan Human	Moderate (predicted)	Pawr	PAWR	12.731	3-phosphoinositide Biosynthesis,3-phosphoinositide Degradation,D-myo-inositol (1,4,5,6)-Tetrakisphosphate Biosynthesis,D-myo-inositol (3,4,5,6)-tetrakisphosphate Biosynthesis,D-myo-inositol-5-phosphate Metabolism,Dopamine-DARPP32 Feedback in cAMP Signaling,Superpathway of Inositol Phosphate Compounds
mmu-miR-155	miR-155-5p (miRNAs w/seed UAAUGCU)	4.463	TargetScan Human	High (predicted)	Cyp3a41a	CYP3A5	4.041	Acetone Degradation I (to Methylglyoxal),Aryl Hydrocarbon Receptor Signaling,Bupropion Degradation,Estrogen Biosynthesis,Hepatic Cholestasis,LPS/IL-1 Mediated Inhibition of RXR Function,Melatonin Degradation I,Nicotine Degradation II,Nicotine Degradation III,NRF2-mediated Oxidative Stress Response,PXR/RXR Activation,Superpathway of Melatonin Degradation,Xenobiotic Metabolism CAR Signaling Pathway…
mmu-miR-155	miR-155-5p (miRNAs w/seed UAAUGCU)	4.463	TarBase	Experimentally Observed	F2	F2	4.041	Actin Cytoskeleton Signaling,Acute Phase Response Signaling,Clathrin-mediated Endocytosis Signaling,Coagulation System,Extrinsic Prothrombin Activation Pathway,Gα12/13 Signaling,Intrinsic Prothrombin Activation Pathway,p70S6K Signaling,Role of Tissue Factor in Cancer,Thrombin Signaling
mmu-miR-155	miR-155-5p (miRNAs w/seed UAAUGCU)	4.463	TargetScan Human	Moderate (predicted)	Nppa	NPPA	4.041	Cardiac Hypertrophy Signaling (Enhanced),Cardiomyocyte Differentiation via BMP Receptors,Cellular Effects of Sildenafil (Viagra),Factors Promoting Cardiogenesis in Vertebrates,Glucocorticoid Receptor Signaling,Sperm Motility,White Adipose Tissue Browning Pathway
mmu-miR-155	miR-155-5p (miRNAs w/seed UAAUGCU)	4.463	TarBase	Experimentally Observed	Pde3a	PDE3A	4.041	cAMP-mediated signaling,Cardiac Hypertrophy Signaling (Enhanced),Cardiac β-adrenergic Signaling,Cellular Effects of Sildenafil (Viagra),Dilated Cardiomyopathy Signaling Pathway,G-Protein Coupled Receptor Signaling,Gustation Pathway,Leptin Signaling in Obesity,Protein Kinase A Signaling,Relaxin Signaling,tRNA Splicing
mmu-miR-155	miR-155-5p (miRNAs w/seed UAAUGCU)	4.463	TargetScan Human	Moderate (predicted)	S1pr1	S1PR1	2.846	Breast Cancer Regulation by Stathmin1,cAMP-mediated signaling,Ceramide Signaling,CREB Signaling in Neurons,G-Protein Coupled Receptor Signaling,Gαi Signaling,Human Embryonic Stem Cell Pluripotency,Phagosome Formation,Role of Hypercytokinemia/hyperchemokinemia in the Pathogenesis of Influenza,Sphingosine-1-phosphate Signaling,Th1 and Th2 Activation Pathway,Th2 Pathway
mmu-miR-155	miR-155-5p (miRNAs w/seed UAAUGCU)	4.463	TargetScan Human	High (predicted)	Acta1	ACTA1	2.624	Actin Cytoskeleton Signaling,Agranulocyte Adhesion and Diapedesis,Agrin Interactions at Neuromuscular Junction,Calcium Signaling,Caveolar-mediated Endocytosis Signaling,Cellular Effects of Sildenafil (Viagra),Clathrin-mediated Endocytosis Signaling,Crosstalk between Dendritic Cells and Natural Killer Cells,Death Receptor Signaling,Dilated Cardiomyopathy Signaling Pathway,EIF2 Signaling,FAK Signal…
mmu-miR-155	miR-155-5p (miRNAs w/seed UAAUGCU)	4.463	Ingenuity Expert Findings,TargetScan Human,miRecords	Experimentally Observed,High (predicted)	Fgf7	FGF7	2.268	Actin Cytoskeleton Signaling,Airway Pathology in Chronic Obstructive Pulmonary Disease,Bladder Cancer Signaling,Cardiac Hypertrophy Signaling (Enhanced),Clathrin-mediated Endocytosis Signaling,FGF Signaling,Regulation Of The Epithelial Mesenchymal Transition By Growth Factors Pathway,Regulation of the Epithelial-Mesenchymal Transition Pathway,Tumor Microenvironment Pathway
mmu-miR-155	miR-155-5p (miRNAs w/seed UAAUGCU)	4.463	TarBase,TargetScan Human	Experimentally Observed,Moderate (predicted)	Rab34	RAB34	1.784	Macropinocytosis Signaling
mmu-miR-155	miR-155-5p (miRNAs w/seed UAAUGCU)	4.463	TargetScan Human	High (predicted)	H3f3b	H3-3A/H3-3B	1.584	Androgen Signaling,DNA Methylation and Transcriptional Repression Signaling,ERK/MAPK Signaling,Glucocorticoid Receptor Signaling,HOTAIR Regulatory Pathway,NER (Nucleotide Excision Repair, Enhanced Pathway),p38 MAPK Signaling,Protein Kinase A Signaling,Sirtuin Signaling Pathway,Transcriptional Regulatory Network in Embryonic Stem Cells,UVB-Induced MAPK Signaling
mmu-miR-155	miR-155-5p (miRNAs w/seed UAAUGCU)	4.463	TargetScan Human	Moderate (predicted)	Cfl2	CFL2	1.559	Actin Cytoskeleton Signaling,Axonal Guidance Signaling,B Cell Receptor Signaling,CCR3 Signaling in Eosinophils,CDC42 Signaling,Ephrin A Signaling,Ephrin B Signaling,Ephrin Receptor Signaling,Epithelial Adherens Junction Signaling,Estrogen Receptor Signaling,Germ Cell-Sertoli Cell Junction Signaling,ILK Signaling,Natural Killer Cell Signaling,PAK Signaling,Phagosome Formation,RAC Signaling,RHOA Si…
mmu-miR-155	miR-155-5p (miRNAs w/seed UAAUGCU)	4.463	TargetScan Human	High (predicted)	Fos	FOS	1.556	14-3-3-mediated Signaling,Acute Phase Response Signaling,Adrenomedullin signaling pathway,Apelin Endothelial Signaling Pathway,April Mediated Signaling,Aryl Hydrocarbon Receptor Signaling,Autophagy,B Cell Activating Factor Signaling,CCR5 Signaling in Macrophages,CD27 Signaling in Lymphocytes,CD28 Signaling in T Helper Cells,CD40 Signaling,CDC42 Signaling,Ceramide Signaling,Chemokine Signaling,Cho…
mmu-miR-155	miR-155-5p (miRNAs w/seed UAAUGCU)	4.463	TargetScan Human	Moderate (predicted)	Hbp1	HBP1	1.496	Senescence Pathway
mmu-miR-155	miR-155-5p (miRNAs w/seed UAAUGCU)	4.463	TargetScan Human	Moderate (predicted)	Prkar1b	PRKAR1B	1.412	Adrenomedullin signaling pathway,AMPK Signaling,Amyloid Processing,Androgen Signaling,Apelin Adipocyte Signaling Pathway,Apelin Pancreas Signaling Pathway,Autophagy,Axonal Guidance Signaling,BMP signaling pathway,Breast Cancer Regulation by Stathmin1,Calcium Signaling,cAMP-mediated signaling,Cardiac Hypertrophy Signaling,Cardiac Hypertrophy Signaling (Enhanced),Cardiac β-adrenergic Signaling,CDK5…
mmu-miR-155	miR-155-5p (miRNAs w/seed UAAUGCU)	4.463	TarBase	Experimentally Observed	Cyp51	CYP51A1	1.37	Acetone Degradation I (to Methylglyoxal),Bupropion Degradation,Cholesterol Biosynthesis I,Cholesterol Biosynthesis II (via 24,25-dihydrolanosterol),Cholesterol Biosynthesis III (via Desmosterol),Estrogen Biosynthesis,LXR/RXR Activation,Melatonin Degradation I,Nicotine Degradation II,Nicotine Degradation III,Superpathway of Cholesterol Biosynthesis,Superpathway of Melatonin Degradation,Zymosterol …
mmu-miR-155	miR-155-5p (miRNAs w/seed UAAUGCU)	4.463	TargetScan Human	Moderate (predicted)	Kras	KRAS	1.364	14-3-3-mediated Signaling,Actin Cytoskeleton Signaling,Actin Nucleation by ARP-WASP Complex,Acute Myeloid Leukemia Signaling,Acute Phase Response Signaling,Adrenomedullin signaling pathway,Agrin Interactions at Neuromuscular Junction,Aldosterone Signaling in Epithelial Cells,Angiopoietin Signaling,Antiproliferative Role of Somatostatin Receptor 2,Apelin Endothelial Signaling Pathway,Apoptosis Sig…
mmu-miR-155	miR-155-5p (miRNAs w/seed UAAUGCU)	4.463	TargetScan Human	Moderate (predicted)	Rab11fip2	RAB11FIP2	1.351	IL-8 Signaling
mmu-miR-155	miR-155-5p (miRNAs w/seed UAAUGCU)	4.463	Ingenuity Expert Findings,TargetScan Human	Experimentally Observed,High (predicted)	Tcf4	TCF4	1.309	Acute Myeloid Leukemia Signaling,Acute Phase Response Signaling,Basal Cell Carcinoma Signaling,BEX2 Signaling Pathway,Colorectal Cancer Metastasis Signaling,Endocannabinoid Cancer Inhibition Pathway,Epithelial Adherens Junction Signaling,Factors Promoting Cardiogenesis in Vertebrates,Hepatic Fibrosis Signaling Pathway,HOTAIR Regulatory Pathway,Human Embryonic Stem Cell Pluripotency,Molecular Mech…
mmu-miR-155	miR-155-5p (miRNAs w/seed UAAUGCU)	4.463	TargetScan Human	Moderate (predicted)	Foxo3	FOXO3	1.293	AMPK Signaling,Autophagy,Cancer Drug Resistance By Drug Efflux,Endometrial Cancer Signaling,ERK5 Signaling,Erythropoietin Signaling Pathway,Estrogen Receptor Signaling,Glucocorticoid Receptor Signaling,HER-2 Signaling in Breast Cancer,IGF-1 Signaling,IL-7 Signaling Pathway,Insulin Receptor Signaling,Non-Small Cell Lung Cancer Signaling,Osteoarthritis Pathway,PI3K Signaling in B Lymphocytes,PI3K/A…
mmu-miR-155	miR-155-5p (miRNAs w/seed UAAUGCU)	4.463	Ingenuity Expert Findings,TarBase,TargetScan Human,miRecords	Experimentally Observed,High (predicted)	Cebpb	CEBPB	1.292	Acute Phase Response Signaling,Adipogenesis pathway,Adrenomedullin signaling pathway,Hepatic Fibrosis Signaling Pathway,IL-12 Signaling and Production in Macrophages,IL-17 Signaling,IL-17A Signaling in Fibroblasts,IL-6 Signaling,JAK/STAT Signaling,NAD Signaling Pathway,Osteoarthritis Pathway,Prolactin Signaling,Role of Macrophages, Fibroblasts and Endothelial Cells in Rheumatoid Arthritis,Senesce…
mmu-miR-155	miR-155-5p (miRNAs w/seed UAAUGCU)	4.463	TargetScan Human	Moderate (predicted)	Prkar1a	PRKAR1A	1.22	Adrenomedullin signaling pathway,AMPK Signaling,Amyloid Processing,Androgen Signaling,Apelin Adipocyte Signaling Pathway,Apelin Pancreas Signaling Pathway,Autophagy,Axonal Guidance Signaling,BMP signaling pathway,Breast Cancer Regulation by Stathmin1,Calcium Signaling,cAMP-mediated signaling,Cardiac Hypertrophy Signaling,Cardiac Hypertrophy Signaling (Enhanced),Cardiac β-adrenergic Signaling,CDK5…
mmu-miR-155	miR-155-5p (miRNAs w/seed UAAUGCU)	4.463	TargetScan Human	High (predicted)	Rps6kb1	RPS6KB1	1.182	Acute Myeloid Leukemia Signaling,Adipogenesis pathway,AMPK Signaling,Apelin Endothelial Signaling Pathway,B Cell Receptor Signaling,Breast Cancer Regulation by Stathmin1,Cardiac Hypertrophy Signaling,Cardiac Hypertrophy Signaling (Enhanced),CNTF Signaling,EGF Signaling,ERBB Signaling,ERK5 Signaling,Erythropoietin Signaling Pathway,Estrogen Receptor Signaling,Fcγ Receptor-mediated Phagocytosis in …
mmu-miR-155	miR-155-5p (miRNAs w/seed UAAUGCU)	4.463	TargetScan Human	Moderate (predicted)	Mdm2	MDM2	1.171	Aryl Hydrocarbon Receptor Signaling,ATM Signaling,BAG2 Signaling Pathway,Bladder Cancer Signaling,Cancer Drug Resistance By Drug Efflux,Cell Cycle: G1/S Checkpoint Regulation,Cell Cycle: G2/M DNA Damage Checkpoint Regulation,Chronic Myeloid Leukemia Signaling,Clathrin-mediated Endocytosis Signaling,Erythropoietin Signaling Pathway,Glioblastoma Multiforme Signaling,Glioma Signaling,HER-2 Signaling…
mmu-miR-155	miR-155-5p (miRNAs w/seed UAAUGCU)	4.463	TargetScan Human	Moderate (predicted)	Rap1b	RAP1B	1.14	14-3-3-mediated Signaling,Actin Cytoskeleton Signaling,Actin Nucleation by ARP-WASP Complex,Acute Myeloid Leukemia Signaling,Acute Phase Response Signaling,Adrenomedullin signaling pathway,Agrin Interactions at Neuromuscular Junction,Angiopoietin Signaling,Antiproliferative Role of Somatostatin Receptor 2,Apelin Endothelial Signaling Pathway,Apoptosis Signaling,Axonal Guidance Signaling,B Cell Re…
mmu-miR-155	miR-155-5p (miRNAs w/seed UAAUGCU)	4.463	Ingenuity Expert Findings,miRecords	Experimentally Observed	Myd88	MYD88	1.095	Acute Phase Response Signaling,Autophagy,Dendritic Cell Maturation,Hepatic Cholestasis,Hepatic Fibrosis Signaling Pathway,IL-1 Signaling,IL-12 Signaling and Production in Macrophages,Inflammasome pathway,iNOS Signaling,LPS/IL-1 Mediated Inhibition of RXR Function,Natural Killer Cell Signaling,Neuroinflammation Signaling Pathway,NF-κB Signaling,Phagosome Formation,Role of Hypercytokinemia/hyperche…
mmu-miR-155	miR-155-5p (miRNAs w/seed UAAUGCU)	4.463	TarBase	Experimentally Observed	Ppp5c	PPP5C	1.084	3-phosphoinositide Biosynthesis,3-phosphoinositide Degradation,D-myo-inositol (1,4,5,6)-Tetrakisphosphate Biosynthesis,D-myo-inositol (3,4,5,6)-tetrakisphosphate Biosynthesis,D-myo-inositol-5-phosphate Metabolism,Superpathway of Inositol Phosphate Compounds
mmu-miR-155	miR-155-5p (miRNAs w/seed UAAUGCU)	4.463	TargetScan Human	Moderate (predicted)	Rela	RELA	1.08	4-1BB Signaling in T Lymphocytes,Activation of IRF by Cytosolic Pattern Recognition Receptors,Acute Myeloid Leukemia Signaling,Acute Phase Response Signaling,Adrenomedullin signaling pathway,Altered T Cell and B Cell Signaling in Rheumatoid Arthritis,Androgen Signaling,Angiopoietin Signaling,Antioxidant Action of Vitamin C,Apelin Endothelial Signaling Pathway,Apelin Pancreas Signaling Pathway,Apo…
mmu-miR-155	miR-155-5p (miRNAs w/seed UAAUGCU)	4.463	TargetScan Human	Moderate (predicted)	Bcl10	BCL10	1.068	B Cell Receptor Signaling,CD28 Signaling in T Helper Cells,NF-κB Signaling,Phagosome Formation,PI3K Signaling in B Lymphocytes,PKCθ Signaling in T Lymphocytes,Regulation of IL-2 Expression in Activated and Anergic T Lymphocytes,Systemic Lupus Erythematosus In B Cell Signaling Pathway,T Cell Receptor Signaling
mmu-miR-155	miR-155-5p (miRNAs w/seed UAAUGCU)	4.463	TargetScan Human	Moderate (predicted)	Gnas	GNAS	1.059	Adrenomedullin signaling pathway,AMPK Signaling,Androgen Signaling,Apelin Endothelial Signaling Pathway,Apelin Muscle Signaling Pathway,Axonal Guidance Signaling,cAMP-mediated signaling,Cardiac Hypertrophy Signaling,Cardiac Hypertrophy Signaling (Enhanced),Cardiac β-adrenergic Signaling,CCR3 Signaling in Eosinophils,CCR5 Signaling in Macrophages,CDK5 Signaling,Cellular Effects of Sildenafil (Viag…
mmu-miR-155	miR-155-5p (miRNAs w/seed UAAUGCU)	4.463	Ingenuity Expert Findings,TargetScan Human,miRecords	Experimentally Observed,Moderate (predicted)	Tab2	TAB2	1.055	IL-1 Signaling,IL-17 Signaling,Molecular Mechanisms of Cancer,Necroptosis Signaling Pathway,NF-κB Signaling,p38 MAPK Signaling,RANK Signaling in Osteoclasts,Role of Osteoblasts, Osteoclasts and Chondrocytes in Rheumatoid Arthritis,Role of PKR in Interferon Induction and Antiviral Response,Toll-like Receptor Signaling
mmu-miR-155	miR-155-5p (miRNAs w/seed UAAUGCU)	4.463	TargetScan Human	Moderate (predicted)	Nudt12	NUDT12	1.051	3-phosphoinositide Biosynthesis,3-phosphoinositide Degradation,D-myo-inositol (1,4,5,6)-Tetrakisphosphate Biosynthesis,D-myo-inositol (3,4,5,6)-tetrakisphosphate Biosynthesis,D-myo-inositol-5-phosphate Metabolism,NAD Salvage Pathway II,NAD Signaling Pathway,Superpathway of Inositol Phosphate Compounds
mmu-miR-155	miR-155-5p (miRNAs w/seed UAAUGCU)	4.463	TargetScan Human	Moderate (predicted)	Fgf9	FGF9	1.046	Actin Cytoskeleton Signaling,Airway Pathology in Chronic Obstructive Pulmonary Disease,Bladder Cancer Signaling,Cardiac Hypertrophy Signaling (Enhanced),Clathrin-mediated Endocytosis Signaling,FGF Signaling,Ovarian Cancer Signaling,Regulation Of The Epithelial Mesenchymal Transition By Growth Factors Pathway,Regulation of the Epithelial-Mesenchymal Transition Pathway,Tumor Microenvironment Pathway
mmu-miR-155	miR-155-5p (miRNAs w/seed UAAUGCU)	4.463	Ingenuity Expert Findings,TargetScan Human,miRecords	Experimentally Observed,Moderate (predicted)	Socs1	SOCS1	1.046	Acute Phase Response Signaling,Growth Hormone Signaling,IGF-1 Signaling,IL-2 Signaling,IL-4 Signaling,IL-6 Signaling,IL-7 Signaling Pathway,Interferon Signaling,JAK/STAT Signaling,MSP-RON Signaling In Macrophages Pathway,Prolactin Signaling,Role of JAK family kinases in IL-6-type Cytokine Signaling,Role of JAK1 and JAK3 in γc Cytokine Signaling,Role of JAK1, JAK2 and TYK2 in Interferon Signaling,…
mmu-miR-155	miR-155-5p (miRNAs w/seed UAAUGCU)	4.463	TarBase	Experimentally Observed	Ctnnb1	CTNNB1	1.028	Adipogenesis pathway,Basal Cell Carcinoma Signaling,BEX2 Signaling Pathway,Cardiac Hypertrophy Signaling (Enhanced),Colorectal Cancer Metastasis Signaling,CSDE1 Signaling Pathway,Endocannabinoid Cancer Inhibition Pathway,Endocannabinoid Developing Neuron Pathway,Endometrial Cancer Signaling,Ephrin B Signaling,Epithelial Adherens Junction Signaling,Erythropoietin Signaling Pathway,Factors Promotin…
mmu-miR-155	miR-155-5p (miRNAs w/seed UAAUGCU)	4.463	TargetScan Human	Moderate (predicted)	Birc3	BIRC3	1.009	Amyotrophic Lateral Sclerosis Signaling,Apoptosis Signaling,Death Receptor Signaling,Erythropoietin Signaling Pathway,Induction of Apoptosis by HIV1,Molecular Mechanisms of Cancer,Necroptosis Signaling Pathway,Neuroinflammation Signaling Pathway,Protein Ubiquitination Pathway,RANK Signaling in Osteoclasts,Role of Osteoblasts, Osteoclasts and Chondrocytes in Rheumatoid Arthritis,TNFR1 Signaling,TN…
mmu-miR-155	miR-155-5p (miRNAs w/seed UAAUGCU)	4.463	miRecords	Experimentally Observed	Ripk1	RIPK1	1.001	Activation of IRF by Cytosolic Pattern Recognition Receptors,Acute Phase Response Signaling,Autophagy,Coronavirus Pathogenesis Pathway,Death Receptor Signaling,Hepatic Fibrosis Signaling Pathway,Induction of Apoptosis by HIV1,Necroptosis Signaling Pathway,Neuroinflammation Signaling Pathway,NF-κB Activation by Viruses,NF-κB Signaling,Role of Macrophages, Fibroblasts and Endothelial Cells in Rheum…
