# Supplementary material for: MicroRNAs regulate alveolar macrophage homeostasis and its function in lung fibrosis
Source: Front Immunol. 2025 Jun 23;16:1598306. doi: 10.3389/fimmu.2025.1598306 (PMC12231002; doi:10.3389/fimmu.2025.1598306)
Supplement: Supplementary file 7 [file Table6.xlsx]

## Sheet: Sheet1
Supplemental Table 6: Fluorescent antibodies used for flow cytometry
Antibody	Clone	Conjugate	Company	Catalog#	Concentration
B220	RA3-6B2	PE/Dazzle 594	Biolegend	103258	0.2 μg/100 μL
CD11b	M1/70	APC-CY7	Biolegend	101226	0.1 μg/100 μL
CD11b	M1/70	Alexa Fluor 700	Biolegend	101222	0.1 μg/100 μL
CD11c	N418	PE	Tonbo	50-0114-U100	0.1 μg/100 μL
CD11c	N418	PE-Cy7	Biolegend	117318	0.1 μg/100 μL
CD11c	N418	Super bright 600	eBioscience	63-0114-82	0.075 μg/100 μL
CD1d-tetramer	PBS-57	PE	NIH	PBS-57	0.13 μg/100 μL
CD25	PC61.5	PerCP/Cy5.5	eBioscience	45-0251-82	0.1 μg/100 μL
CD4	GK1.5	FITC	Tonbo	35-0041-U500	0.25 μg/100 μL
CD45	30-F11	APC-Cy7	BioLegend	103116	0.05 μg/100 μL
CD45	30-F11	BV785	BioLegend	103149	0.005 μg/100 μL
CD45.1	A20	APC	Tonbo	20-0453-U100	0.1 μg/100 μL
CD45.2	104	FITC	Tonbo	35-0454-U500	0.25 μg/100 μL
CD64	X54-5/7.1	PerCP/Cy5.5	Biolegend	139308	0.05 μg/100 μL
CD8	53-6.7	Alexa Fluor 700	Biolegend	100730	0.1 μg/100 μL
F4/80	BM8	eFluor 506	eBioscience	69-4801-82	0.1 μg/100 μL
Foxp3	FJK-16s	APC	eBioscience	17-5773-82	0.1 μg/100 μL
I-A/E	M5/114.15.2	APC-Cy7	Biolegend	107628	0.02 μg/100 μL
Ki-67	16A18	Alexa Fluor 700	Biolegend	652420	0.125 μg/100 μL
Ly6c	H41.4	Alexa Fluor 488	eBioscience	53-5932-82	0.1 μg/100 μL
Ly6G	1A8	PE/eFluor 610	eBioscience	61-9668-82	0.05 μg/100 μL
MR-1-tetramer	5-OP-RU	BV421	NIH	58288	0.12 μg/100 μL
rat anti-mouse IgG2a	RTK2758	Alexa Fluor 700	Biolegend	400528	0.125 μg/100 μL
Siglec F	E50-2440	PE	BD Biosciences	552126	0.1 μg/100 μL
Siglec F	1RNM44N	eFluor 660	eBioscience	50-1702-82	0.1 μg/100 μL
TCRβ	H57-597	PE	eBioscience	12-5961-83	0.2 μg/100 μL
TCRβ	H57-597	APC-Cy7	Biolegend	109220	0.2 μg/100 μL
TCRγδ	GL3	Brilliant Violet 605	BioLegend	118129	0.2 μg/100 μL
Annexin V		eFluor 450	Invitrogen	48-8006-69	3.0 μL/100 μL
